# Supplementary material for: A biochemically-interpretable machine learning classifier for microbial GWAS
Source: Nat Commun. 2020 May 22;11:2580. doi: 10.1038/s41467-020-16310-9 (PMC7244534; doi:10.1038/s41467-020-16310-9)
Supplement: Supplementary file 3 — Supplementary Data 1 [file 41467_2020_16310_MOESM3_ESM.xlsx]

## Sheet: Table of Contents
Table of Contents
	Sheet 1	Table detailing the Intersection between known genetic determinants of AMR and the genome-scale model iEK1011
	Sheet 2	Table describing curated list of alleles, mutations, structural features, their relative effects amongst the other alleles, and corresponding literature evidence
	Sheet 3	List of genes utilized in MAC study

## Sheet: Sheet 1
Sheet 1: List of M. tuberculosis genes with known variants determining observed drug-testing phenotypes.
Gene name	H37Rv gene ID	GEM accounted	Antibiotics
katG	Rv1908c	Yes	Isoniazid
inhA	Rv1484	Yes	Isoniazid, Ethionamide
fabG1	Rv1483	Yes	Isoniazid, Ethionamide
kasA	Rv2245	Yes	Isoniazid
fabD	Rv2243	Yes	Isoniazid
accD6	Rv2247	Yes	Isoniazid
fbpC	Rv0129c	Yes	Isoniazid
oxyR	Rv2427a	No	Isoniazid
aphC	Rv2428	No	Isoniazid
efpA	Rv2846c	No	Isoniazid
fadE24	Rv3139	Yes	Isoniazid
nhoA	Rv3566c	No	Isoniazid
ndh	Rv1854c	Yes	Isoniazid
rpoB	Rv0667	No	Rifampicin
rpoC	Rv0668	No	Rifampicin
drrA	Rv2936	Yes	Rifampicin
drrB	Rv2937	Yes	Rifampicin
drrC	Rv2938	Yes	Rifampicin
pncA	Rv2403c	Yes	Pyrazinamide
embC	Rv3793	Yes	Ethambutol
embA	Rv3794	Yes	Ethambutol
embB	Rv3795	Yes	Ethambutol, Isoniazid
aftA	Rv3790	Yes	Ethambutol
ubiA	Rv3806c	Yes	Ethambutol
embR	Rv1276c	No	Ethambutol
iniA	Rv0341	No	Isoniazid, Ethambutol
iniB	Rv0342	No	Isoniazid, Ethambutol
iniC	Rv0343	No	Isoniazid, Ethambutol
manB	Rv3264c	Yes	Ethambutol
rmlD	Rv3266c	Yes	Ethambutol
alr	Rv3423c	Yes	D-cycloserine
ald	Rv2780	Yes	D-cycloserine
ddl	Rv2981c	Yes	D-cycloserine
folC	Rv2447c	Yes	Para-aminosalsylic acid
thyA	Rv2764c	Yes	Para-aminosalsylic acid
dfrA	Rv2763c	Yes	Para-aminosalsylic acid
ribD	Rv1409	Yes	Para-aminosalsylic acid
ethA	Rv3854c	No	Ethionamide
mshA	Rv0486	Yes	Ethionamide
mshC	Rv2130c	Yes	Ethionamide
prpD	Rv1129	No	Isoniazid, Rifampicin, Ofloxacin
gyrA	Rv0006	No	ofloxacin
gyrB	Rv0005	No	ofloxacin
tlyA	Rv1694	No	Kanamycin/Capreomycin/Amikacin
rrs		No	Kanamycin/Capreomycin/Amikacin, Streptomycin
rpsL	Rv0682	No	Streptomycin
gidB	Rv3919c	No	Streptomycin
pks12	Rv2048c	Yes	Multi-drug resistance
ppsA	Rv2931	Yes	Pyrazinamide
dprE1	Rv3790	Yes	Ty38c, BTZ043, PBTZ169

## Sheet: Sheet 2
Sheet 2: Case studies of constraints imposed by alleles of genes conferring resistance to antibiotics. Alleles, variant alignments, and corresponding structural information was taken from our previous study in Kavvas et al. (2018) Nat Comms. Log odds ratio was computed against the binary AMR phenotype for the specific antibiotic of interest.
Name	H37Rv ID	Antibiotics	Alleles	Mutations	Log Odds Ratio	Dominant Trait	Direction	Evidence for flux capacity constraint	Uniprot features	Mutation residues	Mechanism of Action (MoA)	Sequence
katG	Rv1908c	isoniazid	Rv1908c_1	{SNP_R463L}	-3.0138	Susceptible	Right	No effect on kinetic parameters. Activates INH (PMID: 8537659)	{'MUTAGEN_info_ W->F: Nearly no effect on the kinetic parameters for the activation of INH.': [[321]], 'MUTAGEN_info_ R->L: Exhibits 1.7-fold decreased catalytic efficiency for the activation of INH.': [[418]], 'VARIANT_info_ P -> A (in strain: H0948/92; INH- resistant).': [[501]], 'VARIANT_info_ R -> L (in strain: H0169/93; INH- resistant).': [[463]], 'MUTAGEN_info_ D->S: Exhibits 8-fold increas…	{'SNP_463': {'residues': [463], 'metadata': 'R_to_L'}, 'SNP_23': {'residues': [23], 'metadata': 'V_to_M'}, 'deletion_1': {'residues': [1, 2, 3, 4, 5, 6, 7, 8, 9, 10, 11, 12, 13, 14, 15, 16, 17, 18, 19, 20, 21, 22]}}
katG	Rv1908c	isoniazid	Rv1908c_2	{}	-2.03357	Susceptible	Right	{}	{'MUTAGEN_info_ W->F: Nearly no effect on the kinetic parameters for the activation of INH.': [[321]], 'MUTAGEN_info_ R->L: Exhibits 1.7-fold decreased catalytic efficiency for the activation of INH.': [[418]], 'VARIANT_info_ P -> A (in strain: H0948/92; INH- resistant).': [[501]], 'VARIANT_info_ R -> L (in strain: H0169/93; INH- resistant).': [[463]], 'MUTAGEN_info_ D->S: Exhibits 8-fold increas…	{'SNP_23': {'residues': [23], 'metadata': 'V_to_M'}, 'deletion_1': {'residues': [1, 2, 3, 4, 5, 6, 7, 8, 9, 10, 11, 12, 13, 14, 15, 16, 17, 18, 19, 20, 21, 22]}}	Modifies NADH binding domain of inhA	Rozwarski DA, Grant GA, Barton DH, Jacobs WR Jr, Sacchettini JC. Modification of the NADH of the isoniazid target (InhA) from mycobacterium tuberculosis. Science. 1998;279:98–102.
katG	Rv1908c	isoniazid	Rv1908c_3	{DEL_1-376}	1.76966	Resistant	Right	Inactive	{'MUTAGEN_info_ W->F: Nearly no effect on the kinetic parameters for the activation of INH.': [[321]], 'MUTAGEN_info_ R->L: Exhibits 1.7-fold decreased catalytic efficiency for the activation of INH.': [[418]], 'VARIANT_info_ P -> A (in strain: H0948/92; INH- resistant).': [[501]], 'VARIANT_info_ R -> L (in strain: H0169/93; INH- resistant).': [[463]], 'MUTAGEN_info_ D->S: Exhibits 8-fold increas…	{'deletion_1': {'residues': [1, 2, 3, 4, 5, 6, 7, 8, 9, 10, 11, 12, 13, 14, 15, 16, 17, 18, 19, 20, 21, 22, 23, 24, 25, 26, 27, 28, 29, 30, 31, 32, 33, 34, 35, 36, 37, 38, 39, 40, 41, 42, 43, 44, 45, 46, 47, 48, 49, 50, 51, 52, 53, 54, 55, 56, 57, 58, 59, 60, 61, 62, 63, 64, 65, 66, 67, 68, 69, 70, 71, 72, 73, 74, 75, 76, 77, 78, 79, 80, 81, 82, 83, 84, 85, 86, 87, 88, 89, 90, 91, 92, 93, 94, 95,…
katG	Rv1908c	isoniazid	Rv1908c_4	{SNP_S315T}	2.43847	Resistant	Right	Reduced Catalase activity, 20-fold decrease in rate of INH-NAD adduct formation	{'MUTAGEN_info_ W->F: Nearly no effect on the kinetic parameters for the activation of INH.': [[321]], 'MUTAGEN_info_ R->L: Exhibits 1.7-fold decreased catalytic efficiency for the activation of INH.': [[418]], 'VARIANT_info_ P -> A (in strain: H0948/92; INH- resistant).': [[501]], 'VARIANT_info_ R -> L (in strain: H0169/93; INH- resistant).': [[463]], 'MUTAGEN_info_ D->S: Exhibits 8-fold increas…	{'SNP_315': {'residues': [315], 'metadata': 'S_to_T'}, 'SNP_23': {'residues': [23], 'metadata': 'V_to_M'}, 'deletion_1': {'residues': [1, 2, 3, 4, 5, 6, 7, 8, 9, 10, 11, 12, 13, 14, 15, 16, 17, 18, 19, 20, 21, 22]}}
katG	Rv1908c	isoniazid	Rv1908c_5	{SNP_R463L}	-3.35148	Susceptible	Right	No effect on kinetic parameters. Activates INH	{'MUTAGEN_info_ W->F: Nearly no effect on the kinetic parameters for the activation of INH.': [[321]], 'MUTAGEN_info_ R->L: Exhibits 1.7-fold decreased catalytic efficiency for the activation of INH.': [[418]], 'VARIANT_info_ P -> A (in strain: H0948/92; INH- resistant).': [[501]], 'VARIANT_info_ R -> L (in strain: H0169/93; INH- resistant).': [[463]], 'MUTAGEN_info_ D->S: Exhibits 8-fold increas…	{'SNP_463': {'residues': [463], 'metadata': 'R_to_L'}}
katG	Rv1908c	isoniazid	Rv1908c_6	{}	-2.8668	Susceptible	Right	No effect on kinetic parameters. Activates INH	{'MUTAGEN_info_ W->F: Nearly no effect on the kinetic parameters for the activation of INH.': [[321]], 'MUTAGEN_info_ R->L: Exhibits 1.7-fold decreased catalytic efficiency for the activation of INH.': [[418]], 'VARIANT_info_ P -> A (in strain: H0948/92; INH- resistant).': [[501]], 'VARIANT_info_ R -> L (in strain: H0169/93; INH- resistant).': [[463]], 'MUTAGEN_info_ D->S: Exhibits 8-fold increas…	{}
katG	Rv1908c	isoniazid	Rv1908c_7	{SNP_S315T, SNP_R463L}	1.82019	Resistant	Right	Reduced Catalase activity, 20-fold decrease in rate of INH-NAD adduct formation	{'MUTAGEN_info_ W->F: Nearly no effect on the kinetic parameters for the activation of INH.': [[321]], 'MUTAGEN_info_ R->L: Exhibits 1.7-fold decreased catalytic efficiency for the activation of INH.': [[418]], 'VARIANT_info_ P -> A (in strain: H0948/92; INH- resistant).': [[501]], 'VARIANT_info_ R -> L (in strain: H0169/93; INH- resistant).': [[463]], 'MUTAGEN_info_ D->S: Exhibits 8-fold increas…	{'SNP_315': {'residues': [315], 'metadata': 'S_to_T'}, 'SNP_463': {'residues': [463], 'metadata': 'R_to_L'}}
katG	Rv1908c	isoniazid	Rv1908c_8	{SNP_S315T}	1.9364	Resistant	Right	Reduced Catalase activity, 20-fold decrease in rate of INH-NAD adduct formation	{'MUTAGEN_info_ W->F: Nearly no effect on the kinetic parameters for the activation of INH.': [[321]], 'MUTAGEN_info_ R->L: Exhibits 1.7-fold decreased catalytic efficiency for the activation of INH.': [[418]], 'VARIANT_info_ P -> A (in strain: H0948/92; INH- resistant).': [[501]], 'VARIANT_info_ R -> L (in strain: H0169/93; INH- resistant).': [[463]], 'MUTAGEN_info_ D->S: Exhibits 8-fold increas…	{'SNP_315': {'residues': [315], 'metadata': 'S_to_T'}}
inhA	Rv1484	isoniazid, ethionamide	Rv1484_1	{}	-1.77895	Susceptible	Right	{}	{'BINDING_info_ NAD.': [[165]], 'MOD_RES_info_ Phosphothreonine.': [[266]], 'BINDING_info_ NAD; via amide nitrogen and carbonyl oxygen.': [[194]], 'BINDING_info_ Substrate.': [[158]], 'SITE_info_ Transition state stabilizer.': [[158]], 'STRAND': [[9, 10, 11, 12, 13], [16, 17, 18, 19, 20], [35, 36, 37, 38, 39, 40], [56, 54, 55], [60, 61, 62], [88, 89, 90, 91, 92, 93], [104, 105, 106, 103], [138, 1…	{}
inhA	Rv1484	isoniazid, ethionamide	Rv1484_2	{SNP_I194T}	1.28858	Resistant	Right	Increase in Vmax (PMID: 7599116); Increased expression of inhA confers resistance to INH and ETA (PubMed:12406221)	{'BINDING_info_ NAD.': [[165]], 'MOD_RES_info_ Phosphothreonine.': [[266]], 'BINDING_info_ NAD; via amide nitrogen and carbonyl oxygen.': [[194]], 'BINDING_info_ Substrate.': [[158]], 'SITE_info_ Transition state stabilizer.': [[158]], 'STRAND': [[9, 10, 11, 12, 13], [16, 17, 18, 19, 20], [35, 36, 37, 38, 39, 40], [56, 54, 55], [60, 61, 62], [88, 89, 90, 91, 92, 93], [104, 105, 106, 103], [138, 1…	{'SNP_194': {'residues': [194], 'metadata': 'I_to_T'}}
inhA	Rv1484	isoniazid, ethionamide	Rv1484_3	{SNP_I21T}	4.47912	Resistant	Right	Increase in Vmax (PMID: 7599116); Increased expression of inhA confers resistance to INH and ETA (PubMed:12406221)	{'BINDING_info_ NAD.': [[165]], 'MOD_RES_info_ Phosphothreonine.': [[266]], 'BINDING_info_ NAD; via amide nitrogen and carbonyl oxygen.': [[194]], 'BINDING_info_ Substrate.': [[158]], 'SITE_info_ Transition state stabilizer.': [[158]], 'STRAND': [[9, 10, 11, 12, 13], [16, 17, 18, 19, 20], [35, 36, 37, 38, 39, 40], [56, 54, 55], [60, 61, 62], [88, 89, 90, 91, 92, 93], [104, 105, 106, 103], [138, 1…	{'SNP_21': {'residues': [21], 'metadata': 'I_to_T'}}
embB	Rv3795	ethambutol	Rv3795_1	{SNP_V29M, SNP_M306V}	1.25813	Resistant	Right	mRNA levels are significantly decreased in presence of ethambutol (PMID: 24392447)	{'VARIANT_info_ Q -> R (resistance to EMB).': [[497]], 'VARIANT_info_ G -> C (resistance to EMB).': [[406]], 'VARIANT_info_ D -> Y (resistance to EMB).': [[328]], 'VARIANT_info_ S -> A (resistance to EMB).': [[297]], 'TRANSMEM_info_ Helical.': [[28, 29, 30, 31, 32, 33, 34, 35, 36, 37, 38, 39, 40, 41, 42, 43, 44, 45, 46, 47, 48, 49, 50], [217, 218, 219, 220, 221, 222, 223, 224, 225, 226, 227, 228,…	{'SNP_29': {'residues': [29], 'metadata': 'V_to_M'}, 'SNP_306': {'residues': [306], 'metadata': 'M_to_V'}, 'deletion_1': {'residues': [1, 2, 3, 4, 5, 6, 7, 8, 9, 10, 11, 12, 13, 14, 15, 16, 17, 18, 19, 20, 21, 22, 23, 24, 25, 26, 27, 28]}}
embB	Rv3795	ethambutol	Rv3795_10	{SNP_V29M, SNP_Q497R}	2.34348	Resistant	Right	mRNA levels are significantly decreased in presence of ethambutol (PMID: 24392447)	{'VARIANT_info_ Q -> R (resistance to EMB).': [[497]], 'VARIANT_info_ G -> C (resistance to EMB).': [[406]], 'VARIANT_info_ D -> Y (resistance to EMB).': [[328]], 'VARIANT_info_ S -> A (resistance to EMB).': [[297]], 'TRANSMEM_info_ Helical.': [[28, 29, 30, 31, 32, 33, 34, 35, 36, 37, 38, 39, 40, 41, 42, 43, 44, 45, 46, 47, 48, 49, 50], [217, 218, 219, 220, 221, 222, 223, 224, 225, 226, 227, 228,…	{'SNP_29': {'residues': [29], 'metadata': 'V_to_M'}, 'deletion_1': {'residues': [1, 2, 3, 4, 5, 6, 7, 8, 9, 10, 11, 12, 13, 14, 15, 16, 17, 18, 19, 20, 21, 22, 23, 24, 25, 26, 27, 28]}, 'SNP_497': {'residues': [497], 'metadata': 'Q_to_R'}}
embB	Rv3795	ethambutol	Rv3795_11	{SNP_V29M, SNP_M306V}	2.1811	Resistant	Right	mRNA levels are significantly decreased in presence of ethambutol (PMID: 24392447)	{'VARIANT_info_ Q -> R (resistance to EMB).': [[497]], 'VARIANT_info_ G -> C (resistance to EMB).': [[406]], 'VARIANT_info_ D -> Y (resistance to EMB).': [[328]], 'VARIANT_info_ S -> A (resistance to EMB).': [[297]], 'TRANSMEM_info_ Helical.': [[28, 29, 30, 31, 32, 33, 34, 35, 36, 37, 38, 39, 40, 41, 42, 43, 44, 45, 46, 47, 48, 49, 50], [217, 218, 219, 220, 221, 222, 223, 224, 225, 226, 227, 228,…	{'SNP_29': {'residues': [29], 'metadata': 'V_to_M'}, 'SNP_306': {'residues': [306], 'metadata': 'M_to_V'}, 'deletion_1': {'residues': [1, 2, 3, 4, 5, 6, 7, 8, 9, 10, 11, 12, 13, 14, 15, 16, 17, 18, 19, 20, 21, 22, 23, 24, 25, 26, 27, 28]}}
embB	Rv3795	ethambutol	Rv3795_2	{SNP_V29M, SNP_M306I}	1.07719	Resistant	Right	mRNA levels are significantly decreased in presence of ethambutol (PMID: 24392447)	{'VARIANT_info_ Q -> R (resistance to EMB).': [[497]], 'VARIANT_info_ G -> C (resistance to EMB).': [[406]], 'VARIANT_info_ D -> Y (resistance to EMB).': [[328]], 'VARIANT_info_ S -> A (resistance to EMB).': [[297]], 'TRANSMEM_info_ Helical.': [[28, 29, 30, 31, 32, 33, 34, 35, 36, 37, 38, 39, 40, 41, 42, 43, 44, 45, 46, 47, 48, 49, 50], [217, 218, 219, 220, 221, 222, 223, 224, 225, 226, 227, 228,…	{'SNP_29': {'residues': [29], 'metadata': 'V_to_M'}, 'SNP_306': {'residues': [306], 'metadata': 'M_to_I'}, 'deletion_1': {'residues': [1, 2, 3, 4, 5, 6, 7, 8, 9, 10, 11, 12, 13, 14, 15, 16, 17, 18, 19, 20, 21, 22, 23, 24, 25, 26, 27, 28]}}
embB	Rv3795	ethambutol	Rv3795_3	{SNP_V29M, SNP_E378A}	4.82132	Resistant	Right	mRNA levels are significantly decreased in presence of ethambutol (PMID: 24392447)	{'VARIANT_info_ Q -> R (resistance to EMB).': [[497]], 'VARIANT_info_ G -> C (resistance to EMB).': [[406]], 'VARIANT_info_ D -> Y (resistance to EMB).': [[328]], 'VARIANT_info_ S -> A (resistance to EMB).': [[297]], 'TRANSMEM_info_ Helical.': [[28, 29, 30, 31, 32, 33, 34, 35, 36, 37, 38, 39, 40, 41, 42, 43, 44, 45, 46, 47, 48, 49, 50], [217, 218, 219, 220, 221, 222, 223, 224, 225, 226, 227, 228,…	{'SNP_29': {'residues': [29], 'metadata': 'V_to_M'}, 'SNP_306': {'residues': [306], 'metadata': 'M_to_I'}, 'deletion_1': {'residues': [1, 2, 3, 4, 5, 6, 7, 8, 9, 10, 11, 12, 13, 14, 15, 16, 17, 18, 19, 20, 21, 22, 23, 24, 25, 26, 27, 28]}, 'SNP_1024': {'residues': [1024], 'metadata': 'D_to_N'}}
embB	Rv3795	ethambutol	Rv3795_4		1.36907	Resistant	Right	mRNA levels are significantly decreased in presence of ethambutol (PMID: 24392447)	{'VARIANT_info_ Q -> R (resistance to EMB).': [[497]], 'VARIANT_info_ G -> C (resistance to EMB).': [[406]], 'VARIANT_info_ D -> Y (resistance to EMB).': [[328]], 'VARIANT_info_ S -> A (resistance to EMB).': [[297]], 'TRANSMEM_info_ Helical.': [[28, 29, 30, 31, 32, 33, 34, 35, 36, 37, 38, 39, 40, 41, 42, 43, 44, 45, 46, 47, 48, 49, 50], [217, 218, 219, 220, 221, 222, 223, 224, 225, 226, 227, 228,…	{'SNP_963': {'residues': [963], 'metadata': 'V_to_M'}, 'deletion_1': {'residues': [1, 2, 3, 4, 5, 6, 7, 8, 9, 10, 11, 12, 13, 14, 15, 16, 17, 18, 19, 20, 21, 22, 23, 24, 25, 26, 27, 28, 29, 30, 31, 32, 33, 34, 35, 36, 37, 38, 39, 40, 41, 42, 43, 44, 45, 46, 47, 48, 49, 50, 51, 52, 53, 54, 55, 56, 57, 58, 59, 60, 61, 62, 63, 64, 65, 66, 67, 68, 69, 70, 71, 72, 73, 74, 75, 76, 77, 78, 79, 80, 81, 8…
embB	Rv3795	ethambutol	Rv3795_5	{SNP_V29M, SNP_E378A}	-4.62612	Susceptible	Right	{}	{'VARIANT_info_ Q -> R (resistance to EMB).': [[497]], 'VARIANT_info_ G -> C (resistance to EMB).': [[406]], 'VARIANT_info_ D -> Y (resistance to EMB).': [[328]], 'VARIANT_info_ S -> A (resistance to EMB).': [[297]], 'TRANSMEM_info_ Helical.': [[28, 29, 30, 31, 32, 33, 34, 35, 36, 37, 38, 39, 40, 41, 42, 43, 44, 45, 46, 47, 48, 49, 50], [217, 218, 219, 220, 221, 222, 223, 224, 225, 226, 227, 228,…	{'SNP_29': {'residues': [29], 'metadata': 'V_to_M'}, 'deletion_1': {'residues': [1, 2, 3, 4, 5, 6, 7, 8, 9, 10, 11, 12, 13, 14, 15, 16, 17, 18, 19, 20, 21, 22, 23, 24, 25, 26, 27, 28]}, 'SNP_378': {'residues': [378], 'metadata': 'E_to_A'}}
embB	Rv3795	ethambutol	Rv3795_6	{SNP_V29M, SNP_G406A}	0.209855	Susceptible	Right	{}	{'VARIANT_info_ Q -> R (resistance to EMB).': [[497]], 'VARIANT_info_ G -> C (resistance to EMB).': [[406]], 'VARIANT_info_ D -> Y (resistance to EMB).': [[328]], 'VARIANT_info_ S -> A (resistance to EMB).': [[297]], 'TRANSMEM_info_ Helical.': [[28, 29, 30, 31, 32, 33, 34, 35, 36, 37, 38, 39, 40, 41, 42, 43, 44, 45, 46, 47, 48, 49, 50], [217, 218, 219, 220, 221, 222, 223, 224, 225, 226, 227, 228,…	{'SNP_29': {'residues': [29], 'metadata': 'V_to_M'}, 'deletion_1': {'residues': [1, 2, 3, 4, 5, 6, 7, 8, 9, 10, 11, 12, 13, 14, 15, 16, 17, 18, 19, 20, 21, 22, 23, 24, 25, 26, 27, 28]}, 'SNP_406': {'residues': [406], 'metadata': 'G_to_A'}}
embB	Rv3795	ethambutol	Rv3795_7	{SNP_V29M, SNP_G406D}	1.02489	Resistant	Right	mRNA levels are significantly decreased in presence of ethambutol (PMID: 24392447)	{'VARIANT_info_ Q -> R (resistance to EMB).': [[497]], 'VARIANT_info_ G -> C (resistance to EMB).': [[406]], 'VARIANT_info_ D -> Y (resistance to EMB).': [[328]], 'VARIANT_info_ S -> A (resistance to EMB).': [[297]], 'TRANSMEM_info_ Helical.': [[28, 29, 30, 31, 32, 33, 34, 35, 36, 37, 38, 39, 40, 41, 42, 43, 44, 45, 46, 47, 48, 49, 50], [217, 218, 219, 220, 221, 222, 223, 224, 225, 226, 227, 228,…	{'SNP_29': {'residues': [29], 'metadata': 'V_to_M'}, 'deletion_1': {'residues': [1, 2, 3, 4, 5, 6, 7, 8, 9, 10, 11, 12, 13, 14, 15, 16, 17, 18, 19, 20, 21, 22, 23, 24, 25, 26, 27, 28]}, 'SNP_406': {'residues': [406], 'metadata': 'G_to_D'}}
embB	Rv3795	ethambutol	Rv3795_8	{SNP_V29M, SNP_Q497K}	1.36907	Resistant	Right	mRNA levels are significantly decreased in presence of ethambutol (PMID: 24392447)	{'VARIANT_info_ Q -> R (resistance to EMB).': [[497]], 'VARIANT_info_ G -> C (resistance to EMB).': [[406]], 'VARIANT_info_ D -> Y (resistance to EMB).': [[328]], 'VARIANT_info_ S -> A (resistance to EMB).': [[297]], 'TRANSMEM_info_ Helical.': [[28, 29, 30, 31, 32, 33, 34, 35, 36, 37, 38, 39, 40, 41, 42, 43, 44, 45, 46, 47, 48, 49, 50], [217, 218, 219, 220, 221, 222, 223, 224, 225, 226, 227, 228,…	{'SNP_29': {'residues': [29], 'metadata': 'V_to_M'}, 'deletion_1': {'residues': [1, 2, 3, 4, 5, 6, 7, 8, 9, 10, 11, 12, 13, 14, 15, 16, 17, 18, 19, 20, 21, 22, 23, 24, 25, 26, 27, 28]}, 'SNP_497': {'residues': [497], 'metadata': 'Q_to_K'}}
embB	Rv3795	ethambutol	Rv3795_9	{SNP_V29M}	-3.01642	Susceptible	Right	{}	{'VARIANT_info_ Q -> R (resistance to EMB).': [[497]], 'VARIANT_info_ G -> C (resistance to EMB).': [[406]], 'VARIANT_info_ D -> Y (resistance to EMB).': [[328]], 'VARIANT_info_ S -> A (resistance to EMB).': [[297]], 'TRANSMEM_info_ Helical.': [[28, 29, 30, 31, 32, 33, 34, 35, 36, 37, 38, 39, 40, 41, 42, 43, 44, 45, 46, 47, 48, 49, 50], [217, 218, 219, 220, 221, 222, 223, 224, 225, 226, 227, 228,…	{'SNP_29': {'residues': [29], 'metadata': 'V_to_M'}, 'deletion_1': {'residues': [1, 2, 3, 4, 5, 6, 7, 8, 9, 10, 11, 12, 13, 14, 15, 16, 17, 18, 19, 20, 21, 22, 23, 24, 25, 26, 27, 28]}}
ubiA	Rv3806c	ethambutol	Rv3806c_1	{SNP_E149D}	-2.37775	Susceptible	Right	{}	{'TRANSMEM_info_ Helical.': [[32, 33, 34, 35, 36, 37, 38, 39, 40, 41, 42, 43, 44, 45, 46, 47, 48, 49, 50, 30, 31], [64, 65, 66, 67, 68, 69, 70, 71, 72, 73, 74, 75, 55, 56, 57, 58, 59, 60, 61, 62, 63], [100, 101, 102, 103, 104, 105, 106, 107, 108, 109, 110, 111, 112, 113, 114, 115, 116, 117, 118, 119, 120], [128, 129, 130, 131, 132, 133, 134, 135, 136, 137, 138, 139, 140, 141, 142, 122, 123, 124, …	{'SNP_149': {'residues': [149], 'metadata': 'E_to_D'}}
ubiA	Rv3806c	ethambutol	Rv3806c_2	{SNP_V188A}	3.82275	Resistant	Right	Resistance-conferring mutations increase flux for DPA biosynthesis (PMID: 24392447)	{'TRANSMEM_info_ Helical.': [[32, 33, 34, 35, 36, 37, 38, 39, 40, 41, 42, 43, 44, 45, 46, 47, 48, 49, 50, 30, 31], [64, 65, 66, 67, 68, 69, 70, 71, 72, 73, 74, 75, 55, 56, 57, 58, 59, 60, 61, 62, 63], [100, 101, 102, 103, 104, 105, 106, 107, 108, 109, 110, 111, 112, 113, 114, 115, 116, 117, 118, 119, 120], [128, 129, 130, 131, 132, 133, 134, 135, 136, 137, 138, 139, 140, 141, 142, 122, 123, 124, …	{'SNP_188': {'residues': [188], 'metadata': 'V_to_A'}}
ubiA	Rv3806c	ethambutol	Rv3806c_3	{}	0.10598	Susceptible	Right	{}	{'TRANSMEM_info_ Helical.': [[32, 33, 34, 35, 36, 37, 38, 39, 40, 41, 42, 43, 44, 45, 46, 47, 48, 49, 50, 30, 31], [64, 65, 66, 67, 68, 69, 70, 71, 72, 73, 74, 75, 55, 56, 57, 58, 59, 60, 61, 62, 63], [100, 101, 102, 103, 104, 105, 106, 107, 108, 109, 110, 111, 112, 113, 114, 115, 116, 117, 118, 119, 120], [128, 129, 130, 131, 132, 133, 134, 135, 136, 137, 138, 139, 140, 141, 142, 122, 123, 124, …	{}
ubiA	Rv3806c	ethambutol	Rv3806c_4	{SNP_M180V}	1.94473	Resistant	Right	Resistance-conferring mutations increase flux for DPA biosynthesis (PMID: 24392447)	{'TRANSMEM_info_ Helical.': [[32, 33, 34, 35, 36, 37, 38, 39, 40, 41, 42, 43, 44, 45, 46, 47, 48, 49, 50, 30, 31], [64, 65, 66, 67, 68, 69, 70, 71, 72, 73, 74, 75, 55, 56, 57, 58, 59, 60, 61, 62, 63], [100, 101, 102, 103, 104, 105, 106, 107, 108, 109, 110, 111, 112, 113, 114, 115, 116, 117, 118, 119, 120], [128, 129, 130, 131, 132, 133, 134, 135, 136, 137, 138, 139, 140, 141, 142, 122, 123, 124, …	{'SNP_180': {'residues': [180], 'metadata': 'M_to_V'}}
ubiA	Rv3806c	ethambutol	Rv3806c_5	{SNP_F176L}	-0.847298	Susceptible	Right	{}	{'TRANSMEM_info_ Helical.': [[32, 33, 34, 35, 36, 37, 38, 39, 40, 41, 42, 43, 44, 45, 46, 47, 48, 49, 50, 30, 31], [64, 65, 66, 67, 68, 69, 70, 71, 72, 73, 74, 75, 55, 56, 57, 58, 59, 60, 61, 62, 63], [100, 101, 102, 103, 104, 105, 106, 107, 108, 109, 110, 111, 112, 113, 114, 115, 116, 117, 118, 119, 120], [128, 129, 130, 131, 132, 133, 134, 135, 136, 137, 138, 139, 140, 141, 142, 122, 123, 124, …	{'SNP_176': {'residues': [176], 'metadata': 'F_to_L'}}
folC	Rv2447c	4-aminosalicylic_acid	Rv2447c_1	{}	-1.25923	Susceptible	Right	{}	{'VARIANT_info_ E -> G (in clinical isolates: Q274 and 501063; PAS-resistant; complementation with wild-type folC restores PAS susceptibility).': [[40]], 'VARIANT_info_ I -> T (in clinical isolates: Q449 and 1314; PAS-resistant; complementation with wild-type folC restores PAS susceptibility; 7-fold reduction in DHFS activity relative to wild-type; loss of the ability to glutaminate H2PtePAS).': …	{}		MRSAPTVFIDAAHNPAGASALAQTLAHEFDFRFLVGVLSVLGDKDVDGILAALEPVFDSVVVTHNGSPRALDVEALALAAGERFGPDRVRTAENLRDAIDVATSLVDDAAADPDVAGDAFSRTGIVITGSVVTAGAARTLFGRDPQ
folC	Rv2447c	4-aminosalicylic_acid	Rv2447c_2	{SNP_A420V}	1.287	Resistant	Right	5- fold reduction in DHFS activity relative to wild-type; loss of the ability to glutaminate H2PtePAS (PMID: 24366731)	{'VARIANT_info_ E -> G (in clinical isolates: Q274 and 501063; PAS-resistant; complementation with wild-type folC restores PAS susceptibility).': [[40]], 'VARIANT_info_ I -> T (in clinical isolates: Q449 and 1314; PAS-resistant; complementation with wild-type folC restores PAS susceptibility; 7-fold reduction in DHFS activity relative to wild-type; loss of the ability to glutaminate H2PtePAS).': …	{'SNP_420': {'residues': [420], 'metadata': 'A_to_V'}}		MNSTNSGPPDSGSATGVVPTPDEIASLLQVEHLLDQRWPETRIDPSLTRISALMDLLGSPQRSYPSIHIAGTNGKTSVARMVDALVTALHRRTGRTTSPHLQSPVERISIDGKPISPAQYVATYREIEPLVALIDQQSQASAGKGGPAMSKFEVLTAMAFAAFADAPVDVAVVEVGMGGRWDATNVINAPVAVITPISIDHVDYLGADIAGIAGEKAGIITRAPDGSPDTVAVIGRQVPKVMEVLLAESVRADASVAREDSEFAVLRRQIAVGGQVLQLQGLGGVYSDIYLPLHGEHQAHNAVLALASVEAFFGAGAQRQLDGDAVRAGFAAVTSPGRLERMRSAPTVFIDAAHNPAGASALAQTLAHEFDFRFLVGVLSVLGDKDVDGILAALEPVFD…
thyA	Rv2764c	4-aminosalicylic_acid	Rv2764c_1	{DEL_165-263}	3.84737	Resistant	Right	thyA deletion confers resistance to p-aminosalicylic acid (PMID: 24366731)	{'BINDING_info_ 5,10-methylenetetrahydrofolate.': [[51], [169]], 'TURN': [[48, 49, 46, 47], [136, 137, 135], [170, 171, 172]], 'NP_BIND_info_ dUMP.': [[168, 169, 166, 167], [208, 209, 207]], 'HELIX': [[3, 4, 5, 6, 7, 8, 9, 10, 11, 12, 13, 14], [40, 38, 39], [64, 52, 53, 54, 55, 56, 57, 58, 59, 60, 61, 62, 63], [72, 73, 74, 70, 71], [81, 82, 83], [96, 97, 98, 99, 100, 94, 95], [111, 112, 113, 114,…	{'deletion_1': {'residues': [165, 166, 167, 168, 169, 170, 171, 172, 173, 174, 175, 176, 177, 178, 179, 180, 181, 182, 183, 184, 185, 186, 187, 188, 189, 190, 191, 192, 193, 194, 195, 196, 197, 198, 199, 200, 201, 202, 203, 204, 205, 206, 207, 208, 209, 210, 211, 212, 213, 214, 215, 216, 217, 218, 219, 220, 221, 222, 223, 224, 225, 226, 227, 228, 229, 230, 231, 232, 233, 234, 235, 236, 237, 238, …		MTPYEDLLRFVLETGTPKSDRTGTGTRSLFGQQMRYDLSAGFPLLTTKKVHFKSVAYELLWFLRGDSNIGWLHEHGVTIWDEWASDTGELGPIYGVQWRSWPAPSGEHIDQISAALDLLRTDPDSRRIIVSAWNVGEIERMALPPCHAFFQFYVADGRLSCQLY
thyA	Rv2764c	4-aminosalicylic_acid	Rv2764c_2	{SNP_M1V, SNP_T202A}	0.878686	Susceptible	Right	SNP 202 appears functional (PMID: 24366731)	{'BINDING_info_ 5,10-methylenetetrahydrofolate.': [[51], [169]], 'TURN': [[48, 49, 46, 47], [136, 137, 135], [170, 171, 172]], 'NP_BIND_info_ dUMP.': [[168, 169, 166, 167], [208, 209, 207]], 'HELIX': [[3, 4, 5, 6, 7, 8, 9, 10, 11, 12, 13, 14], [40, 38, 39], [64, 52, 53, 54, 55, 56, 57, 58, 59, 60, 61, 62, 63], [72, 73, 74, 70, 71], [81, 82, 83], [96, 97, 98, 99, 100, 94, 95], [111, 112, 113, 114,…	{'insertion_1': {'residues': [-1], 'metadata': 'start_3'}, 'SNP_1': {'residues': [1], 'metadata': 'M_to_V'}, 'SNP_202': {'residues': [202], 'metadata': 'T_to_A'}}		MSIVTPYEDLLRFVLETGTPKSDRTGTGTRSLFGQQMRYDLSAGFPLLTTKKVHFKSVAYELLWFLRGDSNIGWLHEHGVTIWDEWASDTGELGPIYGVQWRSWPAPSGEHIDQISAALDLLRTDPDSRRIIVSAWNVGEIERMALPPCHAFFQFYVADGRLSCQLYQRSADLFLGVPFNIASYALLTHMMAAQAGLSVGEFIWAGGDCHIYDNHVEQVRLQLSREPRPYPKLLLADRDSIFEYTYEDIVVKNYDPHPAIKAPVAV
thyA	Rv2764c	4-aminosalicylic_acid	Rv2764c_3	{SNP_M1V, SNP_P253A}	-2.82738	Susceptible	Right		{'BINDING_info_ 5,10-methylenetetrahydrofolate.': [[51], [169]], 'TURN': [[48, 49, 46, 47], [136, 137, 135], [170, 171, 172]], 'NP_BIND_info_ dUMP.': [[168, 169, 166, 167], [208, 209, 207]], 'HELIX': [[3, 4, 5, 6, 7, 8, 9, 10, 11, 12, 13, 14], [40, 38, 39], [64, 52, 53, 54, 55, 56, 57, 58, 59, 60, 61, 62, 63], [72, 73, 74, 70, 71], [81, 82, 83], [96, 97, 98, 99, 100, 94, 95], [111, 112, 113, 114,…	{'insertion_1': {'residues': [-1], 'metadata': 'start_3'}, 'SNP_1': {'residues': [1], 'metadata': 'M_to_V'}, 'SNP_253': {'residues': [253], 'metadata': 'P_to_A'}}		MSIVTPYEDLLRFVLETGTPKSDRTGTGTRSLFGQQMRYDLSAGFPLLTTKKVHFKSVAYELLWFLRGDSNIGWLHEHGVTIWDEWASDTGELGPIYGVQWRSWPAPSGEHIDQISAALDLLRTDPDSRRIIVSAWNVGEIERMALPPCHAFFQFYVADGRLSCQLYQRSADLFLGVPFNIASYALLTHMMAAQAGLSVGEFIWTGGDCHIYDNHVEQVRLQLSREPRPYPKLLLADRDSIFEYTYEDIVVKNYDAHPAIKAPVAV
thyA	Rv2764c	4-aminosalicylic_acid	Rv2764c_4	{SNP_M1V}	-1.8441	Susceptible	Right		{'BINDING_info_ 5,10-methylenetetrahydrofolate.': [[51], [169]], 'TURN': [[48, 49, 46, 47], [136, 137, 135], [170, 171, 172]], 'NP_BIND_info_ dUMP.': [[168, 169, 166, 167], [208, 209, 207]], 'HELIX': [[3, 4, 5, 6, 7, 8, 9, 10, 11, 12, 13, 14], [40, 38, 39], [64, 52, 53, 54, 55, 56, 57, 58, 59, 60, 61, 62, 63], [72, 73, 74, 70, 71], [81, 82, 83], [96, 97, 98, 99, 100, 94, 95], [111, 112, 113, 114,…	{'insertion_1': {'residues': [-1], 'metadata': 'start_3'}, 'SNP_1': {'residues': [1], 'metadata': 'M_to_V'}}		MSIVTPYEDLLRFVLETGTPKSDRTGTGTRSLFGQQMRYDLSAGFPLLTTKKVHFKSVAYELLWFLRGDSNIGWLHEHGVTIWDEWASDTGELGPIYGVQWRSWPAPSGEHIDQISAALDLLRTDPDSRRIIVSAWNVGEIERMALPPCHAFFQFYVADGRLSCQLYQRSADLFLGVPFNIASYALLTHMMAAQAGLSVGEFIWTGGDCHIYDNHVEQVRLQLSREPRPYPKLLLADRDSIFEYTYEDIVVKNYDPHPAIKAPVAV
thyA	Rv2764c	4-aminosalicylic_acid	Rv2764c_5	{SNP_T202A}	0.617578	Susceptible	Right	SNP 202 appears functional (PMID: 24366731)	{'BINDING_info_ 5,10-methylenetetrahydrofolate.': [[51], [169]], 'TURN': [[48, 49, 46, 47], [136, 137, 135], [170, 171, 172]], 'NP_BIND_info_ dUMP.': [[168, 169, 166, 167], [208, 209, 207]], 'HELIX': [[3, 4, 5, 6, 7, 8, 9, 10, 11, 12, 13, 14], [40, 38, 39], [64, 52, 53, 54, 55, 56, 57, 58, 59, 60, 61, 62, 63], [72, 73, 74, 70, 71], [81, 82, 83], [96, 97, 98, 99, 100, 94, 95], [111, 112, 113, 114,…	{'SNP_202': {'residues': [202], 'metadata': 'T_to_A'}}		MTPYEDLLRFVLETGTPKSDRTGTGTRSLFGQQMRYDLSAGFPLLTTKKVHFKSVAYELLWFLRGDSNIGWLHEHGVTIWDEWASDTGELGPIYGVQWRSWPAPSGEHIDQISAALDLLRTDPDSRRIIVSAWNVGEIERMALPPCHAFFQFYVADGRLSCQLYQRSADLFLGVPFNIASYALLTHMMAAQAGLSVGEFIWAGGDCHIYDNHVEQVRLQLSREPRPYPKLLLADRDSIFEYTYEDIVVKNYDPHPAIKAPVAV
thyA	Rv2764c	4-aminosalicylic_acid	Rv2764c_6	{}	-1.11837	Susceptible	Right	{}	{'BINDING_info_ 5,10-methylenetetrahydrofolate.': [[51], [169]], 'TURN': [[48, 49, 46, 47], [136, 137, 135], [170, 171, 172]], 'NP_BIND_info_ dUMP.': [[168, 169, 166, 167], [208, 209, 207]], 'HELIX': [[3, 4, 5, 6, 7, 8, 9, 10, 11, 12, 13, 14], [40, 38, 39], [64, 52, 53, 54, 55, 56, 57, 58, 59, 60, 61, 62, 63], [72, 73, 74, 70, 71], [81, 82, 83], [96, 97, 98, 99, 100, 94, 95], [111, 112, 113, 114,…	{}		MTPYEDLLRFVLETGTPKSDRTGTGTRSLFGQQMRYDLSAGFPLLTTKKVHFKSVAYELLWFLRGDSNIGWLHEHGVTIWDEWASDTGELGPIYGVQWRSWPAPSGEHIDQISAALDLLRTDPDSRRIIVSAWNVGEIERMALPPCHAFFQFYVADGRLSCQLYQRSADLFLGVPFNIASYALLTHMMAAQAGLSVGEFIWTGGDCHIYDNHVEQVRLQLSREPRPYPKLLLADRDSIFEYTYEDIVVKNYDPHPAIKAPVAV
ald	Rv2780	D-cycloserine	Rv2780_1	{DEL_138-361}	2.737	Resistant	Right	LoF mutations increase resistance through increased L-alanine pools that competitively inhibit D-cycloserine (PMID: 27064254)	{'BINDING_info_ NAD.': [[134], [198], [203], [220], [279]], 'BINDING_info_ Substrate.': [[15], [75]], 'METAL_info_ Magnesium.': [[323]], 'ACT_SITE_info_ Proton donor/acceptor.': [[96], [270]], 'MUTAGEN_info_ D->A: Completely inactive mutant.': [[270]], 'CONFLICT_info_ E -> EFQ (in Ref. 1; CAA44791).': [[13]], 'MUTAGEN_info_ H->A: Completely inactive mutant.': [[96]], 'TURN': [[40, 37, 38, 39], [1…	{'SNP_155': {'residues': [155], 'metadata': 'G_to_A'}, 'SNP_157': {'residues': [157], 'metadata': 'G_to_V'}, 'SNP_156': {'residues': [156], 'metadata': 'R_to_A'}, 'deletion_1': {'residues': [159, 160, 161, 162, 163, 164, 165, 166, 167, 168, 169, 170, 171, 172, 173, 174, 175, 176, 177, 178, 179, 180, 181, 182, 183, 184, 185, 186, 187, 188, 189, 190, 191, 192, 193, 194, 195, 196, 197, 198, 199, 200…		MRVGIPTETKNNEFRVAITPAGVAELTRRGHEVLIQAGAGEGSAITDADFKAAGAQLVGTADQVWADADLLLKVKEPIAAEYGRLRHGQILFTFLHLAASRACTDALLDSGTTSIAYETVQTADGALPLLAPMSEVAGRLAAQVGAYHLMRTQGAAVC
ald	Rv2780	D-cycloserine	Rv2780_2	{}	-0.0870114	Susceptible	Right	{}	{'BINDING_info_ NAD.': [[134], [198], [203], [220], [279]], 'BINDING_info_ Substrate.': [[15], [75]], 'METAL_info_ Magnesium.': [[323]], 'ACT_SITE_info_ Proton donor/acceptor.': [[96], [270]], 'MUTAGEN_info_ D->A: Completely inactive mutant.': [[270]], 'CONFLICT_info_ E -> EFQ (in Ref. 1; CAA44791).': [[13]], 'MUTAGEN_info_ H->A: Completely inactive mutant.': [[96]], 'TURN': [[40, 37, 38, 39], [1…	{'insertion_1': {'residues': [-1], 'metadata': 'start_35'}}		MNYHAYGLEKELSSAILQINRTFFTLKRTVSRGVIMRVGIPTETKNNEFRVAITPAGVAELTRRGHEVLIQAGAGEGSAITDADFKAAGAQLVGTADQVWADADLLLKVKEPIAAEYGRLRHGQILFTFLHLAASRACTDALLDSGTTSIAYETVQTADGALPLLAPMSEVAGRLAAQVGAYHLMRTQGGRGVLMGGVPGVEPADVVVIGAGTAGYNAARIANGMGATVTVLDINIDKLRQLDAEFCGRIHTRYSSAYELEGAVKRADLVIGAVLVPGAKAPKLVSNSLVAHMKPGAVLVDIAIDQGGCFEGSRPTTYDHPTFAVHDTLFYCVANMPASVPKTSTYALTNATMPYVLELADHGWRAACRSNPALAKGLSTHEGALLSERVATDLGVPFT…
ald	Rv2780	D-cycloserine	Rv2780_3	{DEL_1-136}	2.01626	Resistant	Right	LoF mutations increase resistance through increased L-alanine pools that competitively inhibit D-cycloserine (PMID: 27064254)	{'BINDING_info_ NAD.': [[134], [198], [203], [220], [279]], 'BINDING_info_ Substrate.': [[15], [75]], 'METAL_info_ Magnesium.': [[323]], 'ACT_SITE_info_ Proton donor/acceptor.': [[96], [270]], 'MUTAGEN_info_ D->A: Completely inactive mutant.': [[270]], 'CONFLICT_info_ E -> EFQ (in Ref. 1; CAA44791).': [[13]], 'MUTAGEN_info_ H->A: Completely inactive mutant.': [[96]], 'TURN': [[40, 37, 38, 39], [1…	{'SNP_163': {'residues': [163], 'metadata': 'V_to_M'}, 'deletion_1': {'residues': [1, 2, 3, 4, 5, 6, 7, 8, 9, 10, 11, 12, 13, 14, 15, 16, 17, 18, 19, 20, 21, 22, 23, 24, 25, 26, 27, 28, 29, 30, 31, 32, 33, 34, 35, 36, 37, 38, 39, 40, 41, 42, 43, 44, 45, 46, 47, 48, 49, 50, 51, 52, 53, 54, 55, 56, 57, 58, 59, 60, 61, 62, 63, 64, 65, 66, 67, 68, 69, 70, 71, 72, 73, 74, 75, 76, 77, 78, 79, 80, 81, 8…		MPGVEPADVVVIGAGTAGYNAARIANGMGATVTVLDINIDKLRQLDAEFCGRIHTRYSSAYELEGAVKRADLVIGAVLVPGAKAPKLVSNSLVAHMKPGAVLVDIAIDQGGCFEGSRPTTYDHPTFAVHDTLFYCVANMPASVPKTSTYALTNATMPYVLELADHGWRAACRSNPALAKGLSTHEGALLSERVATDLGVPFTEPASVLA
ald	Rv2780	D-cycloserine	Rv2780_4	{}	-1.66378	Susceptible	Right	{}	{'BINDING_info_ NAD.': [[134], [198], [203], [220], [279]], 'BINDING_info_ Substrate.': [[15], [75]], 'METAL_info_ Magnesium.': [[323]], 'ACT_SITE_info_ Proton donor/acceptor.': [[96], [270]], 'MUTAGEN_info_ D->A: Completely inactive mutant.': [[270]], 'CONFLICT_info_ E -> EFQ (in Ref. 1; CAA44791).': [[13]], 'MUTAGEN_info_ H->A: Completely inactive mutant.': [[96]], 'TURN': [[40, 37, 38, 39], [1…	{}		MRVGIPTETKNNEFRVAITPAGVAELTRRGHEVLIQAGAGEGSAITDADFKAAGAQLVGTADQVWADADLLLKVKEPIAAEYGRLRHGQILFTFLHLAASRACTDALLDSGTTSIAYETVQTADGALPLLAPMSEVAGRLAAQVGAYHLMRTQGGRGVLMGGVPGVEPADVVVIGAGTAGYNAARIANGMGATVTVLDINIDKLRQLDAEFCGRIHTRYSSAYELEGAVKRADLVIGAVLVPGAKAPKLVSNSLVAHMKPGAVLVDIAIDQGGCFEGSRPTTYDHPTFAVHDTLFYCVANMPASVPKTSTYALTNATMPYVLELADHGWRAACRSNPALAKGLSTHEGALLSERVATDLGVPFTEPASVLA
alr	Rv3423c	D-cycloserine	Rv3423c_1	{SNP_K135E}	1.24921	Resistant	Right		{'ACT_SITE_info_ Proton acceptor; specific for D-alanine.': [[44]], 'HELIX': [[32, 33, 34, 20, 21, 22, 23, 24, 25, 26, 27, 28, 29, 30, 31], [48, 44, 45, 46, 47], [52, 53, 54, 55, 56, 57, 58, 59, 60, 61], [72, 73, 74, 75, 76, 77, 78, 79, 80], [99, 100, 101, 102, 103], [113, 114, 115, 116, 117, 118, 119, 120, 121, 122, 123, 124, 125, 126], [160, 161, 162, 150, 151, 152, 153, 154, 155, 156, 157, 158…	{'insertion_1': {'residues': [-1], 'metadata': 'start_22'}, 'SNP_135': {'residues': [135], 'metadata': 'K_to_E'}, 'SNP_1': {'residues': [1], 'metadata': 'M_to_L'}}
alr	Rv3423c	D-cycloserine	Rv3423c_2	{}	-1.01248	Susceptible	Right	Flux decreases with D-cycloserine inhibition.	{'ACT_SITE_info_ Proton acceptor; specific for D-alanine.': [[44]], 'HELIX': [[32, 33, 34, 20, 21, 22, 23, 24, 25, 26, 27, 28, 29, 30, 31], [48, 44, 45, 46, 47], [52, 53, 54, 55, 56, 57, 58, 59, 60, 61], [72, 73, 74, 75, 76, 77, 78, 79, 80], [99, 100, 101, 102, 103], [113, 114, 115, 116, 117, 118, 119, 120, 121, 122, 123, 124, 125, 126], [160, 161, 162, 150, 151, 152, 153, 154, 155, 156, 157, 158…	{'insertion_1': {'residues': [-1], 'metadata': 'start_22'}, 'SNP_1': {'residues': [1], 'metadata': 'M_to_L'}}
alr	Rv3423c	D-cycloserine	Rv3423c_3	{SNP_L91R}	1.981	Resistant	Right		{'ACT_SITE_info_ Proton acceptor; specific for D-alanine.': [[44]], 'HELIX': [[32, 33, 34, 20, 21, 22, 23, 24, 25, 26, 27, 28, 29, 30, 31], [48, 44, 45, 46, 47], [52, 53, 54, 55, 56, 57, 58, 59, 60, 61], [72, 73, 74, 75, 76, 77, 78, 79, 80], [99, 100, 101, 102, 103], [113, 114, 115, 116, 117, 118, 119, 120, 121, 122, 123, 124, 125, 126], [160, 161, 162, 150, 151, 152, 153, 154, 155, 156, 157, 158…	{'SNP_91': {'residues': [91], 'metadata': 'L_to_R'}, 'SNP_1': {'residues': [1], 'metadata': 'M_to_L'}, 'insertion_1': {'residues': [-1], 'metadata': 'start_22'}}
pncA	Rv2043c	pyrazinamide	Rv2043c_1	{DEL 1-123}	2.66138	Resistant	Left		{'ACT_SITE_info_ Nucleophile.': [[138]], 'MUTAGEN_info_ H->A: 100-fold decrease in enzymatic activity with NAM or PZA as substrate. The mutant has a low metal ion content.': [[71]], 'MUTAGEN_info_ H->A: 10-fold decrease in enzymatic activity with NAM as substrate, and 21- fold decrease in enzymatic activity with PZA as substrate. The mutant has a low metal ion content.': [[51]], 'METAL_info_ Iron…	Del		MATKDFHIDPGDHFSGTPDYSSSWPPHCVSGTPGADFHPSLDTSAIEAVFYKGAYTGAYSGFEGVDENGTPLLNWLRQRGVDEVDVVGIATDHCVRQTAEDAVRNGLATRVLVDLTAGVSADTTVAALEEMRTASVELVCSS
pncA	Rv2043c	pyrazinamide	Rv2043c_10	{}	-3.99653	Susceptible	Left	{}	{'ACT_SITE_info_ Nucleophile.': [[138]], 'MUTAGEN_info_ H->A: 100-fold decrease in enzymatic activity with NAM or PZA as substrate. The mutant has a low metal ion content.': [[71]], 'MUTAGEN_info_ H->A: 10-fold decrease in enzymatic activity with NAM as substrate, and 21- fold decrease in enzymatic activity with PZA as substrate. The mutant has a low metal ion content.': [[51]], 'METAL_info_ Iron…	{}		MRALIIVDVQNDFCEGGSLAVTGGAALARAISDYLAEAADYHHVVATKDFHIDPGDHFSGTPDYSSSWPPHCVSGTPGADFHPSLDTSAIEAVFYKGAYTGAYSGFEGVDENGTPLLNWLRQRGVDEVDVVGIATDHCVRQTAEDAVRNGLATRVLVDLTAGVSADTTVAALEEMRTASVELVCSS
pncA	Rv2043c	pyrazinamide	Rv2043c_11	{SNP_L172P}	-0.397836	Susceptible	Left		{'ACT_SITE_info_ Nucleophile.': [[138]], 'MUTAGEN_info_ H->A: 100-fold decrease in enzymatic activity with NAM or PZA as substrate. The mutant has a low metal ion content.': [[71]], 'MUTAGEN_info_ H->A: 10-fold decrease in enzymatic activity with NAM as substrate, and 21- fold decrease in enzymatic activity with PZA as substrate. The mutant has a low metal ion content.': [[51]], 'METAL_info_ Iron…	{'SNP_172': {'residues': [172], 'metadata': 'L_to_P'}}		MRALIIVDVQNDFCEGGSLAVTGGAALARAISDYLAEAADYHHVVATKDFHIDPGDHFSGTPDYSSSWPPHCVSGTPGADFHPSLDTSAIEAVFYKGAYTGAYSGFEGVDENGTPLLNWLRQRGVDEVDVVGIATDHCVRQTAEDAVRNGLATRVLVDLTAGVSADTTVAAPEEMRTASVELVCSS
pncA	Rv2043c	pyrazinamide	Rv2043c_12	{SNP_L151S}	2.00738	Resistant	Left	Most pyrazinamide-resistant clinical M.tuberculosis isolates contain mutations in the pncA gene, causing lack or reduction of PZAase activity. (UNIPROT). (PMID: 18201201 )	{'ACT_SITE_info_ Nucleophile.': [[138]], 'MUTAGEN_info_ H->A: 100-fold decrease in enzymatic activity with NAM or PZA as substrate. The mutant has a low metal ion content.': [[71]], 'MUTAGEN_info_ H->A: 10-fold decrease in enzymatic activity with NAM as substrate, and 21- fold decrease in enzymatic activity with PZA as substrate. The mutant has a low metal ion content.': [[51]], 'METAL_info_ Iron…	{'SNP_151': {'residues': [151], 'metadata': 'L_to_S'}}		MRALIIVDVQNDFCEGGSLAVTGGAALARAISDYLAEAADYHHVVATKDFHIDPGDHFSGTPDYSSSWPPHCVSGTPGADFHPSLDTSAIEAVFYKGAYTGAYSGFEGVDENGTPLLNWLRQRGVDEVDVVGIATDHCVRQTAEDAVRNGSATRVLVDLTAGVSADTTVAALEEMRTASVELVCSS
pncA	Rv2043c	pyrazinamide	Rv2043c_13	{SNP_A102V}	-4.15581	Susceptible	Left		{'ACT_SITE_info_ Nucleophile.': [[138]], 'MUTAGEN_info_ H->A: 100-fold decrease in enzymatic activity with NAM or PZA as substrate. The mutant has a low metal ion content.': [[71]], 'MUTAGEN_info_ H->A: 10-fold decrease in enzymatic activity with NAM as substrate, and 21- fold decrease in enzymatic activity with PZA as substrate. The mutant has a low metal ion content.': [[51]], 'METAL_info_ Iron…	{'SNP_102': {'residues': [102], 'metadata': 'A_to_V'}}		MRALIIVDVQNDFCEGGSLAVTGGAALARAISDYLAEAADYHHVVATKDFHIDPGDHFSGTPDYSSSWPPHCVSGTPGADFHPSLDTSAIEAVFYKGAYTGVYSGFEGVDENGTPLLNWLRQRGVDEVDVVGIATDHCVRQTAEDAVRNGLATRVLVDLTAGVSADTTVAALEEMRTASVELVCSS
pncA	Rv2043c	pyrazinamide	Rv2043c_14	{SNP_D49G}	3.75779	Resistant	Left	Most pyrazinamide-resistant clinical M.tuberculosis isolates contain mutations in the pncA gene, causing lack or reduction of PZAase activity. (UNIPROT).	{'ACT_SITE_info_ Nucleophile.': [[138]], 'MUTAGEN_info_ H->A: 100-fold decrease in enzymatic activity with NAM or PZA as substrate. The mutant has a low metal ion content.': [[71]], 'MUTAGEN_info_ H->A: 10-fold decrease in enzymatic activity with NAM as substrate, and 21- fold decrease in enzymatic activity with PZA as substrate. The mutant has a low metal ion content.': [[51]], 'METAL_info_ Iron…	{'SNP_49': {'residues': [49], 'metadata': 'D_to_G'}}		MRALIIVDVQNDFCEGGSLAVTGGAALARAISDYLAEAADYHHVVATKGFHIDPGDHFSGTPDYSSSWPPHCVSGTPGADFHPSLDTSAIEAVFYKGAYTGAYSGFEGVDENGTPLLNWLRQRGVDEVDVVGIATDHCVRQTAEDAVRNGLATRVLVDLTAGVSADTTVAALEEMRTASVELVCSS
pncA	Rv2043c	pyrazinamide	Rv2043c_2	{SNP_Q10P}	3.57114	Resistant	Left	Most pyrazinamide-resistant clinical M.tuberculosis isolates contain mutations in the pncA gene, causing lack or reduction of PZAase activity. (UNIPROT).	{'ACT_SITE_info_ Nucleophile.': [[138]], 'MUTAGEN_info_ H->A: 100-fold decrease in enzymatic activity with NAM or PZA as substrate. The mutant has a low metal ion content.': [[71]], 'MUTAGEN_info_ H->A: 10-fold decrease in enzymatic activity with NAM as substrate, and 21- fold decrease in enzymatic activity with PZA as substrate. The mutant has a low metal ion content.': [[51]], 'METAL_info_ Iron…	{'SNP_10': {'residues': [10], 'metadata': 'Q_to_P'}}		MRALIIVDVPNDFCEGGSLAVTGGAALARAISDYLAEAADYHHVVATKDFHIDPGDHFSGTPDYSSSWPPHCVSGTPGADFHPSLDTSAIEAVFYKGAYTGAYSGFEGVDENGTPLLNWLRQRGVDEVDVVGIATDHCVRQTAEDAVRNGLATRVLVDLTAGVSADTTVAALEEMRTASVELVCSS
pncA	Rv2043c	pyrazinamide	Rv2043c_3	{SNP_Y34D}	0.298732	Susceptible	Left		{'ACT_SITE_info_ Nucleophile.': [[138]], 'MUTAGEN_info_ H->A: 100-fold decrease in enzymatic activity with NAM or PZA as substrate. The mutant has a low metal ion content.': [[71]], 'MUTAGEN_info_ H->A: 10-fold decrease in enzymatic activity with NAM as substrate, and 21- fold decrease in enzymatic activity with PZA as substrate. The mutant has a low metal ion content.': [[51]], 'METAL_info_ Iron…	{'SNP_34': {'residues': [34], 'metadata': 'Y_to_D'}}		MRALIIVDVQNDFCEGGSLAVTGGAALARAISDDLAEAADYHHVVATKDFHIDPGDHFSGTPDYSSSWPPHCVSGTPGADFHPSLDTSAIEAVFYKGAYTGAYSGFEGVDENGTPLLNWLRQRGVDEVDVVGIATDHCVRQTAEDAVRNGLATRVLVDLTAGVSADTTVAALEEMRTASVELVCSS
pncA	Rv2043c	pyrazinamide	Rv2043c_4	{SNP_S59P}	-0.397836	Susceptible	Left		{'ACT_SITE_info_ Nucleophile.': [[138]], 'MUTAGEN_info_ H->A: 100-fold decrease in enzymatic activity with NAM or PZA as substrate. The mutant has a low metal ion content.': [[71]], 'MUTAGEN_info_ H->A: 10-fold decrease in enzymatic activity with NAM as substrate, and 21- fold decrease in enzymatic activity with PZA as substrate. The mutant has a low metal ion content.': [[51]], 'METAL_info_ Iron…	{'SNP_59': {'residues': [59], 'metadata': 'S_to_P'}}		MRALIIVDVQNDFCEGGSLAVTGGAALARAISDYLAEAADYHHVVATKDFHIDPGDHFPGTPDYSSSWPPHCVSGTPGADFHPSLDTSAIEAVFYKGAYTGAYSGFEGVDENGTPLLNWLRQRGVDEVDVVGIATDHCVRQTAEDAVRNGLATRVLVDLTAGVSADTTVAALEEMRTASVELVCSS
pncA	Rv2043c	pyrazinamide	Rv2043c_5	{SNP_W68G}	3.91725	Resistant	Left	Most pyrazinamide-resistant clinical M.tuberculosis isolates contain mutations in the pncA gene, causing lack or reduction of PZAase activity. (UNIPROT).	{'ACT_SITE_info_ Nucleophile.': [[138]], 'MUTAGEN_info_ H->A: 100-fold decrease in enzymatic activity with NAM or PZA as substrate. The mutant has a low metal ion content.': [[71]], 'MUTAGEN_info_ H->A: 10-fold decrease in enzymatic activity with NAM as substrate, and 21- fold decrease in enzymatic activity with PZA as substrate. The mutant has a low metal ion content.': [[51]], 'METAL_info_ Iron…	{'SNP_68': {'residues': [68], 'metadata': 'W_to_G'}}		MRALIIVDVQNDFCEGGSLAVTGGAALARAISDYLAEAADYHHVVATKDFHIDPGDHFSGTPDYSSSGPPHCVSGTPGADFHPSLDTSAIEAVFYKGAYTGAYSGFEGVDENGTPLLNWLRQRGVDEVDVVGIATDHCVRQTAEDAVRNGLATRVLVDLTAGVSADTTVAALEEMRTASVELVCSS
pncA	Rv2043c	pyrazinamide	Rv2043c_6	{SNP_T76P}	2.66138	Resistant	Left	Most pyrazinamide-resistant clinical M.tuberculosis isolates contain mutations in the pncA gene, causing lack or reduction of PZAase activity. (UNIPROT).	{'ACT_SITE_info_ Nucleophile.': [[138]], 'MUTAGEN_info_ H->A: 100-fold decrease in enzymatic activity with NAM or PZA as substrate. The mutant has a low metal ion content.': [[71]], 'MUTAGEN_info_ H->A: 10-fold decrease in enzymatic activity with NAM as substrate, and 21- fold decrease in enzymatic activity with PZA as substrate. The mutant has a low metal ion content.': [[51]], 'METAL_info_ Iron…	{'SNP_76': {'residues': [76], 'metadata': 'T_to_P'}}		MRALIIVDVQNDFCEGGSLAVTGGAALARAISDYLAEAADYHHVVATKDFHIDPGDHFSGTPDYSSSWPPHCVSGPPGADFHPSLDTSAIEAVFYKGAYTGAYSGFEGVDENGTPLLNWLRQRGVDEVDVVGIATDHCVRQTAEDAVRNGLATRVLVDLTAGVSADTTVAALEEMRTASVELVCSS
pncA	Rv2043c	pyrazinamide	Rv2043c_7	{SNP_G132A}	2.66138	Resistant	Left	Most pyrazinamide-resistant clinical M.tuberculosis isolates contain mutations in the pncA gene, causing lack or reduction of PZAase activity. (UNIPROT).	{'ACT_SITE_info_ Nucleophile.': [[138]], 'MUTAGEN_info_ H->A: 100-fold decrease in enzymatic activity with NAM or PZA as substrate. The mutant has a low metal ion content.': [[71]], 'MUTAGEN_info_ H->A: 10-fold decrease in enzymatic activity with NAM as substrate, and 21- fold decrease in enzymatic activity with PZA as substrate. The mutant has a low metal ion content.': [[51]], 'METAL_info_ Iron…	{'SNP_132': {'residues': [132], 'metadata': 'G_to_A'}}		MRALIIVDVQNDFCEGGSLAVTGGAALARAISDYLAEAADYHHVVATKDFHIDPGDHFSGTPDYSSSWPPHCVSGTPGADFHPSLDTSAIEAVFYKGAYTGAYSGFEGVDENGTPLLNWLRQRGVDEVDVVAIATDHCVRQTAEDAVRNGLATRVLVDLTAGVSADTTVAALEEMRTASVELVCSS
pncA	Rv2043c	pyrazinamide	Rv2043c_8	{SNP_T135P}	2.00738	Resistant	Left	Most pyrazinamide-resistant clinical M.tuberculosis isolates contain mutations in the pncA gene, causing lack or reduction of PZAase activity. (UNIPROT).	{'ACT_SITE_info_ Nucleophile.': [[138]], 'MUTAGEN_info_ H->A: 100-fold decrease in enzymatic activity with NAM or PZA as substrate. The mutant has a low metal ion content.': [[71]], 'MUTAGEN_info_ H->A: 10-fold decrease in enzymatic activity with NAM as substrate, and 21- fold decrease in enzymatic activity with PZA as substrate. The mutant has a low metal ion content.': [[51]], 'METAL_info_ Iron…	{'SNP_135': {'residues': [135], 'metadata': 'T_to_P'}}		MRALIIVDVQNDFCEGGSLAVTGGAALARAISDYLAEAADYHHVVATKDFHIDPGDHFSGTPDYSSSWPPHCVSGTPGADFHPSLDTSAIEAVFYKGAYTGAYSGFEGVDENGTPLLNWLRQRGVDEVDVVGIAPDHCVRQTAEDAVRNGLATRVLVDLTAGVSADTTVAALEEMRTASVELVCSS
pncA	Rv2043c	pyrazinamide	Rv2043c_9	{SNP_R154G}	2.00738	Resistant	Left	Most pyrazinamide-resistant clinical M.tuberculosis isolates contain mutations in the pncA gene, causing lack or reduction of PZAase activity. (UNIPROT).	{'ACT_SITE_info_ Nucleophile.': [[138]], 'MUTAGEN_info_ H->A: 100-fold decrease in enzymatic activity with NAM or PZA as substrate. The mutant has a low metal ion content.': [[71]], 'MUTAGEN_info_ H->A: 10-fold decrease in enzymatic activity with NAM as substrate, and 21- fold decrease in enzymatic activity with PZA as substrate. The mutant has a low metal ion content.': [[51]], 'METAL_info_ Iron…	{'SNP_154': {'residues': [154], 'metadata': 'R_to_G'}}		MRALIIVDVQNDFCEGGSLAVTGGAALARAISDYLAEAADYHHVVATKDFHIDPGDHFSGTPDYSSSWPPHCVSGTPGADFHPSLDTSAIEAVFYKGAYTGAYSGFEGVDENGTPLLNWLRQRGVDEVDVVGIATDHCVRQTAEDAVRNGLATGVLVDLTAGVSADTTVAALEEMRTASVELVCSS

## Sheet: Sheet 3
	num_alleles
Rv0091	2
Rv0118c	8
Rv0129c	2
Rv0162c	4
Rv0202c	4
Rv0234c	2
Rv0346c	2
Rv0391	2
Rv0470c	2
Rv0486	6
Rv0500	4
Rv0570	7
Rv0642c	6
Rv0773c	7
Rv0803	10
Rv0819	2
Rv0848	8
Rv0956	6
Rv1011	4
Rv1031	3
Rv1282c	2
Rv1293	7
Rv1334	3
Rv1409	4
Rv1451	2
Rv1483	2
Rv1484	3
Rv1563c	3
Rv1564c	3
Rv1617	3
Rv1620c	3
Rv1631	5
Rv1647	4
Rv1662	9
Rv1737c	3
Rv1819c	8
Rv1854c	3
Rv1857	4
Rv1900c	9
Rv1908c	8
Rv1923	6
Rv2043c	14
Rv2048c	21
Rv2130c	5
Rv2181	4
Rv2208	4
Rv2243	5
Rv2245	4
Rv2247	4
Rv2447c	2
Rv2454c	4
Rv2476c	2
Rv2540c	3
Rv2671	2
Rv2763c	1
Rv2764c	6
Rv2780	4
Rv2786c	3
Rv2930	5
Rv2931	14
Rv2936	3
Rv2937	3
Rv2938	2
Rv2962c	14
Rv2981c	4
Rv2982c	5
Rv2996c	5
Rv3139	4
Rv3156	3
Rv3262	3
Rv3264c	3
Rv3266c	3
Rv3280	3
Rv3300c	8
Rv3315c	4
Rv3423c	3
Rv3432c	4
Rv3469c	3
Rv3498c	7
Rv3513c	11
Rv3516	4
Rv3565	6
Rv3606c	2
Rv3790	3
Rv3793	12
Rv3794	5
Rv3795	11
Rv3806c	5
Rv3825c	7
