# Supplementary material for: A biochemically-interpretable machine learning classifier for microbial GWAS
Source: Nat Commun. 2020 May 22;11:2580. doi: 10.1038/s41467-020-16310-9 (PMC7244534; doi:10.1038/s41467-020-16310-9)
Supplement: Supplementary file 4 — Supplementary Data 2 [file 41467_2020_16310_MOESM4_ESM.csv]

	pathways
Rv3912	[]	0
Rv3510c	[]	0
Rv1295	['Biosynthesis of amino acids', 'Microbial metabolism in diverse environments', 'Glycine, serine and threonine metabolism', 'Metabolic pathways', 'Biosynthesis of secondary metabolites', 'superpathway of L-isoleucine biosynthesis I', 'Vitamin B6 metabolism', 'superpathway of L-threonine biosynthesis']	1
Rv1230c	[]	0
Rv3196	[]	0
Rv0568	[]	0
Rv0269c	[]	0
Rv1677	[]	0
Rv2836c	[]	0
Rv1897c	[]	0
Rv2082	[]	0
Rv3060c	[]	0
Rv2397c	['Sulfur metabolism', 'ABC transporters']	1
Rv1320c	['Purine metabolism', 'Metabolic pathways']	1
Rv0839	[]	0
Rv3553	['androstenedione degradation', 'superpathway of cholesterol degradation II (cholesterol dehydrogenase)', 'androstenedione degradation']	1
Rv0487	[]	0
Rv1004c	[]	0
Rv1719	[]	0
Rv2315c	[]	0
Rv0644c	['mycolate biosynthesis', 'cyclopropane fatty acid (CFA) biosynthesis', 'superpathway of mycolate biosynthesis', 'mycolate biosynthesis', 'cyclopropane fatty acid (CFA) biosynthesis']	1
Rv3125c	[]	0
Rv0127	['Starch and sucrose metabolism', 'Metabolic pathways', 'glycogen biosynthesis III (from &alpha;-maltose 1-phosphate)']	1
Rv3192	[]	0
Rv1362c	[]	0
Rv2701c	['Biosynthesis of antibiotics', 'Metabolic pathways', 'Streptomycin biosynthesis', '<i>myo</i>-inositol biosynthesis', 'Inositol phosphate metabolism']	1
Rv1942c	[]	0
Rv2766c	[]	0
Rv0209	[]	0
Rv2023c	[]	0
Rv0933	['ABC transporters']	1
Rv3150	['Oxidative phosphorylation', 'Metabolic pathways', 'NADH to cytochrome <i>bd</i> oxidase electron transfer I', 'aerobic respiration I (cytochrome c)']	1
Rv2832c	['ABC transporters']	1
Rv3851	[]	0
Rv3767c	[]	0
Rv3491	[]	0
Rv1000c	[]	0
Rv1659	['Biosynthesis of amino acids', 'Alanine, aspartate and glutamate metabolism', 'L-arginine biosynthesis II (acetyl cycle)', 'Biosynthesis of antibiotics', 'Metabolic pathways', 'Arginine biosynthesis', 'Biosynthesis of secondary metabolites', 'L-arginine biosynthesis I (via L-ornithine)']	1
Rv3723	[]	0
Rv3406	[]	0
Rv0577	[]	0
Rv3362c	[]	0
Rv1302	['mycolyl-arabinogalactan-peptidoglycan complex biosynthesis', 'Metabolic pathways', 'superpathway of mycolyl-arabinogalactan-peptidoglycan complex biosynthesis', 'Arabinogalactan biosynthesis - Mycobacterium']	1
Rv0640	['Ribosome']	1
Rv2405	[]	0
Rv0064	[]	0
Rv0218	[]	0
Rv2791c	[]	0
Rv2471	['Starch and sucrose metabolism', 'Galactose metabolism', 'Metabolic pathways']	1
Rv2032	[]	0
Rv0285	[]	0
Rv0959	[]	0
Rv3860	[]	0
Rv2475c	[]	0
Rv3500c	['ABC transporters']	1
Rv0601c	[]	0
Rv2100	[]	0
Rv1575	[]	0
Rv1668c	[]	0
Rv1218c	[]	0
Rv0289	[]	0
Rv3048c	['', 'adenosine deoxyribonucleotides <i>de novo</i> biosynthesis', 'Purine metabolism', 'adenosine deoxyribonucleotides <i>de novo</i> biosynthesis II', 'superpathway of adenosine nucleotides <i>de novo</i> biosynthesis I', 'superpathway of pyrimidine deoxyribonucleotides <i>de novo</i> biosynthesis (E. coli)', 'guanosine deoxyribonucleotides <i>de novo</i> biosynthesis II', 'guanosine deoxyribon…	1
Rv3568c	['Microbial metabolism in diverse environments', 'superpathway of cholesterol degradation II (cholesterol dehydrogenase)', 'Metabolic pathways', 'Steroid degradation', 'Degradation of aromatic compounds', 'androstenedione degradation']	1
Rv3133c	['Two-component system']	1
Rv1311	['Oxidative phosphorylation', 'Metabolic pathways']	1
Rv3800c	['mycolate biosynthesis', 'superpathway of mycolate biosynthesis', 'mycolate biosynthesis']	1
Rv2104c	[]	0
Rv3141	['', 'NADH to cytochrome <i>bd</i> oxidase electron transfer II', 'NADH to cytochrome <i>bd</i> oxidase electron transfer II']	1
Rv3572	[]	0
Rv2782c	[]	0
Rv1739c	[]	0
Rv1530	['', 'Microbial metabolism in diverse environments', 'Chloroalkane and chloroalkene degradation', 'Naphthalene degradation', 'mixed acid fermentation', 'pyruvate fermentation to ethanol II', 'ethanol degradation II', 'Glycolysis / Gluconeogenesis', 'Fatty acid degradation', 'Metabolic pathways', 'Biosynthesis of secondary metabolites', 'Biosynthesis of antibiotics', 'Degradation of aromatic compo…	1
Rv1735c	[]	0
Rv1377c	[]	0
Rv2430c	[]	0
Rv3205c	[]	0
Rv2689c	[]	0
Rv0867c	[]	0
Rv2848c	['', 'adenosylcobalamin biosynthesis II (aerobic)', 'Porphyrin and chlorophyll metabolism', 'Metabolic pathways', 'cob(II)yrinate <i>a,c</i>-diamide biosynthesis II (late cobalt incorporation)']	1
Rv0950c	[]	0
Rv0242c	['', 'Fatty acid biosynthesis', 'fatty acid elongation -- saturated', 'mycolate biosynthesis', 'Biosynthesis of antibiotics', 'Metabolic pathways', 'palmitate biosynthesis II (bacteria and plants)', 'Biotin metabolism', 'Fatty acid metabolism', 'superpathway of mycolate biosynthesis', 'stearate biosynthesis II (bacteria and plants)']	1
Rv0592	['ABC transporters']	1
Rv2057c	['Ribosome']	1
Rv2421c	['NAD <i>de novo</i> biosynthesis I (from aspartate)', 'NAD salvage pathway I (PNC VI cycle)', 'Metabolic pathways', 'NAD biosynthesis from 2-amino-3-carboxymuconate semialdehyde', 'Nicotinate and nicotinamide metabolism']	1
Rv2773c	['Biosynthesis of amino acids', 'Lysine biosynthesis', 'Microbial metabolism in diverse environments', 'Biosynthesis of antibiotics', 'Metabolic pathways', 'Biosynthesis of secondary metabolites', 'Monobactam biosynthesis', 'L-lysine biosynthesis I']	1
Rv3885c	[]	0
Rv0855	['Metabolic pathways']	1
Rv1016c	[]	0
Rv0234c	['Alanine, aspartate and glutamate metabolism', 'Microbial metabolism in diverse environments', 'Lysine degradation', 'Metabolic pathways', '4-aminobutanoate degradation II', 'Butanoate metabolism', 'Nicotinate and nicotinamide metabolism', 'Tyrosine metabolism']	1
Rv0500B	[]	0
Rv3526	['', 'Microbial metabolism in diverse environments', 'superpathway of cholesterol degradation II (cholesterol dehydrogenase)', 'Metabolic pathways', 'Steroid degradation', 'androstenedione degradation']	1
Rv1172c	[]	0
Rv2331	[]	0
Rv0143c	[]	0
Rv2048c	['', '&beta;-D-mannosyl phosphomycoketide biosynthesis']	1
Rv0656c	[]	0
Rv3002c	['superpathway of branched chain amino acid biosynthesis', 'Pantothenate and CoA biosynthesis', 'Biosynthesis of amino acids', 'C5-Branched dibasic acid metabolism', '2-Oxocarboxylic acid metabolism', 'Biosynthesis of antibiotics', 'Metabolic pathways', 'Valine, leucine and isoleucine biosynthesis', 'superpathway of L-isoleucine biosynthesis I', 'Biosynthesis of secondary metabolites', 'Butanoate…	1
Rv2487c	[]	0
Rv0301	[]	0
Rv1957	[]	0
Rv3221c	[]	0
Rv0940c	[]	0
Rv1393c	[]	0
Rv1751	[]	0
Rv3781	[]	0
Rv0584	[]	0
Rv2117	[]	0
Rv1693	[]	0
Rv3422c	['N<sup>6</sup>-L-threonylcarbamoyladenosine<sup>37</sup>-modified tRNA biosynthesis', 'N<sup>6</sup>-L-threonylcarbamoyladenosine<sup>37</sup>-modified tRNA biosynthesis']	1
Rv1335	['Sulfur relay system']	1
Rv3584	[]	0
Rv2644c	[]	0
Rv0512	['Microbial metabolism in diverse environments', 'adenosylcobalamin biosynthesis II (aerobic)', 'Porphyrin and chlorophyll metabolism', 'Metabolic pathways', 'Biosynthesis of secondary metabolites', 'tetrapyrrole biosynthesis I (from glutamate)']	1
Rv1381	['UMP biosynthesis I', 'Metabolic pathways', 'superpathway of pyrimidine deoxyribonucleotides <i>de novo</i> biosynthesis', 'Pyrimidine metabolism', 'superpathway of pyrimidine ribonucleotides <i>de novo</i> biosynthesis']	1
Rv3876	[]	0
Rv0810c	[]	0
Rv1234	[]	0
Rv2412	['Ribosome']	1
Rv1591	[]	0
Rv3166c	[]	0
Rv3517	[]	0
Rv0225	[]	0
Rv2806	[]	0
Rv0459	[]	0
Rv1684	[]	0
Rv0974c	['propanoyl CoA degradation I', 'mycolate biosynthesis', '', 'propanoyl CoA degradation I', 'superpathway of mycolate biosynthesis', 'mycolate biosynthesis']	1
Rv3064c	[]	0
Rv2039c	[]	0
Rv1326c	['', 'glycogen biosynthesis III (from &alpha;-maltose 1-phosphate)', 'Metabolic pathways', 'Biosynthesis of secondary metabolites', 'Starch and sucrose metabolism']	1
Rv2291	['', 'Microbial metabolism in diverse environments', 'Cysteine and methionine metabolism', 'Metabolic pathways', 'Sulfur relay system', 'Sulfur metabolism', 'thiosulfate disproportionation IV (rhodanese)']	1
Rv2705c	[]	0
Rv3867	[]	0
Rv3508	[]	0
Rv0616c	[]	0
Rv0871	[]	0
Rv2445c	['', 'UTP and CTP <i>de novo</i> biosynthesis', 'Purine metabolism', 'ppGpp biosynthesis', 'Biosynthesis of secondary metabolites', 'pyrimidine deoxyribonucleotides <i>de novo</i> biosynthesis III', 'superpathway of pyrimidine nucleobases salvage', 'pyrimidine deoxyribonucleotides <i>de novo</i> biosynthesis II', 'superpathway of adenosine nucleotides <i>de novo</i> biosynthesis II', 'superpathwa…	1
Rv2863	[]	0
Rv0516c	[]	0
Rv1675c	[]	0
Rv2346c	[]	0
Rv0158	[]	0
Rv3157	['Oxidative phosphorylation', 'Metabolic pathways', 'NADH to cytochrome <i>bd</i> oxidase electron transfer I', 'aerobic respiration I (cytochrome c)']	1
Rv1031	['Two-component system']	1
Rv0672	['', 'fatty acid &beta;-oxidation I', 'fatty acid &beta;-oxidation I']	1
Rv1972	[]	0
Rv1318c	['Purine metabolism', 'Metabolic pathways']	1
Rv3797	['', 'fatty acid &beta;-oxidation I', 'fatty acid &beta;-oxidation I']	1
Rv0098	[]	0
Rv2503c	['Valine, leucine and isoleucine degradation', 'Butanoate metabolism', 'Metabolic pathways', 'Synthesis and degradation of ketone bodies']	1
Rv0317c	['', 'glycerol and glycerophosphodiester degradation', 'glycerophosphodiester degradation', 'Glycerophospholipid metabolism']	1
Rv0258c	[]	0
Rv3438	[]	0
Rv2072c	['', 'adenosylcobalamin biosynthesis II (aerobic)', 'Porphyrin and chlorophyll metabolism', 'Metabolic pathways', 'cob(II)yrinate <i>a,c</i>-diamide biosynthesis II (late cobalt incorporation)']	1
Rv3208A	[]	0
Rv1913	[]	0
Rv1607	[]	0
Rv3600c	['Pantothenate and CoA biosynthesis', 'Metabolic pathways', 'phosphopantothenate biosynthesis I']	1
Rv2852c	['Microbial metabolism in diverse environments', 'Citrate cycle (TCA cycle)', 'Carbon metabolism', 'Biosynthesis of antibiotics', 'Metabolic pathways', 'Biosynthesis of secondary metabolites', 'Pyruvate metabolism']	1
Rv2133c	[]	0
Rv2342	[]	0
Rv3738c	[]	0
Rv3148	['Oxidative phosphorylation', 'Metabolic pathways', 'NADH to cytochrome <i>bd</i> oxidase electron transfer I', 'aerobic respiration I (cytochrome c)']	1
Rv0155	['', 'NAD phosphorylation and dephosphorylation', 'NAD phosphorylation and transhydrogenation', 'Metabolic pathways', 'Nicotinate and nicotinamide metabolism']	1
Rv3901c	[]	0
Rv3542c	['cholesterol degradation to androstenedione II (cholesterol dehydrogenase)', 'cholesterol degradation to androstenedione I (cholesterol oxidase)', 'superpathway of cholesterol degradation II (cholesterol dehydrogenase)', 'cholesterol degradation to androstenedione I (cholesterol oxidase)', 'cholesterol degradation to androstenedione II (cholesterol dehydrogenase)']	1
Rv1250	[]	0
Rv2798c	[]	0
Rv2789c	['', 'fatty acid &beta;-oxidation I', 'fatty acid &beta;-oxidation I']	1
Rv0965c	[]	0
Rv1708	[]	0
Rv0608	[]	0
Rv1766	[]	0
Rv1968	['ABC transporters']	1
Rv1020	['Nucleotide excision repair']	1
Rv2437	[]	0
Rv1409	['Riboflavin metabolism', 'Quorum sensing', 'Metabolic pathways', 'Biosynthesis of secondary metabolites', 'flavin biosynthesis I (bacteria and plants)']	1
Rv0957	['Purine metabolism', 'Biosynthesis of antibiotics', 'One carbon pool by folate', 'Metabolic pathways', 'Biosynthesis of secondary metabolites']	1
Rv1351	[]	0
Rv0249c	['TCA cycle V (2-oxoglutarate:ferredoxin oxidoreductase)', '', 'aerobic respiration I (cytochrome c)', 'succinate to cytochrome <i>bd</i> oxidase electron transfer', 'TCA cycle V (2-oxoglutarate:ferredoxin oxidoreductase)', 'succinate to cytochrome <i>bd</i> oxidase electron transfer', 'aerobic respiration I (cytochrome c)']	1
Rv3182	[]	0
Rv2063A	[]	0
Rv3793	['Lipoarabinomannan (LAM) biosynthesis']	1
Rv2822c	[]	0
Rv3378c	['tuberculosinol biosynthesis', '', 'tuberculosinol biosynthesis']	1
Rv3892c	[]	0
Rv0599c	[]	0
Rv0989c	['Terpenoid backbone biosynthesis', 'Biosynthesis of secondary metabolites']	1
Rv2428	[]	0
Rv3533c	[]	0
Rv0631c	['Homologous recombination']	1
Rv3080c	[]	0
Rv2461c	[]	0
Rv0078A	[]	0
Rv1546	[]	0
Rv0660c	[]	0
Rv1700	['8-oxo-(d)GTP detoxification II', '8-oxo-(d)GTP detoxification II']	1
Rv0274	[]	0
Rv3616c	[]	0
Rv1189	[]	0
Rv3234c	['Glycerolipid metabolism', 'Metabolic pathways']	1
Rv0305c	[]	0
Rv2491	[]	0
Rv2087	[]	0
Rv1342c	[]	0
Rv3917c	[]	0
Rv2879c	[]	0
Rv0240	[]	0
Rv2721c	[]	0
Rv2148c	[]	0
Rv0333	[]	0
Rv2519	[]	0
Rv1047	[]	0
Rv0688	[]	0
Rv1603	['L-histidine biosynthesis', 'Phenylalanine, tyrosine and tryptophan biosynthesis', 'Biosynthesis of amino acids', 'Histidine metabolism', 'Metabolic pathways', 'Biosynthesis of antibiotics', 'Biosynthesis of secondary metabolites']	1
Rv3434c	[]	0
Rv2055c	['Ribosome']	1
Rv3558	[]	0
Rv0887c	[]	0
Rv3018c	[]	0
Rv3173c	[]	0
Rv3883c	[]	0
Rv0531	[]	0
Rv0174	['ABC transporters']	1
Rv2813	[]	0
Rv2362c	['Homologous recombination']	1
Rv3524	[]	0
Rv1724c	[]	0
Rv0980c	[]	0
Rv1366A	[]	0
Rv3196A	[]	0
Rv2660c	[]	0
Rv1691	[]	0
Rv2837c	[]	0
Rv0622	[]	0
Rv0826	[]	0
Rv1987	['', 'chitin degradation II (Vibrio)']	1
Rv1333	[]	0
Rv2452c	[]	0
Rv1782	[]	0
Rv0265c	[]	0
Rv1005c	['superpathway of tetrahydrofolate biosynthesis and salvage', 'Folate biosynthesis', 'superpathway of tetrahydrofolate biosynthesis']	1
Rv0474	[]	0
Rv2078	[]	0
Rv1246c	[]	0
Rv1425	['Glycerolipid metabolism', 'Metabolic pathways']	1
Rv0645c	['mycolate biosynthesis', 'superpathway of mycolate biosynthesis', 'mycolate biosynthesis']	1
Rv3908	[]	0
Rv3814c	[]	0
Rv3076	[]	0
Rv3250c	['octane oxidation', 'octane oxidation']	1
Rv2895c	[]	0
Rv3164c	[]	0
Rv2121c	['L-histidine biosynthesis', 'Biosynthesis of amino acids', 'Histidine metabolism', 'Metabolic pathways', 'Biosynthesis of secondary metabolites']	1
Rv2306B	[]	0
Rv2717c	[]	0
Rv2804c	[]	0
Rv0972c	['', 'fatty acid &beta;-oxidation I', 'fatty acid &beta;-oxidation I']	1
Rv2476c	['Alanine, aspartate and glutamate metabolism', 'Microbial metabolism in diverse environments', 'Arginine biosynthesis', 'Metabolic pathways', 'Taurine and hypotaurine metabolism', 'Nitrogen metabolism']	1
Rv3454	[]	0
Rv3549c	[]	0
Rv0114	['Lipopolysaccharide biosynthesis', 'Metabolic pathways']	1
Rv1623c	['', 'NADH to cytochrome <i>bd</i> oxidase electron transfer II', 'NADH to cytochrome <i>bd</i> oxidase electron transfer I', 'succinate to cytochrome <i>bd</i> oxidase electron transfer', 'Oxidative phosphorylation', 'Two-component system']	1
Rv1715	['', 'cholesterol degradation to androstenedione I (cholesterol oxidase)', 'Phenylalanine metabolism', 'Microbial metabolism in diverse environments', 'superpathway of cholesterol degradation II (cholesterol dehydrogenase)', 'Carbon metabolism', 'Metabolic pathways', 'fatty acid &beta;-oxidation I', 'Butanoate metabolism', 'cholesterol degradation to androstenedione II (cholesterol dehydrogenase)…	1
Rv1063c	[]	0
Rv0614	[]	0
Rv2443	['Two-component system']	1
Rv0290	[]	0
Rv3588c	['Metabolic pathways', 'Nitrogen metabolism']	1
Rv0703	['Ribosome']	1
Rv1358	[]	0
Rv2534c	[]	0
Rv0883c	[]	0
Rv3189	[]	0
Rv1266c	[]	0
Rv2828A	[]	0
Rv0528	[]	0
Rv0996	[]	0
Rv0349	[]	0
Rv2163c	['Peptidoglycan biosynthesis', 'beta-Lactam resistance']	1
Rv0636	['mycolate biosynthesis', 'superpathway of mycolate biosynthesis', 'mycolate biosynthesis']	1
Rv0256c	[]	0
Rv2358	[]	0
Rv2468c	[]	0
Rv0281	[]	0
Rv1755c	['phospholipases', 'phospholipases']	1
Rv2070c	['Metabolic pathways', 'Porphyrin and chlorophyll metabolism', 'cob(II)yrinate <i>a,c</i>-diamide biosynthesis II (late cobalt incorporation)', 'adenosylcobalamin biosynthesis II (aerobic)']	1
Rv2105	[]	0
Rv1397c	[]	0
Rv1801	[]	0
Rv3899c	[]	0
Rv3573c	['cholesterol degradation to androstenedione II (cholesterol dehydrogenase)', 'cholesterol degradation to androstenedione I (cholesterol oxidase)', 'superpathway of cholesterol degradation II (cholesterol dehydrogenase)', 'cholesterol degradation to androstenedione I (cholesterol oxidase)', 'cholesterol degradation to androstenedione II (cholesterol dehydrogenase)']	1
Rv2094c	['Protein export', 'Bacterial secretion system']	1
Rv1740	[]	0
Rv3540c	['cholesterol degradation to androstenedione II (cholesterol dehydrogenase)', 'cholesterol degradation to androstenedione I (cholesterol oxidase)', 'superpathway of cholesterol degradation II (cholesterol dehydrogenase)', 'cholesterol degradation to androstenedione I (cholesterol oxidase)', 'cholesterol degradation to androstenedione II (cholesterol dehydrogenase)']	1
Rv1706A	[]	0
Rv1349	['ABC transporters']	1
Rv1382	[]	0
Rv3924c	['Ribosome']	1
Rv3209	[]	0
Rv3565	['L-aspartate degradation I', 'L-aspartate biosynthesis', '', 'L-phenylalanine biosynthesis I', 'superpathway of L-isoleucine biosynthesis I', 'superpathway of L-methionine biosynthesis (by sulfhydrylation)', 'superpathway of L-threonine biosynthesis', 'L-aspartate biosynthesis', 'L-aspartate degradation I', 'L-phenylalanine biosynthesis I']	1
Rv2853	[]	0
Rv1441c	[]	0
Rv1731	['Alanine, aspartate and glutamate metabolism', 'Microbial metabolism in diverse environments', 'Lysine degradation', 'Metabolic pathways', '4-aminobutanoate degradation II', 'Butanoate metabolism', 'Nicotinate and nicotinamide metabolism', 'Tyrosine metabolism']	1
Rv1021	['', 'Purine metabolism', 'superpathway of pyrimidine deoxyribonucleotides <i>de novo</i> biosynthesis (E. coli)', 'Metabolic pathways', 'superpathway of pyrimidine deoxyribonucleotides <i>de novo</i> biosynthesis', 'pyrimidine deoxyribonucleotides <i>de novo</i> biosynthesis III', 'pyrimidine deoxyribonucleotides <i>de novo</i> biosynthesis II', 'pyrimidine deoxyribonucleotides <i>de novo</i> bi…	1
Rv3224	[]	0
Rv3266c	['Polyketide sugar unit biosynthesis', 'superpathway of mycolyl-arabinogalactan-peptidoglycan complex biosynthesis', 'dTDP-L-rhamnose biosynthesis', 'Metabolic pathways', 'Biosynthesis of antibiotics', 'Streptomycin biosynthesis']	1
Rv0170	['ABC transporters']	1
Rv2867c	[]	0
Rv3096	[]	0
Rv3180c	[]	0
Rv2737c	['Homologous recombination']	1
Rv1983	[]	0
Rv1929c	[]	0
Rv1035c	[]	0
Rv2820c	[]	0
Rv3754	['', 'Phenylalanine, tyrosine and tryptophan biosynthesis', 'Biosynthesis of amino acids', 'Biosynthesis of antibiotics', 'Metabolic pathways', 'Novobiocin biosynthesis', 'Biosynthesis of secondary metabolites', 'superpathway of L-tyrosine biosynthesis', 'L-tyrosine biosynthesis I']	1
Rv0987	[]	0
Rv1373	[]	0
Rv0676c	[]	0
Rv0661c	[]	0
Rv0629c	['Homologous recombination']	1
Rv2911	['', 'Peptidoglycan biosynthesis', 'Metabolic pathways', 'peptidoglycan maturation (<i>meso</i>-diaminopimelate containing)']	1
Rv3201c	['Nucleotide excision repair', 'Mismatch repair']	1
Rv3810	[]	0
Rv2492	[]	0
Rv2459	[]	0
Rv0306	['Riboflavin metabolism', 'Metabolic pathways']	1
Rv1079	['', 'Biosynthesis of amino acids', 'Cysteine and methionine metabolism', 'Biosynthesis of antibiotics', 'Metabolic pathways', 'Biosynthesis of secondary metabolites', 'Selenocompound metabolism', 'L-cysteine biosynthesis VI (from L-methionine)', 'Sulfur metabolism']	1
Rv2844	[]	0
Rv2122c	['L-histidine biosynthesis', 'Biosynthesis of amino acids', 'Histidine metabolism', 'Metabolic pathways', 'Biosynthesis of secondary metabolites']	1
Rv3394c	[]	0
Rv1012	[]	0
Rv0652	['Ribosome']	1
Rv0093c	[]	0
Rv3589	['Base excision repair']	1
Rv2483c	[]	0
Rv0719	['Ribosome']	1
Rv0297	[]	0
Rv2549c	[]	0
Rv2113	[]	0
Rv0903c	['Two-component system']	1
Rv3580c	['tRNA charging', 'Aminoacyl-tRNA biosynthesis']	1
Rv0272c	[]	0
Rv1562c	['Starch and sucrose metabolism', 'trehalose biosynthesis V', 'Metabolic pathways', 'Biosynthesis of secondary metabolites']	1
Rv2085	[]	0
Rv3915	[]	0
Rv1756c	[]	0
Rv0365c	[]	0
Rv1398c	[]	0
Rv0547c	[]	0
Rv2378c	['Biosynthesis of siderophore group nonribosomal peptides']	1
Rv3556c	['Propanoate metabolism', 'Glyoxylate and dicarboxylate metabolism', 'Valine, leucine and isoleucine degradation', 'Tryptophan metabolism', 'Biosynthesis of secondary metabolites', 'Benzoate degradation', 'Microbial metabolism in diverse environments', 'Lysine degradation', 'Carbon metabolism', 'Metabolic pathways', 'Fatty acid degradation', 'Fatty acid metabolism', 'androstenedione degradation',…	1
Rv3224A	[]	0
Rv2179c	[]	0
Rv2868c	['Biosynthesis of antibiotics', 'Metabolic pathways', 'Terpenoid backbone biosynthesis', 'Biosynthesis of secondary metabolites']	1
Rv2507	[]	0
Rv1747	[]	0
Rv0321	['', 'superpathway of pyrimidine deoxyribonucleotides <i>de novo</i> biosynthesis (E. coli)', 'Metabolic pathways', 'pyrimidine deoxyribonucleotides <i>de novo</i> biosynthesis II', 'Pyrimidine metabolism']	1
Rv0189c	['', 'superpathway of branched chain amino acid biosynthesis', 'Pantothenate and CoA biosynthesis', 'Biosynthesis of amino acids', '2-Oxocarboxylic acid metabolism', 'Biosynthesis of antibiotics', 'Metabolic pathways', 'Valine, leucine and isoleucine biosynthesis', 'superpathway of L-isoleucine biosynthesis I', 'Biosynthesis of secondary metabolites', 'L-isoleucine biosynthesis I (from threonine)…	1
Rv1722	[]	0
Rv1365c	[]	0
Rv1036c	[]	0
Rv0677c	[]	0
Rv1205	[]	0
Rv2001	[]	0
Rv2508c	[]	0
Rv3195	[]	0
Rv0322	['Pentose and glucuronate interconversions', 'Metabolic pathways', 'Amino sugar and nucleotide sugar metabolism', 'Ascorbate and aldarate metabolism']	1
Rv3830c	[]	0
Rv2137c	[]	0
Rv2835c	['ABC transporters']	1
Rv3470c	['superpathway of branched chain amino acid biosynthesis', 'Pantothenate and CoA biosynthesis', 'Biosynthesis of amino acids', 'C5-Branched dibasic acid metabolism', '2-Oxocarboxylic acid metabolism', 'Biosynthesis of antibiotics', 'Metabolic pathways', 'Valine, leucine and isoleucine biosynthesis', 'superpathway of L-isoleucine biosynthesis I', 'Biosynthesis of secondary metabolites', 'Butanoate…	1
Rv3604c	[]	0
Rv1003	[]	0
Rv3450c	[]	0
Rv2138	[]	0
Rv1770	[]	0
Rv3605c	[]	0
Rv0643c	['mycolate biosynthesis', 'superpathway of mycolate biosynthesis', 'mycolate biosynthesis']	1
Rv1771	[]	0
Rv1413	[]	0
Rv1619	[]	0
Rv3238c	['Metabolic pathways', 'Sulfur metabolism']	1
Rv1389	['Purine metabolism', 'guanosine ribonucleotides <i>de novo</i> biosynthesis', 'Metabolic pathways', 'superpathway of guanosine nucleotides <i>de novo</i> biosynthesis I', 'superpathway of guanosine nucleotides <i>de novo</i> biosynthesis II']	1
Rv2474c	[]	0
Rv1638A	[]	0
Rv0288	[]	0
Rv1282c	['Quorum sensing']	1
Rv1414	[]	0
Rv2883c	['UTP and CTP <i>de novo</i> biosynthesis', 'Metabolic pathways', 'superpathway of pyrimidine deoxyribonucleotides <i>de novo</i> biosynthesis', 'superpathway of pyrimidine nucleobases salvage', 'Pyrimidine metabolism', 'superpathway of pyrimidine ribonucleotides <i>de novo</i> biosynthesis']	1
Rv1262c	[]	0
Rv2103c	[]	0
Rv3239c	[]	0
Rv3092c	[]	0
Rv3035	[]	0
Rv3571	['', 'cholesterol degradation to androstenedione I (cholesterol oxidase)', 'Microbial metabolism in diverse environments', 'superpathway of cholesterol degradation II (cholesterol dehydrogenase)', 'Metabolic pathways', 'Steroid degradation', 'cholesterol degradation to androstenedione II (cholesterol dehydrogenase)', 'androstenedione degradation']	1
Rv2676c	[]	0
Rv1738	[]	0
Rv3111	['Sulfur relay system', 'Folate biosynthesis', 'Metabolic pathways', 'molybdenum cofactor biosynthesis']	1
Rv2884	[]	0
Rv3217c	[]	0
Rv1380	['UMP biosynthesis I', 'Alanine, aspartate and glutamate metabolism', 'Metabolic pathways', 'superpathway of pyrimidine deoxyribonucleotides <i>de novo</i> biosynthesis', 'Pyrimidine metabolism', 'superpathway of pyrimidine ribonucleotides <i>de novo</i> biosynthesis']	1
Rv2860c	['Biosynthesis of amino acids', 'Alanine, aspartate and glutamate metabolism', 'Glyoxylate and dicarboxylate metabolism', 'Microbial metabolism in diverse environments', 'L-glutamine biosynthesis I', 'Arginine biosynthesis', 'Metabolic pathways', 'Two-component system', 'Nitrogen metabolism']	1
Rv1052	[]	0
Rv0692	[]	0
Rv2524c	['', 'Fatty acid biosynthesis', 'fatty acid elongation -- saturated', 'mycolate biosynthesis', 'Metabolic pathways', 'palmitate biosynthesis II (bacteria and plants)', 'fatty acid biosynthesis initiation I', 'Fatty acid metabolism', 'superpathway of mycolate biosynthesis', 'stearate biosynthesis II (bacteria and plants)']	1
Rv2733c	[]	0
Rv3208	[]	0
Rv0842	[]	0
Rv1028c	['Two-component system']	1
Rv2752c	['RNA degradation']	1
Rv2851c	[]	0
Rv1019	[]	0
Rv0490	['Two-component system']	1
Rv0659c	[]	0
Rv0338c	[]	0
Rv0899	[]	0
Rv2490c	[]	0
Rv0304c	[]	0
Rv2153c	['Vancomycin resistance', 'Metabolic pathways', 'Peptidoglycan biosynthesis', 'peptidoglycan biosynthesis III (mycobacteria)']	1
Rv0668	['RNA polymerase']	1
Rv1051c	[]	0
Rv3621c	[]	0
Rv2499c	[]	0
Rv2318	[]	0
Rv0691A	[]	0
Rv1789	[]	0
Rv0313	[]	0
Rv2523c	['', 'Pantothenate and CoA biosynthesis']	1
Rv0130	['', 'mycolate biosynthesis', 'superpathway of mycolate biosynthesis', 'stearate biosynthesis II (bacteria and plants)', 'palmitate biosynthesis II (bacteria and plants)', 'fatty acid elongation -- saturated', 'palmitate biosynthesis II (bacteria and plants)', 'stearate biosynthesis II (bacteria and plants)', 'superpathway of mycolate biosynthesis', 'mycolate biosynthesis', 'fatty acid elongation…	1
Rv0919	[]	0
Rv1430	[]	0
Rv2129c	[]	0
Rv3596c	[]	0
Rv3255c	['GDP-mannose biosynthesis', 'Fructose and mannose metabolism', 'Biosynthesis of antibiotics', 'Metabolic pathways', 'Biosynthesis of secondary metabolites', 'Amino sugar and nucleotide sugar metabolism']	1
Rv0563	[]	0
Rv0543c	[]	0
Rv0337c	['', 'Biosynthesis of amino acids', 'L-aspartate biosynthesis', 'Alanine, aspartate and glutamate metabolism', '2-Oxocarboxylic acid metabolism', 'L-aspartate degradation I', 'Biosynthesis of antibiotics', 'Arginine biosynthesis', 'Metabolic pathways', 'Valine, leucine and isoleucine biosynthesis', 'superpathway of L-isoleucine biosynthesis I', 'Biosynthesis of secondary metabolites', 'superpathw…	1
Rv2374c	[]	0
Rv2900c	[]	0
Rv1763	[]	0
Rv0186	['Cyanoamino acid metabolism', 'Starch and sucrose metabolism', 'Metabolic pathways', 'Biosynthesis of secondary metabolites']	1
Rv2152c	['D-Glutamine and D-glutamate metabolism', 'Metabolic pathways', 'peptidoglycan biosynthesis III (mycobacteria)', 'Peptidoglycan biosynthesis', 'UDP-<i>N</i>-acetylmuramoyl-pentapeptide biosynthesis I (<i>meso</i>-diaminopimelate containing)']	1
Rv2394	['Cyanoamino acid metabolism', 'Glutathione metabolism', 'Metabolic pathways', 'Taurine and hypotaurine metabolism']	1
Rv1405c	[]	0
Rv2120c	[]	0
Rv0204c	[]	0
Rv3587c	[]	0
Rv3230c	['Metabolic pathways', 'Biosynthesis of unsaturated fatty acids', 'Fatty acid metabolism']	1
Rv1068c	[]	0
Rv2018	[]	0
Rv1754c	[]	0
Rv0708	['Ribosome']	1
Rv3846	['reactive oxygen species degradation', 'superoxide radicals degradation', 'reactive oxygen species degradation', 'superoxide radicals degradation']	1
Rv1396c	[]	0
Rv2539c	['Phenylalanine, tyrosine and tryptophan biosynthesis', 'Biosynthesis of amino acids', 'chorismate biosynthesis I', 'Biosynthesis of antibiotics', 'Metabolic pathways', 'chorismate biosynthesis from 3-dehydroquinate', 'Biosynthesis of secondary metabolites', 'superpathway of L-tryptophan biosynthesis', 'superpathway of L-tyrosine biosynthesis']	1
Rv1997	[]	0
Rv3223c	[]	0
Rv3620c	[]	0
Rv1945	[]	0
Rv2875	[]	0
Rv1788	[]	0
Rv3770c	[]	0
Rv2866	[]	0
Rv1429	[]	0
Rv1043c	[]	0
Rv3409c	['', 'cholesterol degradation to androstenedione I (cholesterol oxidase)', 'Microbial metabolism in diverse environments', 'superpathway of cholesterol degradation II (cholesterol dehydrogenase)', 'Steroid degradation', 'cholesterol degradation to androstenedione II (cholesterol dehydrogenase)']	1
Rv3486	[]	0
Rv1034c	[]	0
Rv0684	[]	0
Rv1654	['', 'Biosynthesis of amino acids', 'L-arginine biosynthesis II (acetyl cycle)', '2-Oxocarboxylic acid metabolism', 'Biosynthesis of antibiotics', 'Arginine biosynthesis', 'Metabolic pathways', 'Biosynthesis of secondary metabolites', 'L-arginine biosynthesis I (via L-ornithine)', 'L-ornithine biosynthesis I']	1
Rv0675	['', 'Propanoate metabolism', 'Valine, leucine and isoleucine degradation', 'Tryptophan metabolism', 'Geraniol degradation', 'Biosynthesis of secondary metabolites', 'fatty acid &beta;-oxidation I', 'Benzoate degradation', 'Microbial metabolism in diverse environments', 'Lysine degradation', 'Metabolic pathways', 'Caprolactam degradation', 'Fatty acid degradation', 'Fatty acid metabolism', 'Amino…	1
Rv0354c	[]	0
Rv3254	[]	0
Rv2168c	[]	0
Rv2506	[]	0
Rv1806	[]	0
Rv2899c	[]	0
Rv0320	[]	0
Rv2136c	['superpathway of mycolyl-arabinogalactan-peptidoglycan complex biosynthesis', 'Peptidoglycan biosynthesis', 'mono-<i>trans</i>, poly-<i>cis</i> decaprenyl phosphate biosynthesis']	1
Rv3634c	['D-galactose degradation I (Leloir pathway)', 'superpathway of mycolyl-arabinogalactan-peptidoglycan complex biosynthesis', 'UDP-&alpha;-D-galactofuranose biosynthesis', 'Metabolic pathways', 'UDP-&alpha;-D-galactose biosynthesis', 'Galactose metabolism', 'Amino sugar and nucleotide sugar metabolism', 'mycolyl-arabinogalactan-peptidoglycan complex biosynthesis']	1
Rv3603c	[]	0
Rv1578c	[]	0
Rv2515c	[]	0
Rv1067c	[]	0
Rv1769	[]	0
Rv1297	['RNA degradation']	1
Rv1221	[]	0
Rv0329c	[]	0
Rv1412	['Riboflavin metabolism', 'Biosynthesis of secondary metabolites', 'flavin biosynthesis I (bacteria and plants)', 'Metabolic pathways']	1
Rv0707	['Ribosome']	1
Rv2144c	[]	0
Rv3612c	[]	0
Rv1778c	[]	0
Rv1421	[]	0
Rv3237c	[]	0
Rv3246c	['Two-component system']	1
Rv1446c	[]	0
Rv3826	['mycobacterial sulfolipid biosynthesis', '', 'mycobacterial sulfolipid biosynthesis']	1
Rv2538c	['Phenylalanine, tyrosine and tryptophan biosynthesis', 'Biosynthesis of amino acids', 'chorismate biosynthesis I', 'Biosynthesis of antibiotics', 'Metabolic pathways', 'Biosynthesis of secondary metabolites', 'superpathway of L-tryptophan biosynthesis', 'superpathway of L-tyrosine biosynthesis']	1
Rv2882c	[]	0
Rv3271c	[]	0
Rv3127	[]	0
Rv2768c	[]	0
Rv1050	[]	0
Rv0935	['ABC transporters']	1
Rv2916c	['Quorum sensing', 'Protein export', 'Bacterial secretion system']	1
Rv0691c	[]	0
Rv3466	[]	0
Rv3051c	['', 'adenosine deoxyribonucleotides <i>de novo</i> biosynthesis', 'Purine metabolism', 'adenosine deoxyribonucleotides <i>de novo</i> biosynthesis II', 'superpathway of adenosine nucleotides <i>de novo</i> biosynthesis I', 'superpathway of pyrimidine deoxyribonucleotides <i>de novo</i> biosynthesis (E. coli)', 'guanosine deoxyribonucleotides <i>de novo</i> biosynthesis II', 'guanosine deoxyribon…	1
Rv0353	[]	0
Rv1635c	['Metabolic pathways', 'Lipoarabinomannan (LAM) biosynthesis']	1
Rv2522c	[]	0
Rv2891	[]	0
Rv0336	[]	0
Rv3107c	['Ether lipid metabolism', 'Metabolic pathways']	1
Rv1278	[]	0
Rv2167c	[]	0
Rv2151c	[]	0
Rv1059	['D-Arginine and D-ornithine metabolism', 'Metabolic pathways', 'Arginine and proline metabolism', 'Lysine degradation']	1
Rv1084	[]	0
Rv1805c	[]	0
Rv2692	[]	0
Rv3633	[]	0
Rv0699	[]	0
Rv0579	[]	0
Rv2530A	[]	0
Rv1445c	['pentose phosphate pathway', 'Microbial metabolism in diverse environments', 'Pentose phosphate pathway', 'Carbon metabolism', 'Biosynthesis of antibiotics', 'Metabolic pathways', 'Biosynthesis of secondary metabolites', 'pentose phosphate pathway (oxidative branch) I']	1
Rv0345	['Folate biosynthesis']	1
Rv0724	[]	0
Rv2407	[]	0
Rv3619c	[]	0
Rv2160A	[]	0
Rv2748c	[]	0
Rv2554c	[]	0
Rv3628	['Oxidative phosphorylation']	1
Rv1787	[]	0
Rv0370c	[]	0
Rv0915c	[]	0
Rv1428c	[]	0
Rv2184c	[]	0
Rv3270	[]	0
Rv3253c	[]	0
Rv1797	[]	0
Rv1822	['phosphatidylglycerol biosynthesis II (non-plastidic)', 'Glycerophospholipid metabolism', 'Metabolic pathways', 'phosphatidylglycerol biosynthesis I (plastidic)']	1
Rv2898c	[]	0
Rv0220	[]	0
Rv3650	[]	0
Rv1437	['Biosynthesis of amino acids', 'Microbial metabolism in diverse environments', 'Carbon metabolism', 'gluconeogenesis I', 'Glycolysis / Gluconeogenesis', 'Metabolic pathways', 'Biosynthesis of secondary metabolites', 'Biosynthesis of antibiotics', 'glycolysis I (from glucose 6-phosphate)']	1
Rv1066	[]	0
Rv0858c	['Biosynthesis of amino acids', 'Microbial metabolism in diverse environments', 'Lysine biosynthesis', 'Metabolic pathways', 'L-lysine biosynthesis I']	1
Rv1462	[]	0
Rv0706	['Ribosome']	1
Rv2034	[]	0
Rv0559c	[]	0
Rv3287c	[]	0
Rv2537c	['Phenylalanine, tyrosine and tryptophan biosynthesis', 'Biosynthesis of amino acids', 'chorismate biosynthesis I', 'Biosynthesis of antibiotics', 'Metabolic pathways', 'chorismate biosynthesis from 3-dehydroquinate', 'Biosynthesis of secondary metabolites', 'superpathway of L-tryptophan biosynthesis', 'superpathway of L-tyrosine biosynthesis']	1
Rv1098c	['Microbial metabolism in diverse environments', 'Citrate cycle (TCA cycle)', 'Carbon metabolism', 'mixed acid fermentation', 'Metabolic pathways', 'Biosynthesis of antibiotics', 'Biosynthesis of secondary metabolites', 'Pyruvate metabolism', 'TCA cycle V (2-oxoglutarate:ferredoxin oxidoreductase)']	1
Rv2390c	[]	0
Rv3262	['Methane metabolism', 'Microbial metabolism in diverse environments', 'Metabolic pathways']	1
Rv3862c	[]	0
Rv0200	[]	0
Rv2915c	[]	0
Rv2014	[]	0
Rv0503c	['mycolate biosynthesis', 'superpathway of mycolate biosynthesis', 'mycolate biosynthesis']	1
Rv3842c	['', 'glycerol and glycerophosphodiester degradation', 'glycerophosphodiester degradation', 'Glycerophospholipid metabolism']	1
Rv0352	[]	0
Rv3502c	['Biosynthesis of antibiotics', 'Metabolic pathways', 'Biotin metabolism', 'Fatty acid metabolism', 'Fatty acid biosynthesis']	1
Rv1083	[]	0
Rv0723	['Ribosome']	1
Rv1670	[]	0
Rv1313c	[]	0
Rv2553c	[]	0
Rv2929	[]	0
Rv2907c	[]	0
Rv3143	[]	0
Rv3482c	[]	0
Rv0739	[]	0
Rv0369c	[]	0
Rv1650	['tRNA charging', 'Aminoacyl-tRNA biosynthesis']	1
Rv2183c	[]	0
Rv2570	[]	0
Rv1075c	[]	0
Rv0386	[]	0
Rv2784c	[]	0
Rv0715	['Ribosome']	1
Rv0952	['Propanoate metabolism', 'C5-Branched dibasic acid metabolism', 'Microbial metabolism in diverse environments', 'Citrate cycle (TCA cycle)', 'Carbon metabolism', 'Biosynthesis of antibiotics', 'Metabolic pathways', 'Biosynthesis of secondary metabolites', 'TCA cycle V (2-oxoglutarate:ferredoxin oxidoreductase)']	1
Rv2333c	[]	0
Rv1821	['Quorum sensing', 'Protein export', 'Bacterial secretion system']	1
Rv2546	[]	0
Rv2166c	[]	0
Rv0361	[]	0
Rv2175c	[]	0
Rv2200c	['', 'Oxidative phosphorylation', 'Metabolic pathways', 'aerobic respiration I (cytochrome c)']	1
Rv1804c	[]	0
Rv0594	['ABC transporters']	1
Rv3632	[]	0
Rv3649	[]	0
Rv1444c	[]	0
Rv1813c	[]	0
Rv2423	[]	0
Rv3269	[]	0
Rv2914c	[]	0
Rv3641c	[]	0
Rv0236c	['Arabinogalactan biosynthesis - Mycobacterium', 'Lipoarabinomannan (LAM) biosynthesis']	1
Rv1461	[]	0
Rv1453	[]	0
Rv1838c	[]	0
Rv3278c	[]	0
Rv1293	['Biosynthesis of amino acids', 'Microbial metabolism in diverse environments', 'Lysine biosynthesis', 'Biosynthesis of antibiotics', 'Metabolic pathways', 'Biosynthesis of secondary metabolites', 'L-lysine biosynthesis I']	1
Rv1089A	[]	0
Rv1082	['', 'mycothiol-mediated detoxification']	1
Rv0730	[]	0
Rv3666c	['Quorum sensing', 'beta-Lactam resistance', 'ABC transporters']	1
Rv1477	[]	0
Rv2561	[]	0
Rv3286c	[]	0
Rv0146	[]	0
Rv0377	[]	0
Rv0722	['Ribosome']	1
Rv2552c	['Phenylalanine, tyrosine and tryptophan biosynthesis', 'Biosynthesis of amino acids', 'chorismate biosynthesis I', 'Biosynthesis of antibiotics', 'Metabolic pathways', 'chorismate biosynthesis from 3-dehydroquinate', 'Biosynthesis of secondary metabolites', 'superpathway of L-tryptophan biosynthesis', 'superpathway of L-tyrosine biosynthesis']	1
Rv2050	[]	0
Rv2191	['Homologous recombination', 'Mismatch repair', 'DNA replication']	1
Rv0368c	[]	0
Rv2182c	['', 'phosphatidylglycerol biosynthesis II (non-plastidic)', 'Glycerolipid metabolism', 'phosphatidylglycerol biosynthesis I (plastidic)', 'Metabolic pathways', 'Biosynthesis of secondary metabolites', 'Glycerophospholipid metabolism', 'CDP-diacylglycerol biosynthesis II', 'CDP-diacylglycerol biosynthesis I']	1
Rv1960c	[]	0
Rv3303c	['', 'Propanoate metabolism', 'NADH to cytochrome <i>bd</i> oxidase electron transfer II', 'Glyoxylate and dicarboxylate metabolism', 'Lysine degradation', 'Citrate cycle (TCA cycle)', 'Glycine, serine and threonine metabolism', 'Valine, leucine and isoleucine degradation', 'Tryptophan metabolism', 'Microbial metabolism in diverse environments', 'Glycolysis / Gluconeogenesis', 'Metabolic pathways…	1
Rv1829	[]	0
Rv1820	['superpathway of branched chain amino acid biosynthesis', 'Pantothenate and CoA biosynthesis', 'Biosynthesis of amino acids', 'C5-Branched dibasic acid metabolism', '2-Oxocarboxylic acid metabolism', 'Biosynthesis of antibiotics', 'Metabolic pathways', 'Valine, leucine and isoleucine biosynthesis', 'superpathway of L-isoleucine biosynthesis I', 'Biosynthesis of secondary metabolites', 'Butanoate…	1
Rv3878	[]	0
Rv3657c	[]	0
Rv3784	['Polyketide sugar unit biosynthesis', 'superpathway of mycolyl-arabinogalactan-peptidoglycan complex biosynthesis', 'dTDP-L-rhamnose biosynthesis', 'Metabolic pathways', 'Biosynthesis of antibiotics', 'Streptomycin biosynthesis', 'Acarbose and validamycin biosynthesis']	1
Rv3519	[]	0
Rv1469	[]	0
Rv1686c	[]	0
Rv3425	[]	0
Rv1594	['Metabolic pathways', 'Nicotinate and nicotinamide metabolism', 'NAD <i>de novo</i> biosynthesis I (from aspartate)']	1
Rv0004	[]	0
Rv3648c	[]	0
Rv1097c	[]	0
Rv1460	[]	0
Rv1114	[]	0
Rv3294c	[]	0
Rv1328	['Starch and sucrose metabolism', 'Metabolic pathways', 'Biosynthesis of secondary metabolites']	1
Rv3285	['Fatty acid biosynthesis', 'Propanoate metabolism', 'Glyoxylate and dicarboxylate metabolism', 'Microbial metabolism in diverse environments', 'Carbon metabolism', 'Valine, leucine and isoleucine degradation', 'Biosynthesis of antibiotics', 'Metabolic pathways', 'Biosynthesis of secondary metabolites', 'fatty acid biosynthesis initiation I', 'biotin-carboxyl carrier protein assembly', 'Pyruvate …	1
Rv1105	[]	0
Rv2928	['phenolphthiocerol biosynthesis', 'phthiocerol biosynthesis', 'phenolphthiocerol biosynthesis', 'phthiocerol biosynthesis']	1
Rv3123	[]	0
Rv2936	[]	0
Rv2944	[]	0
Rv2764c	['superpathway of pyrimidine deoxyribonucleotides <i>de novo</i> biosynthesis (E. coli)', 'One carbon pool by folate', 'Metabolic pathways', 'superpathway of pyrimidine deoxyribonucleotides <i>de novo</i> biosynthesis', 'pyrimidine deoxyribonucleotides <i>de novo</i> biosynthesis II', 'pyrimidine deoxyribonucleotides biosynthesis from CTP', '<i>N</i><sup>10</sup>-formyl-tetrahydrofolate biosynthe…	1
Rv1096	[]	0
Rv0738	[]	0
Rv0754	[]	0
Rv0746	[]	0
Rv2927c	[]	0
Rv0737	[]	0
Rv2577	['', 'phosphate acquisition', 'phosphate acquisition']	1
Rv2568c	[]	0
Rv2586c	['Protein export', 'Bacterial secretion system']	1
Rv2569c	[]	0
Rv0931c	[]	0
Rv3159c	[]	0
Rv0384c	[]	0
Rv1237	[]	0
Rv0393	[]	0
Rv2207	['superpathway of adenosylcobalamin salvage from cobinamide I', 'adenosylcobalamin biosynthesis II (aerobic)', 'adenosylcobalamin biosynthesis from adenosylcobinamide-GDP I', 'Porphyrin and chlorophyll metabolism', 'Metabolic pathways']	1
Rv0756c	[]	0
Rv2589	['', 'beta-Alanine metabolism', 'Propanoate metabolism', 'Alanine, aspartate and glutamate metabolism', 'Microbial metabolism in diverse environments', 'Lysine degradation', 'Valine, leucine and isoleucine degradation', 'Metabolic pathways', '4-aminobutanoate degradation II', 'Butanoate metabolism']	1
Rv2226	[]	0
Rv2800	[]	0
Rv0385	[]	0
Rv1845c	[]	0
Rv2198c	[]	0
Rv3673c	[]	0
Rv0404	[]	0
Rv0967	[]	0
Rv1484	['mycolate biosynthesis', 'superpathway of mycolate biosynthesis', 'mycolate biosynthesis']	1
Rv2219	[]	0
Rv2199c	[]	0
Rv3067	[]	0
Rv1836c	[]	0
Rv3310	['', 'NAD phosphorylation and dephosphorylation', 'phosphate acquisition', 'NAD salvage pathway III (to nicotinamide riboside)', 'Metabolic pathways', 'phosphatidylinositol biosynthesis I (bacteria)', 'Inositol phosphate metabolism', 'Tuberculosis']	1
Rv2237	[]	0
Rv2708c	[]	0
Rv1857	['ABC transporters']	1
Rv0874c	[]	0
Rv1848	['Purine metabolism', 'Microbial metabolism in diverse environments', 'Arginine biosynthesis', 'Metabolic pathways', 'urea degradation II']	1
Rv3664c	['Quorum sensing', 'beta-Lactam resistance', 'ABC transporters']	1
Rv1837c	['glyoxylate cycle', 'Glyoxylate and dicarboxylate metabolism', 'Microbial metabolism in diverse environments', 'Carbon metabolism', 'Metabolic pathways', 'Biosynthesis of secondary metabolites', 'Pyruvate metabolism', 'TCA cycle V (2-oxoglutarate:ferredoxin oxidoreductase)']	1
Rv1475c	['', 'glyoxylate cycle', 'Biosynthesis of amino acids', 'Glyoxylate and dicarboxylate metabolism', 'Microbial metabolism in diverse environments', 'Citrate cycle (TCA cycle)', 'Carbon metabolism', '2-Oxocarboxylic acid metabolism', 'mixed acid fermentation', 'Metabolic pathways', 'Biosynthesis of antibiotics', 'Biosynthesis of secondary metabolites', 'TCA cycle V (2-oxoglutarate:ferredoxin oxidor…	1
Rv0609A	[]	0
Rv2438A	[]	0
Rv0251c	[]	0
Rv3676	['Quorum sensing', 'Two-component system']	1
Rv3684	['Biosynthesis of amino acids', 'Microbial metabolism in diverse environments', 'Carbon metabolism', 'Cysteine and methionine metabolism', 'Biosynthesis of antibiotics', 'Metabolic pathways', 'Biosynthesis of secondary metabolites', 'Sulfur metabolism']	1
Rv0519c	[]	0
Rv1495	[]	0
Rv2065	['Metabolic pathways', 'Porphyrin and chlorophyll metabolism', 'cob(II)yrinate <i>a,c</i>-diamide biosynthesis II (late cobalt incorporation)', 'adenosylcobalamin biosynthesis II (aerobic)']	1
Rv3321c	[]	0
Rv0023	[]	0
Rv2349c	['Quorum sensing', 'Metabolic pathways', 'Biosynthesis of secondary metabolites', 'phospholipases', 'Ether lipid metabolism', 'Glycerophospholipid metabolism', 'Inositol phosphate metabolism']	1
Rv3301c	[]	0
Rv0002	['Homologous recombination', 'Mismatch repair', 'DNA replication']	1
Rv1132	[]	0
Rv0161	['mycolate biosynthesis', 'superpathway of mycolate biosynthesis', 'mycolate biosynthesis']	1
Rv1487	[]	0
Rv3894c	[]	0
Rv2963	[]	0
Rv3312A	[]	0
Rv3535c	['Phenylalanine metabolism', 'Dioxin degradation', 'superpathway of pyrimidine deoxyribonucleosides degradation', 'superpathway of purine deoxyribonucleosides degradation', 'superpathway of cholesterol degradation II (cholesterol dehydrogenase)', 'Xylene degradation', 'Microbial metabolism in diverse environments', 'Butanoate metabolism', 'mixed acid fermentation', 'Metabolic pathways', 'Degradat…	1
Rv1112	[]	0
Rv0014c	[]	0
Rv2943	[]	0
Rv0752c	['', 'fatty acid &beta;-oxidation I', 'fatty acid &beta;-oxidation I']	1
Rv1975	[]	0
Rv0575c	[]	0
Rv0773c	['Cyanoamino acid metabolism', 'Glutathione metabolism', 'Metabolic pathways', 'Taurine and hypotaurine metabolism']	1
Rv2584c	['', 'Purine metabolism', 'Metabolic pathways']	1
Rv2604c	['', 'Vitamin B6 metabolism', 'L-glutamine degradation I']	1
Rv1702c	[]	0
Rv3801c	['androstenedione degradation', 'cholesterol degradation to androstenedione II (cholesterol dehydrogenase)', 'cholesterol degradation to androstenedione I (cholesterol oxidase)', '', 'octane oxidation', 'fatty acid &beta;-oxidation I', 'palmitate biosynthesis II (bacteria and plants)', 'stearate biosynthesis II (bacteria and plants)', 'mycolate biosynthesis', 'androstenedione degradation', 'super…	1
Rv2403c	[]	0
Rv0402c	[]	0
Rv1344	['Biosynthesis of antibiotics', 'Metabolic pathways']	1
Rv0216	[]	0
Rv2030c	[]	0
Rv3441c	['', 'superpathway of mycolyl-arabinogalactan-peptidoglycan complex biosynthesis', 'Biosynthesis of antibiotics', 'Metabolic pathways', 'UDP-<i>N</i>-acetyl-D-glucosamine biosynthesis I', 'Amino sugar and nucleotide sugar metabolism']	1
Rv3175	['Phenylalanine metabolism', 'Microbial metabolism in diverse environments', 'Tryptophan metabolism', 'Metabolic pathways', 'Styrene degradation', 'Arginine and proline metabolism', 'Aminobenzoate degradation']	1
Rv3858c	['Biosynthesis of amino acids', 'Alanine, aspartate and glutamate metabolism', 'Microbial metabolism in diverse environments', 'Biosynthesis of antibiotics', 'Metabolic pathways', 'Biosynthesis of secondary metabolites', 'Nitrogen metabolism']	1
Rv2815c	[]	0
Rv0420c	[]	0
Rv3665c	['Quorum sensing', 'beta-Lactam resistance', 'ABC transporters']	1
Rv2251	['Ether lipid metabolism', 'Metabolic pathways']	1
Rv2217	['Metabolic pathways']	1
Rv0982	['Two-component system']	1
Rv1873	[]	0
Rv1476	[]	0
Rv3699	[]	0
Rv3302c	['', 'glycerophosphodiester degradation', 'Biosynthesis of secondary metabolites', 'glycerol and glycerophosphodiester degradation', 'glycerol-3-phosphate to fumarate electron transfer', 'Glycerophospholipid metabolism', 'glycerol degradation I']	1
Rv3337	[]	0
Rv0039c	[]	0
Rv3498c	['ABC transporters']	1
Rv1147	[]	0
Rv1666c	[]	0
Rv0003	['Homologous recombination']	1
Rv2978c	[]	0
Rv2235	[]	0
Rv1610	[]	0
Rv0788	['5-aminoimidazole ribonucleotide biosynthesis I', '5-aminoimidazole ribonucleotide biosynthesis II', 'Purine metabolism', 'Alanine, aspartate and glutamate metabolism', 'D-Glutamine and D-glutamate metabolism', 'superpathway of 5-aminoimidazole ribonucleotide biosynthesis', 'Arginine biosynthesis', 'Metabolic pathways', 'Biosynthesis of secondary metabolites']	1
Rv1123c	[]	0
Rv1309	['Oxidative phosphorylation', 'Metabolic pathways']	1
Rv2954c	['dimycocerosyl triglycosyl phenolphthiocerol biosynthesis', 'p-HBAD biosynthesis', 'dimycocerosyl triglycosyl phenolphthiocerol biosynthesis', 'p-HBAD biosynthesis']	1
Rv1113	[]	0
Rv1253	['RNA degradation']	1
Rv1855c	[]	0
Rv0764c	['Biosynthesis of antibiotics', 'Metabolic pathways', 'Biosynthesis of secondary metabolites']	1
Rv3139	['', 'fatty acid &beta;-oxidation I', 'fatty acid &beta;-oxidation I']	1
Rv3682	['', 'peptidoglycan maturation (<i>meso</i>-diaminopimelate containing)', 'peptidoglycan maturation (<i>meso</i>-diaminopimelate containing)']	1
Rv0624	[]	0
Rv2943A	[]	0
Rv2619c	[]	0
Rv2919c	['Two-component system']	1
Rv1493	['Propanoate metabolism', 'Glyoxylate and dicarboxylate metabolism', 'Microbial metabolism in diverse environments', 'Carbon metabolism', 'Valine, leucine and isoleucine degradation', 'propanoyl CoA degradation I', 'Metabolic pathways']	1
Rv0753c	['', 'beta-Alanine metabolism', 'Propanoate metabolism', 'Carbon metabolism', 'Valine, leucine and isoleucine degradation', 'Metabolic pathways', 'Inositol phosphate metabolism', 'L-valine degradation I']	1
Rv2780	['Alanine, aspartate and glutamate metabolism', 'Taurine and hypotaurine metabolism', 'Metabolic pathways']	1
Rv2454c	['Microbial metabolism in diverse environments', 'Citrate cycle (TCA cycle)', 'Carbon metabolism', 'Biosynthesis of antibiotics', 'Glycolysis / Gluconeogenesis', 'Metabolic pathways', 'Biosynthesis of secondary metabolites', 'Pyruvate metabolism', 'Butanoate metabolism', 'TCA cycle V (2-oxoglutarate:ferredoxin oxidoreductase)']	1
Rv0436c	['Glycine, serine and threonine metabolism', 'Metabolic pathways', 'Biosynthesis of secondary metabolites', 'Glycerophospholipid metabolism']	1
Rv3319	['', 'Microbial metabolism in diverse environments', 'succinate to cytochrome <i>bd</i> oxidase electron transfer', 'Citrate cycle (TCA cycle)', 'aerobic respiration I (cytochrome c)', 'Oxidative phosphorylation', 'Carbon metabolism', 'Biosynthesis of antibiotics', 'Metabolic pathways', 'Biosynthesis of secondary metabolites', 'Butanoate metabolism', 'TCA cycle V (2-oxoglutarate:ferredoxin oxidor…	1
Rv2596	[]	0
Rv0021c	['Metabolic pathways', 'Nitrogen metabolism']	1
Rv0267	['Nitrogen metabolism']	1
Rv3083	['', 'ethionamide activation', 'ethionamide activation']	1
Rv0411c	[]	0
Rv1130	['Propanoate metabolism', 'Metabolic pathways']	1
Rv2585c	['Quorum sensing']	1
Rv2243	['Fatty acid biosynthesis', 'Biosynthesis of antibiotics', 'Metabolic pathways', 'fatty acid biosynthesis initiation I', 'Fatty acid metabolism', 'superpathway of mycolate biosynthesis']	1
Rv2267c	['&omega;-sulfo-II-dihydromenaquinone-9 biosynthesis', '&omega;-sulfo-II-dihydromenaquinone-9 biosynthesis']	1
Rv2080	[]	0
Rv2961	[]	0
Rv0771	['Microbial metabolism in diverse environments', 'Degradation of aromatic compounds', 'Metabolic pathways', 'Benzoate degradation']	1
Rv1888A	[]	0
Rv3910	[]	0
Rv2602	[]	0
Rv0755A	[]	0
Rv3714c	[]	0
Rv1864c	[]	0
Rv3353c	[]	0
Rv3691	[]	0
Rv0055	['Ribosome']	1
Rv2588c	['Quorum sensing', 'Protein export', 'Bacterial secretion system']	1
Rv0418	[]	0
Rv1501	[]	0
Rv2724c	['', 'fatty acid &beta;-oxidation I', 'fatty acid &beta;-oxidation I']	1
Rv1521	[]	0
Rv3328c	[]	0
Rv2250c	[]	0
Rv1871c	[]	0
Rv1163	['Two-component system']	1
Rv0403c	[]	0
Rv0890c	[]	0
Rv3697A	[]	0
Rv0030	[]	0
Rv1507A	[]	0
Rv3335c	[]	0
Rv1138c	[]	0
Rv0037c	[]	0
Rv2994	[]	0
Rv2970c	['', 'triacylglycerol degradation', 'triacylglycerol degradation']	1
Rv2218	['Metabolic pathways']	1
Rv0780	['Biosynthesis of secondary metabolites', 'Purine metabolism', 'Metabolic pathways', 'Biosynthesis of antibiotics']	1
Rv0534c	['', 'Ubiquinone and other terpenoid-quinone biosynthesis', 'Metabolic pathways', 'Biosynthesis of secondary metabolites']	1
Rv2611c	['Lipoarabinomannan (LAM) biosynthesis', 'Metabolic pathways', 'phosphatidylinositol mannoside biosynthesis']	1
Rv2635	[]	0
Rv0427c	['Base excision repair']	1
Rv3551	['androstenedione degradation', 'superpathway of cholesterol degradation II (cholesterol dehydrogenase)', 'androstenedione degradation']	1
Rv0948c	['Phenylalanine, tyrosine and tryptophan biosynthesis', 'Biosynthesis of amino acids', 'Biosynthesis of antibiotics', 'Metabolic pathways', 'Biosynthesis of secondary metabolites', 'L-phenylalanine biosynthesis I', 'superpathway of L-tyrosine biosynthesis', 'L-tyrosine biosynthesis I']	1
Rv1145	[]	0
Rv0801	[]	0
Rv2976c	['Base excision repair']	1
Rv2258c	[]	0
Rv0452	[]	0
Rv1717	[]	0
Rv1880c	[]	0
Rv2282c	[]	0
Rv1360	[]	0
Rv2236c	['adenosylcobinamide-GDP biosynthesis from cobyrinate <i>a,c</i>-diamide', 'Porphyrin and chlorophyll metabolism', 'Metabolic pathways', 'adenosylcobalamin biosynthesis II (aerobic)']	1
Rv3705A	[]	0
Rv0787	[]	0
Rv3344c	[]	0
Rv2617c	[]	0
Rv0046c	['mycothiol biosynthesis', 'Biosynthesis of antibiotics', 'Metabolic pathways', 'Streptomycin biosynthesis', 'phosphatidylinositol biosynthesis I (bacteria)', '<i>myo</i>-inositol biosynthesis', 'Inositol phosphate metabolism']	1
Rv1904	[]	0
Rv3190A	[]	0
Rv0434	[]	0
Rv2830c	[]	0
Rv3729	[]	0
Rv2265	[]	0
Rv2365c	[]	0
Rv0177	[]	0
Rv0998	[]	0
Rv3369	[]	0
Rv1512	['Amino sugar and nucleotide sugar metabolism', 'Fructose and mannose metabolism', 'Metabolic pathways']	1
Rv1990c	[]	0
Rv0070c	['', 'Biosynthesis of amino acids', 'Glyoxylate and dicarboxylate metabolism', 'Microbial metabolism in diverse environments', 'folate polyglutamylation', 'Carbon metabolism', 'Glycine, serine and threonine metabolism', 'Cyanoamino acid metabolism', 'Biosynthesis of antibiotics', 'superpathway of L-serine and glycine biosynthesis I', 'One carbon pool by folate', 'Metabolic pathways', 'Biosynthesi…	1
Rv1887	[]	0
Rv3817	[]	0
Rv3712	[]	0
Rv1856c	[]	0
Rv3351c	[]	0
Rv0053	['Ribosome']	1
Rv3457c	['RNA polymerase']	1
Rv1155	['', "pyridoxal 5'-phosphate biosynthesis I", "pyridoxal 5'-phosphate biosynthesis I"]	1
Rv1519	[]	0
Rv1161	['Two-component system', 'Microbial metabolism in diverse environments', 'Metabolic pathways', 'Nitrogen metabolism']	1
Rv3683	[]	0
Rv0590A	[]	0
Rv0638	['Quorum sensing', 'Protein export', 'Bacterial secretion system']	1
Rv2985	['8-oxo-(d)GTP detoxification II', '8-oxo-(d)GTP detoxification II']	1
Rv2419c	['mannosylglucosylglycerate biosynthesis I', 'glucosylglycerate biosynthesis I', 'mannosylglucosylglycerate biosynthesis I', 'glucosylglycerate biosynthesis I']	1
Rv1494	[]	0
Rv3320c	[]	0
Rv1626	[]	0
Rv1537	[]	0
Rv0795	[]	0
Rv2992c	['Microbial metabolism in diverse environments', 'Aminoacyl-tRNA biosynthesis', 'adenosylcobalamin biosynthesis II (aerobic)', 'Porphyrin and chlorophyll metabolism', 'Metabolic pathways', 'Biosynthesis of secondary metabolites', 'tRNA charging', 'tetrapyrrole biosynthesis I (from glutamate)']	1
Rv2626c	[]	0
Rv0022c	[]	0
Rv1180	['', 'polyacyltrehalose biosynthesis', 'polyacyltrehalose biosynthesis']	1
Rv2469c	[]	0
Rv0232	[]	0
Rv0283	[]	0
Rv3009c	['Metabolic pathways', 'L-asparagine biosynthesis III (tRNA-dependent)', 'glutaminyl-tRNA<sup>gln</sup> biosynthesis via transamidation', 'Aminoacyl-tRNA biosynthesis']	1
Rv2633c	['reactive oxygen species degradation', 'superoxide radicals degradation', 'reactive oxygen species degradation', 'superoxide radicals degradation']	1
Rv2046	[]	0
Rv0799c	[]	0
Rv2096c	[]	0
Rv3874	[]	0
Rv0450c	[]	0
Rv3566A	[]	0
Rv2651c	[]	0
Rv1733c	[]	0
Rv1269c	[]	0
Rv0443	[]	0
Rv0817c	[]	0
Rv1131	['Biosynthesis of amino acids', 'Glyoxylate and dicarboxylate metabolism', 'Microbial metabolism in diverse environments', 'Citrate cycle (TCA cycle)', 'Carbon metabolism', '2-Oxocarboxylic acid metabolism', 'Biosynthesis of antibiotics', 'Metabolic pathways', 'Biosynthesis of secondary metabolites']	1
Rv2274c	[]	0
Rv1375	[]	0
Rv1786	[]	0
Rv1895	[]	0
Rv0466	[]	0
Rv3203	[]	0
Rv1177	[]	0
Rv3098A	[]	0
Rv2298	[]	0
Rv2739c	[]	0
Rv2280	[]	0
Rv3503c	[]	0
Rv3721c	['Homologous recombination', 'Mismatch repair', 'DNA replication']	1
Rv0906	[]	0
Rv0105c	['Ribosome']	1
Rv2846c	[]	0
Rv0763c	[]	0
Rv1902c	[]	0
Rv3515c	['cholesterol degradation to androstenedione II (cholesterol dehydrogenase)', 'cholesterol degradation to androstenedione I (cholesterol oxidase)', 'superpathway of cholesterol degradation II (cholesterol dehydrogenase)', 'cholesterol degradation to androstenedione I (cholesterol oxidase)', 'cholesterol degradation to androstenedione II (cholesterol dehydrogenase)']	1
Rv3360	[]	0
Rv1920	[]	0
Rv0062	['Starch and sucrose metabolism', 'Metabolic pathways']	1
Rv2007c	[]	0
Rv3727	[]	0
Rv0550c	[]	0
Rv3367	[]	0
Rv1682	[]	0
Rv0068	[]	0
Rv2962c	['dimycocerosyl triglycosyl phenolphthiocerol biosynthesis', 'p-HBAD biosynthesis', 'dimycocerosyl triglycosyl phenolphthiocerol biosynthesis', 'p-HBAD biosynthesis']	1
Rv2381c	['Biosynthesis of siderophore group nonribosomal peptides']	1
Rv1535	[]	0
Rv3745c	[]	0
Rv1324	[]	0
Rv1178	[]	0
Rv0772	['5-aminoimidazole ribonucleotide biosynthesis I', '5-aminoimidazole ribonucleotide biosynthesis II', 'Purine metabolism', 'superpathway of 5-aminoimidazole ribonucleotide biosynthesis', 'Biosynthesis of antibiotics', 'Metabolic pathways', 'Biosynthesis of secondary metabolites']	1
Rv3385c	[]	0
Rv1528c	[]	0
Rv3007c	[]	0
Rv1170	['mycothiol biosynthesis', 'mycothiol biosynthesis']	1
Rv0084	['mixed acid fermentation', 'hydrogen production V', 'mixed acid fermentation', 'hydrogen production V']	1
Rv1014c	[]	0
Rv2649	[]	0
Rv1553	['Microbial metabolism in diverse environments', 'Citrate cycle (TCA cycle)', 'Oxidative phosphorylation', 'Carbon metabolism', 'mixed acid fermentation', 'Metabolic pathways', 'Biosynthesis of antibiotics', 'Biosynthesis of secondary metabolites', 'Pyruvate metabolism', 'Two-component system', 'glycerol-3-phosphate to fumarate electron transfer', 'Butanoate metabolism']	1
Rv0815c	['', 'Microbial metabolism in diverse environments', 'Cysteine and methionine metabolism', 'Metabolic pathways', 'Sulfur relay system', 'Sulfur metabolism', 'thiosulfate disproportionation IV (rhodanese)']	1
Rv0192	['peptidoglycan maturation (<i>meso</i>-diaminopimelate containing)', '', 'peptidoglycan maturation (<i>meso</i>-diaminopimelate containing)']	1
Rv0654	[]	0
Rv3000	[]	0
Rv0464c	[]	0
Rv2296	['Chlorocyclohexane and chlorobenzene degradation', 'Chloroalkane and chloroalkene degradation', 'Metabolic pathways', 'Microbial metabolism in diverse environments']	1
Rv2642	[]	0
Rv3155	['Oxidative phosphorylation', 'Metabolic pathways', 'NADH to cytochrome <i>bd</i> oxidase electron transfer I', 'aerobic respiration I (cytochrome c)']	1
Rv0808	['5-aminoimidazole ribonucleotide biosynthesis I', '5-aminoimidazole ribonucleotide biosynthesis II', 'Purine metabolism', 'Alanine, aspartate and glutamate metabolism', 'superpathway of 5-aminoimidazole ribonucleotide biosynthesis', 'Biosynthesis of antibiotics', 'Metabolic pathways', 'Biosynthesis of secondary metabolites']	1
Rv2603c	[]	0
Rv0103c	[]	0
Rv2485c	[]	0
Rv2004c	[]	0
Rv1196	[]	0
Rv0419	[]	0
Rv2796c	[]	0
Rv0299	[]	0
Rv3025c	['', 'molybdenum cofactor biosynthesis', 'Thiamine metabolism', 'Metabolic pathways', 'Sulfur relay system', 'L-alanine biosynthesis III']	1
Rv2250A	[]	0
Rv2115c	['Proteasome']	1
Rv1872c	['Pyruvate metabolism', 'Metabolic pathways']	1
Rv3833	[]	0
Rv0963c	[]	0
Rv0457c	[]	0
Rv0606	[]	0
Rv3473c	[]	0
Rv2667	[]	0
Rv2289	['Glycerophospholipid metabolism', 'Biosynthesis of secondary metabolites']	1
Rv2435c	[]	0
Rv1641	[]	0
Rv1918c	[]	0
Rv0833	[]	0
Rv0481c	[]	0
Rv1911c	[]	0
Rv0247c	['', 'Microbial metabolism in diverse environments', 'succinate to cytochrome <i>bd</i> oxidase electron transfer', 'Citrate cycle (TCA cycle)', 'aerobic respiration I (cytochrome c)', 'Oxidative phosphorylation', 'Carbon metabolism', 'Biosynthesis of antibiotics', 'Metabolic pathways', 'Biosynthesis of secondary metabolites', 'Butanoate metabolism', 'TCA cycle V (2-oxoglutarate:ferredoxin oxidor…	1
Rv2309A	[]	0
Rv3736	[]	0
Rv0121c	[]	0
Rv1285	['Purine metabolism', 'Microbial metabolism in diverse environments', 'superpathway of sulfate assimilation and cysteine biosynthesis', 'assimilatory sulfate reduction I', 'Metabolic pathways', 'Biosynthesis of antibiotics', 'Selenocompound metabolism', 'Monobactam biosynthesis', 'superpathway of L-methionine biosynthesis (by sulfhydrylation)', 'Sulfur metabolism']	1
Rv1936	[]	0
Rv3376	[]	0
Rv3743c	[]	0
Rv3761c	['', 'fatty acid &beta;-oxidation I', 'fatty acid &beta;-oxidation I']	1
Rv2062c	['Metabolic pathways', 'Porphyrin and chlorophyll metabolism', 'cob(II)yrinate <i>a,c</i>-diamide biosynthesis II (late cobalt incorporation)', 'adenosylcobalamin biosynthesis II (aerobic)']	1
Rv0077c	['', 'ethionamide activation', 'ethionamide activation']	1
Rv3400	['mycolate biosynthesis', 'superpathway of mycolate biosynthesis', 'mycolate biosynthesis']	1
Rv1544	[]	0
Rv3114	[]	0
Rv1569	['Biotin metabolism', 'Metabolic pathways']	1
Rv1187	['', 'Alanine, aspartate and glutamate metabolism', 'Metabolic pathways', 'Arginine and proline metabolism']	1
Rv3890c	[]	0
Rv2755c	[]	0
Rv3698	[]	0
Rv0922	[]	0
Rv3383c	['Biosynthesis of antibiotics', 'Metabolic pathways', 'Terpenoid backbone biosynthesis', 'Biosynthesis of secondary metabolites']	1
Rv3531c	[]	0
Rv1508c	[]	0
Rv1698	[]	0
Rv0082	[]	0
Rv0566c	[]	0
Rv3582c	['Biosynthesis of antibiotics', 'Metabolic pathways', 'Terpenoid backbone biosynthesis', 'Biosynthesis of secondary metabolites']	1
Rv1551	['Biosynthesis of secondary metabolites', 'Glycerolipid metabolism', 'Metabolic pathways', 'Glycerophospholipid metabolism']	1
Rv3336c	['tRNA charging', 'Aminoacyl-tRNA biosynthesis']	1
Rv2395B	[]	0
Rv1212c	['Starch and sucrose metabolism', 'Metabolic pathways', 'glycogen biosynthesis III (from &alpha;-maltose 1-phosphate)']	1
Rv3016	[]	0
Rv1194c	[]	0
Rv1340	['tRNA processing', 'tRNA processing']	1
Rv3023c	[]	0
Rv2658c	[]	0
Rv0207c	[]	0
Rv0824c	['', 'Metabolic pathways', 'Biosynthesis of unsaturated fatty acids', 'Fatty acid metabolism', 'Fatty acid biosynthesis']	1
Rv3029c	[]	0
Rv2665	[]	0
Rv3042c	['', 'Biosynthesis of amino acids', 'Microbial metabolism in diverse environments', 'superpathway of sulfate assimilation and cysteine biosynthesis', 'Carbon metabolism', 'Glycine, serine and threonine metabolism', 'Biosynthesis of antibiotics', 'superpathway of L-serine and glycine biosynthesis I', 'Metabolic pathways', 'Methane metabolism', 'L-serine biosynthesis I']	1
Rv0831c	[]	0
Rv2021c	[]	0
Rv0479c	[]	0
Rv0620	['Amino sugar and nucleotide sugar metabolism', 'D-galactose degradation I (Leloir pathway)', 'Galactose metabolism', 'Metabolic pathways']	1
Rv3171c	[]	0
Rv0472c	[]	0
Rv2308	[]	0
Rv0038	[]	0
Rv3849	[]	0
Rv3028c	[]	0
Rv0119	['', 'fatty acid &beta;-oxidation I', 'palmitate biosynthesis II (bacteria and plants)', 'octane oxidation', 'stearate biosynthesis II (bacteria and plants)', 'fatty acid &beta;-oxidation I', 'palmitate biosynthesis II (bacteria and plants)', 'octane oxidation', 'superpathway of mycolate biosynthesis', 'stearate biosynthesis II (bacteria and plants)']	1
Rv1391	['Pantothenate and CoA biosynthesis', 'Metabolic pathways']	1
Rv1749c	[]	0
Rv2305	[]	0
Rv1934c	['', 'fatty acid &beta;-oxidation I', 'fatty acid &beta;-oxidation I']	1
Rv0112	['Amino sugar and nucleotide sugar metabolism', 'Fructose and mannose metabolism']	1
Rv2811	[]	0
Rv1146	[]	0
Rv2683	[]	0
Rv3489	[]	0
Rv0979c	[]	0
Rv1927	[]	0
Rv0849	[]	0
Rv2977c	['Thiamine metabolism', 'Metabolic pathways']	1
Rv3759c	['ABC transporters']	1
Rv3752c	['pyrimidine ribonucleosides salvage II', 'pyrimidine deoxyribonucleosides salvage', 'pyrimidine deoxyribonucleosides degradation', 'pyrimidine deoxyribonucleotides biosynthesis from CTP', 'pyrimidine ribonucleosides salvage II', 'superpathway of pyrimidine deoxyribonucleosides degradation', 'superpathway of pyrimidine deoxyribonucleoside salvage', 'pyrimidine deoxyribonucleosides degradation', '…	1
Rv1657	[]	0
Rv3398c	['Biosynthesis of antibiotics', 'Metabolic pathways', 'Biosynthesis of secondary metabolites', 'Terpenoid backbone biosynthesis']	1
Rv1300	[]	0
Rv3392c	['cyclopropane fatty acid (CFA) biosynthesis', '', 'mycolate biosynthesis', 'cyclopropane fatty acid (CFA) biosynthesis', 'superpathway of mycolate biosynthesis', 'mycolate biosynthesis']	1
Rv0496	['Purine metabolism', 'Metabolic pathways']	1
Rv3219	[]	0
Rv2325c	['ABC transporters']	1
Rv3131	[]	0
Rv0091	['Biosynthesis of amino acids', 'Cysteine and methionine metabolism', 'Metabolic pathways', 'L-cysteine biosynthesis VI (from L-methionine)']	1
Rv1567c	[]	0
Rv2771c	[]	0
Rv1210	['Base excision repair']	1
Rv0938	[]	0
Rv3040c	[]	0
Rv0137c	[]	0
Rv2681	[]	0
Rv2450c	[]	0
Rv0847	[]	0
Rv1560	[]	0
Rv1203c	[]	0
Rv2111c	[]	0
Rv3033	[]	0
Rv0494	[]	0
Rv0787A	['Biosynthesis of secondary metabolites', 'Purine metabolism', 'Metabolic pathways']	1
Rv2674	[]	0
Rv0263c	[]	0
Rv1952	[]	0
Rv2323c	[]	0
Rv3775	[]	0
Rv2618	[]	0
Rv0840c	['Metabolic pathways', 'Arginine and proline metabolism']	1
Rv2077c	[]	0
Rv3416	[]	0
Rv0135c	[]	0
Rv0435c	[]	0
Rv1950c	[]	0
Rv3773c	[]	0
Rv0488	[]	0
Rv3414c	[]	0
Rv2266	[]	0
Rv1583c	[]	0
Rv3906c	[]	0
Rv3547	[]	0
Rv2862c	[]	0
Rv1226c	[]	0
Rv3058c	[]	0
Rv1585c	[]	0
Rv2316	[]	0
Rv1228	['mycolate biosynthesis', 'superpathway of mycolate biosynthesis', 'mycolate biosynthesis']	1
Rv1029	['Two-component system']	1
Rv3056	[]	0
Rv0128	[]	0
Rv1713	[]	0
Rv2699c	[]	0
Rv1943c	[]	0
Rv3768	[]	0
Rv0865	['molybdenum cofactor biosynthesis', 'molybdenum cofactor biosynthesis']	1
Rv1888c	[]	0
Rv3407	[]	0
Rv0510	['Microbial metabolism in diverse environments', 'adenosylcobalamin biosynthesis II (aerobic)', 'Porphyrin and chlorophyll metabolism', 'Metabolic pathways', 'Biosynthesis of secondary metabolites', 'tetrapyrrole biosynthesis I (from glutamate)']	1
Rv1576c	[]	0
Rv2697c	['Drug metabolism - other enzymes', 'superpathway of pyrimidine deoxyribonucleotides <i>de novo</i> biosynthesis (E. coli)', 'Metabolic pathways', 'superpathway of pyrimidine deoxyribonucleotides <i>de novo</i> biosynthesis', 'pyrimidine deoxyribonucleotides <i>de novo</i> biosynthesis III', 'pyrimidine deoxyribonucleotides <i>de novo</i> biosynthesis II', 'Pyrimidine metabolism', 'pyrimidine deo…	1
Rv3713	['adenosylcobinamide-GDP biosynthesis from cobyrinate <i>a,c</i>-diamide', 'adenosylcobalamin biosynthesis II (aerobic)', 'adenosylcobinamide-GDP biosynthesis from cobyrinate <i>a,c</i>-diamide']	1
Rv1219c	[]	0
Rv3049c	[]	0
Rv3352c	[]	0
Rv2340c	[]	0
Rv2690c	[]	0
Rv0153c	[]	0
Rv0863	[]	0
Rv0054	['Homologous recombination', 'Mismatch repair', 'DNA replication']	1
Rv0508	[]	0
Rv0856	[]	0
Rv2338c	[]	0
Rv1966	['ABC transporters']	1
Rv0501	['D-galactose degradation I (Leloir pathway)', 'superpathway of mycolyl-arabinogalactan-peptidoglycan complex biosynthesis', 'UDP-&alpha;-D-galactofuranose biosynthesis', 'Metabolic pathways', 'UDP-&alpha;-D-galactose biosynthesis', 'Galactose metabolism', 'Amino sugar and nucleotide sugar metabolism', 'mycolyl-arabinogalactan-peptidoglycan complex biosynthesis']	1
Rv0151c	[]	0
Rv1520	[]	0
Rv2331A	[]	0
Rv1964	['ABC transporters']	1
Rv0144	[]	0
Rv3791	['mycolyl-arabinogalactan-peptidoglycan complex biosynthesis', 'superpathway of mycolyl-arabinogalactan-peptidoglycan complex biosynthesis', 'mycolyl-arabinogalactan-peptidoglycan complex biosynthesis']	1
Rv1162	['Two-component system', 'Microbial metabolism in diverse environments', 'Metabolic pathways', 'Nitrogen metabolism']	1
Rv3789	[]	0
Rv1958c	[]	0
Rv1356c	[]	0
Rv3782	['', 'superpathway of mycolyl-arabinogalactan-peptidoglycan complex biosynthesis', 'Arabinogalactan biosynthesis - Mycobacterium', 'Metabolic pathways', 'mycolyl-arabinogalactan-peptidoglycan complex biosynthesis']	1
Rv3187	[]	0
Rv3423c	['Vancomycin resistance', 'Metabolic pathways', 'L-alanine biosynthesis I']	1
Rv2827c	[]	0
Rv3432c	['beta-Alanine metabolism', 'Alanine, aspartate and glutamate metabolism', 'Microbial metabolism in diverse environments', 'Quorum sensing', 'Metabolic pathways', 'Biosynthesis of secondary metabolites', 'Butanoate metabolism', 'Taurine and hypotaurine metabolism']	1
Rv3430c	[]	0
Rv2993c	[]	0
Rv0994	['Folate biosynthesis', 'Metabolic pathways', 'molybdenum cofactor biosynthesis']	1
Rv1599	['', 'L-histidine biosynthesis', 'Biosynthesis of amino acids', 'Histidine metabolism', 'Metabolic pathways', 'Biosynthesis of secondary metabolites']	1
Rv1592c	[]	0
Rv1601	['L-histidine biosynthesis', 'Biosynthesis of amino acids', 'Histidine metabolism', 'Metabolic pathways', 'Biosynthesis of secondary metabolites']	1
Rv1235	[]	0
Rv1242	[]	0
Rv2634c	[]	0
Rv1244	[]	0
Rv0800	[]	0
Rv3072c	[]	0
Rv3074	[]	0
Rv3065	[]	0
Rv2715	[]	0
Rv2713	['Metabolic pathways', 'Nicotinate and nicotinamide metabolism']	1
Rv0634B	['Ribosome']	1
Rv2706c	[]	0
Rv0881	[]	0
Rv0872c	[]	0
Rv0879c	[]	0
Rv0526	[]	0
Rv0517	[]	0
Rv2466c	[]	0
Rv2356c	[]	0
Rv0451c	[]	0
Rv2347c	[]	0
Rv0524	['Microbial metabolism in diverse environments', 'adenosylcobalamin biosynthesis II (aerobic)', 'Porphyrin and chlorophyll metabolism', 'Metabolic pathways', 'Biosynthesis of secondary metabolites', 'tetrapyrrole biosynthesis I (from glutamate)']	1
Rv0159c	[]	0
Rv0279c	[]	0
Rv2354	[]	0
Rv1973	[]	0
Rv2281	[]	0
Rv0166	['', 'fatty acid &beta;-oxidation I', 'palmitate biosynthesis II (bacteria and plants)', 'octane oxidation', 'stearate biosynthesis II (bacteria and plants)', 'fatty acid &beta;-oxidation I', 'palmitate biosynthesis II (bacteria and plants)', 'octane oxidation', 'superpathway of mycolate biosynthesis', 'stearate biosynthesis II (bacteria and plants)']	1
Rv2092c	[]	0
Rv3798	[]	0
Rv0168	['ABC transporters']	1
Rv1980c	[]	0
Rv3439c	[]	0
Rv1982c	[]	0
Rv1608c	[]	0
Rv3806c	['mycolyl-arabinogalactan-peptidoglycan complex biosynthesis', 'superpathway of mycolyl-arabinogalactan-peptidoglycan complex biosynthesis', 'mycolyl-arabinogalactan-peptidoglycan complex biosynthesis']	1
Rv1251c	[]	0
Rv3808c	['mycolyl-arabinogalactan-peptidoglycan complex biosynthesis', 'Metabolic pathways', 'superpathway of mycolyl-arabinogalactan-peptidoglycan complex biosynthesis', 'Arabinogalactan biosynthesis - Mycobacterium']	1
Rv3081	[]	0
Rv2722	[]	0
Rv3922c	[]	0
Rv0888	[]	0
Rv0582	[]	0
Rv3563	['androstenedione degradation', 'superpathway of cholesterol degradation II (cholesterol dehydrogenase)', 'androstenedione degradation']	1
Rv1729c	[]	0
Rv2410c	[]	0
Rv1903	[]	0
Rv3448	[]	0
Rv0223c	['', 'Glycerolipid metabolism', 'Valine, leucine and isoleucine degradation', 'Tryptophan metabolism', 'Histidine metabolism', 'Biosynthesis of secondary metabolites', 'Microbial metabolism in diverse environments', 'Lysine degradation', 'Metabolic pathways', 'Fatty acid degradation', 'Ascorbate and aldarate metabolism', 'beta-Alanine metabolism', 'Limonene and pinene degradation', 'Chloroalkane …	1
Rv3446c	[]	0
Rv3728	[]	0
Rv1615	[]	0
Rv0532	[]	0
Rv1371	[]	0
Rv2037c	[]	0
Rv1258c	[]	0
Rv2363	['Phenylalanine metabolism', 'Microbial metabolism in diverse environments', 'Tryptophan metabolism', 'Metabolic pathways', 'Styrene degradation', 'Arginine and proline metabolism', 'Aminobenzoate degradation']	1
Rv3865	[]	0
Rv3199c	['', 'NAD salvage pathway III (to nicotinamide riboside)', 'NAD salvage pathway I (PNC VI cycle)', 'Metabolic pathways', 'Nicotinate and nicotinamide metabolism']	1
Rv3368c	[]	0
Rv0175	[]	0
Rv1988	[]	0
Rv1617	['', 'Biosynthesis of amino acids', 'Purine metabolism', 'Microbial metabolism in diverse environments', 'Carbon metabolism', 'mixed acid fermentation', 'Glycolysis / Gluconeogenesis', 'Metabolic pathways', 'Biosynthesis of secondary metabolites', 'Biosynthesis of antibiotics', 'Pyruvate metabolism', 'glycolysis I (from glucose 6-phosphate)']	1
Rv0069c	['', 'superpathway of branched chain amino acid biosynthesis', 'Biosynthesis of amino acids', 'Carbon metabolism', 'Glycine, serine and threonine metabolism', 'Cysteine and methionine metabolism', 'Biosynthesis of antibiotics', 'Metabolic pathways', 'Biosynthesis of secondary metabolites', 'superpathway of L-isoleucine biosynthesis I', 'L-isoleucine biosynthesis I (from threonine)']	1
Rv3815c	[]	0
Rv3506	['', 'fatty acid &beta;-oxidation I', 'palmitate biosynthesis II (bacteria and plants)', 'octane oxidation', 'stearate biosynthesis II (bacteria and plants)', 'fatty acid &beta;-oxidation I', 'palmitate biosynthesis II (bacteria and plants)', 'octane oxidation', 'superpathway of mycolate biosynthesis', 'stearate biosynthesis II (bacteria and plants)']	1
Rv3455c	[]	0
Rv3088	['Glycerolipid metabolism', 'Metabolic pathways']	1
Rv1536	['tRNA charging', 'Aminoacyl-tRNA biosynthesis']	1
Rv1624c	[]	0
Rv2729c	[]	0
Rv0895	['Glycerolipid metabolism', 'Metabolic pathways']	1
Rv1673c	[]	0
Rv1267c	[]	0
Rv0539	[]	0
Rv1316c	[]	0
Rv1260	[]	0
Rv2370c	[]	0
Rv3090	[]	0
Rv2842c	[]	0
Rv0182c	[]	0
Rv2731	[]	0
Rv1010	[]	0
Rv3097c	['', 'triacylglycerol degradation', 'Glycerolipid metabolism', 'Metabolic pathways']	1
Rv0897c	[]	0
Rv1179c	[]	0
Rv3146	['Oxidative phosphorylation', 'Metabolic pathways', 'NADH to cytochrome <i>bd</i> oxidase electron transfer I', 'aerobic respiration I (cytochrome c)']	1
Rv1993c	[]	0
Rv2737A	[]	0
Rv0541c	['Lipoarabinomannan (LAM) biosynthesis']	1
Rv3822	['mycobacterial sulfolipid biosynthesis', '', 'mycobacterial sulfolipid biosynthesis']	1
Rv0904c	['', 'Fatty acid biosynthesis', 'Propanoate metabolism', 'Microbial metabolism in diverse environments', 'Carbon metabolism', 'Biosynthesis of antibiotics', 'Metabolic pathways', 'Biosynthesis of secondary metabolites', 'fatty acid biosynthesis initiation I', 'biotin-carboxyl carrier protein assembly', 'Pyruvate metabolism', 'Fatty acid metabolism', 'superpathway of mycolate biosynthesis']	1
Rv2372c	[]	0
Rv3008	[]	0
Rv0548c	['Biosynthesis of secondary metabolites', 'Metabolic pathways', '2-carboxy-1,4-naphthoquinol biosynthesis', 'Ubiquinone and other terpenoid-quinone biosynthesis']	1
Rv2650c	[]	0
Rv3462c	[]	0
Rv0184	[]	0
Rv1995	[]	0
Rv0816c	[]	0
Rv1631	['Pantothenate and CoA biosynthesis', 'Metabolic pathways']	1
Rv3824c	['mycobacterial sulfolipid biosynthesis', '', 'mycobacterial sulfolipid biosynthesis']	1
Rv2787	[]	0
Rv0465c	[]	0
Rv0955	[]	0
Rv3464	['Polyketide sugar unit biosynthesis', 'superpathway of mycolyl-arabinogalactan-peptidoglycan complex biosynthesis', 'dTDP-L-rhamnose biosynthesis', 'Metabolic pathways', 'Biosynthesis of antibiotics', 'Streptomycin biosynthesis', 'Acarbose and validamycin biosynthesis']	1
Rv0650	['Microbial metabolism in diverse environments', 'Carbon metabolism', 'Biosynthesis of antibiotics', 'Glycolysis / Gluconeogenesis', 'Metabolic pathways', 'Biosynthesis of secondary metabolites', 'Streptomycin biosynthesis', 'Galactose metabolism', 'Amino sugar and nucleotide sugar metabolism', 'Starch and sucrose metabolism']	1
Rv1274	[]	0
Rv2481c	[]	0
Rv3103c	[]	0
Rv2744c	[]	0
Rv2379c	['Biosynthesis of siderophore group nonribosomal peptides']	1
Rv0295c	['mycobacterial sulfolipid biosynthesis', 'mycobacterial sulfolipid biosynthesis']	1
Rv0911	[]	0
Rv2297	[]	0
Rv0555	['Biosynthesis of secondary metabolites', 'Metabolic pathways', '2-carboxy-1,4-naphthoquinol biosynthesis', 'Ubiquinone and other terpenoid-quinone biosynthesis']	1
Rv2110c	['Proteasome']	1
Rv0190	[]	0
Rv2386c	['Biosynthesis of antibiotics', 'Biosynthesis of secondary metabolites', 'L-phenylalanine biosynthesis I', 'Biosynthesis of siderophore group nonribosomal peptides', '2-carboxy-1,4-naphthoquinol biosynthesis', 'L-tyrosine biosynthesis I']	1
Rv0104	[]	0
Rv2002	['Metabolic pathways']	1
Rv1633	['Nucleotide excision repair']	1
Rv0597c	[]	0
Rv3578	[]	0
Rv1919c	[]	0
Rv3831	[]	0
Rv1276c	[]	0
Rv2426c	[]	0
Rv3471c	[]	0
Rv3744	[]	0
Rv3105c	[]	0
Rv1639c	[]	0
Rv0238	[]	0
Rv1283c	['Quorum sensing']	1
Rv0196	[]	0
Rv2053c	[]	0
Rv2746c	['phosphatidylglycerol biosynthesis II (non-plastidic)', 'Glycerophospholipid metabolism', 'Metabolic pathways', 'phosphatidylglycerol biosynthesis I (plastidic)']	1
Rv2010	[]	0
Rv3881c	[]	0
Rv3112	['Sulfur relay system']	1
Rv0913c	[]	0
Rv2753c	['Biosynthesis of amino acids', 'Lysine biosynthesis', 'Microbial metabolism in diverse environments', 'Biosynthesis of antibiotics', 'Metabolic pathways', 'Biosynthesis of secondary metabolites', 'Monobactam biosynthesis', 'L-lysine biosynthesis I']	1
Rv3838c	['Phenylalanine, tyrosine and tryptophan biosynthesis', 'Biosynthesis of amino acids', 'Biosynthesis of antibiotics', 'Metabolic pathways', 'Biosynthesis of secondary metabolites', 'L-phenylalanine biosynthesis I']	1
Rv0557	[]	0
Rv2388c	['heme <i>b</i> biosynthesis II (anaerobic)', 'superpathway of heme <i>b</i> biosynthesis from uroporphyrinogen-III', 'heme <i>b</i> biosynthesis II (anaerobic)']	1
Rv1745c	['superpathway of mycolyl-arabinogalactan-peptidoglycan complex biosynthesis', 'Biosynthesis of antibiotics', 'Metabolic pathways', 'Biosynthesis of secondary metabolites', 'Terpenoid backbone biosynthesis', 'mono-<i>trans</i>, poly-<i>cis</i> decaprenyl phosphate biosynthesis']	1
Rv3522	[]	0
Rv3478	[]	0
Rv0920c	[]	0
Rv1689	['tRNA charging', 'Aminoacyl-tRNA biosynthesis']	1
Rv0564c	['', 'phosphatidylglycerol biosynthesis II (non-plastidic)', 'phosphatidylglycerol biosynthesis I (plastidic)', 'Biosynthesis of secondary metabolites', 'Glycerophospholipid metabolism', 'CDP-diacylglycerol biosynthesis II', 'CDP-diacylglycerol biosynthesis I']	1
Rv1646	[]	0
Rv1290c	[]	0
Rv3384c	[]	0
Rv0198c	[]	0
Rv3119	['', 'molybdenum cofactor biosynthesis', 'Folate biosynthesis', 'Sulfur relay system', 'Metabolic pathways']	1
Rv2012	[]	0
Rv2395	[]	0
Rv3840	[]	0
Rv0205	[]	0
Rv0083	[]	0
Rv3480c	['Glycerolipid metabolism', 'Metabolic pathways']	1
Rv2760c	[]	0
Rv0927c	[]	0
Rv1648	[]	0
Rv1331	[]	0
Rv1291c	[]	0
Rv1387	[]	0
Rv3121	[]	0
Rv3162c	[]	0
Rv0571c	[]	0
Rv3214	['NAD salvage pathway III (to nicotinamide riboside)', 'NAD phosphorylation and dephosphorylation', '', 'phosphate acquisition', 'gluconeogenesis I', 'glycolysis I (from glucose 6-phosphate)', 'NAD phosphorylation and dephosphorylation', 'NAD salvage pathway III (to nicotinamide riboside)', 'phosphate acquisition', 'glycolysis I (from glucose 6-phosphate)', 'gluconeogenesis I']	1
Rv2019	[]	0
Rv2802c	[]	0
Rv3847	[]	0
Rv2400c	['Sulfur metabolism', 'ABC transporters']	1
Rv3487c	[]	0
Rv2762c	[]	0
Rv0212c	[]	0
Rv0929	['ABC transporters']	1
Rv0970	[]	0
Rv2026c	[]	0
Rv2858c	['', 'Glycerolipid metabolism', 'Valine, leucine and isoleucine degradation', 'Tryptophan metabolism', 'Histidine metabolism', 'Biosynthesis of secondary metabolites', 'Microbial metabolism in diverse environments', 'Lysine degradation', 'Metabolic pathways', 'Fatty acid degradation', 'Ascorbate and aldarate metabolism', 'beta-Alanine metabolism', 'Limonene and pinene degradation', 'Chloroalkane …	1
Rv3854c	['', 'Aminobenzoate degradation', 'ethionamide activation', 'Microbial metabolism in diverse environments']	1
Rv1655	['', 'Biosynthesis of amino acids', 'L-arginine biosynthesis II (acetyl cycle)', 'Lysine biosynthesis', 'Microbial metabolism in diverse environments', '2-Oxocarboxylic acid metabolism', 'Biosynthesis of antibiotics', 'Arginine biosynthesis', 'Metabolic pathways', 'Biosynthesis of secondary metabolites', 'L-arginine biosynthesis I (via L-ornithine)', 'L-ornithine biosynthesis I']	1
Rv1026	['Purine metabolism', 'Metabolic pathways']	1
Rv0573c	['NAD salvage pathway I (PNC VI cycle)', 'Metabolic pathways', 'Nicotinate and nicotinamide metabolism']	1
Rv0666	[]	0
Rv2497c	['Microbial metabolism in diverse environments', 'Citrate cycle (TCA cycle)', 'Carbon metabolism', 'Biosynthesis of antibiotics', 'Glycolysis / Gluconeogenesis', 'Metabolic pathways', 'Biosynthesis of secondary metabolites', 'Pyruvate metabolism', 'L-valine degradation I', '2-oxoisovalerate decarboxylation to isobutanoyl-CoA']	1
Rv0612	[]	0
Rv2441c	['Ribosome']	1
Rv1552	['Microbial metabolism in diverse environments', 'Citrate cycle (TCA cycle)', 'Oxidative phosphorylation', 'Carbon metabolism', 'mixed acid fermentation', 'Metabolic pathways', 'Biosynthesis of antibiotics', 'Biosynthesis of secondary metabolites', 'Pyruvate metabolism', 'Two-component system', 'glycerol-3-phosphate to fumarate electron transfer', 'Butanoate metabolism']	1
Rv2401A	[]	0
Rv0214	['', 'fatty acid &beta;-oxidation I', 'palmitate biosynthesis II (bacteria and plants)', 'octane oxidation', 'stearate biosynthesis II (bacteria and plants)', 'fatty acid &beta;-oxidation I', 'palmitate biosynthesis II (bacteria and plants)', 'octane oxidation', 'superpathway of mycolate biosynthesis', 'stearate biosynthesis II (bacteria and plants)']	1
Rv0254c	['', 'superpathway of adenosylcobalamin salvage from cobinamide I', 'adenosylcobalamin biosynthesis II (aerobic)', 'adenosylcobinamide-GDP biosynthesis from cobyrinate <i>a,c</i>-diamide', 'adenosylcobinamide-GDP salvage from cobinamide I', 'Porphyrin and chlorophyll metabolism', 'Metabolic pathways']	1
Rv3494c	['ABC transporters']	1
Rv1298	['Ribosome']	1
Rv2028c	[]	0
Rv1662	[]	0
Rv3856c	[]	0
Rv3129	[]	0
Rv2769c	[]	0
Rv3496c	['ABC transporters']	1
Rv1664	[]	0
Rv0936	['ABC transporters']	1
Rv1305	['Oxidative phosphorylation', 'Metabolic pathways']	1
Rv0311	[]	0
Rv2127	[]	0
Rv1195	[]	0
Rv2068c	['beta-Lactam resistance', 'Biosynthesis of antibiotics']	1
Rv1307	['Oxidative phosphorylation', 'Metabolic pathways']	1
Rv3136	[]	0
Rv3024c	['Sulfur relay system']	1
Rv0580c	[]	0
Rv2408	[]	0
Rv0221	['Glycerolipid metabolism', 'Metabolic pathways']	1
Rv2776c	[]	0
Rv3137	['L-histidine biosynthesis', 'Biosynthesis of amino acids', 'Histidine metabolism', 'Metabolic pathways', 'Biosynthesis of secondary metabolites']	1
Rv2035	[]	0
Rv0943c	[]	0
Rv3863	[]	0
Rv0587	['ABC transporters']	1
Rv3504	['cholesterol degradation to androstenedione II (cholesterol dehydrogenase)', 'cholesterol degradation to androstenedione I (cholesterol oxidase)', 'superpathway of cholesterol degradation II (cholesterol dehydrogenase)', 'cholesterol degradation to androstenedione I (cholesterol oxidase)', 'cholesterol degradation to androstenedione II (cholesterol dehydrogenase)']	1
Rv1671	[]	0
Rv2415c	[]	0
Rv1314c	['', 'superpathway of adenosylcobalamin salvage from cobinamide I', 'adenosylcobalamin biosynthesis II (aerobic)', 'adenosylcobinamide-GDP biosynthesis from cobyrinate <i>a,c</i>-diamide', 'adenosylcobinamide-GDP salvage from cobinamide I', 'Porphyrin and chlorophyll metabolism', 'Metabolic pathways']	1
Rv0228	[]	0
Rv2778c	[]	0
Rv2042c	[]	0
Rv0945	[]	0
Rv3870	[]	0
Rv3144c	[]	0
Rv2785c	['Ribosome']	1
Rv2666	[]	0
Rv0589	['ABC transporters']	1
Rv3594	[]	0
Rv0953c	[]	0
Rv0595c	[]	0
Rv2417c	[]	0
Rv1761c	[]	0
Rv3511	[]	0
Rv0832	[]	0
Rv1678	[]	0
Rv1321	[]	0
Rv1403c	[]	0
Rv0230c	['', 'paraoxon degradation']	1
Rv0480c	[]	0
Rv3151	['Oxidative phosphorylation', 'Metabolic pathways', 'NADH to cytochrome <i>bd</i> oxidase electron transfer I', 'aerobic respiration I (cytochrome c)']	1
Rv2424c	[]	0
Rv0236A	[]	0
Rv3228	['Thiamine metabolism', 'Metabolic pathways']	1
Rv2044c	[]	0
Rv3897c	[]	0
Rv3538	[]	0
Rv3872	[]	0
Rv2051c	['phosphatidylinositol mannoside biosynthesis', 'phosphatidylinositol mannoside biosynthesis']	1
Rv2873	[]	0
Rv3513c	['', 'fatty acid &beta;-oxidation I', 'palmitate biosynthesis II (bacteria and plants)', 'octane oxidation', 'stearate biosynthesis II (bacteria and plants)', 'fatty acid &beta;-oxidation I', 'palmitate biosynthesis II (bacteria and plants)', 'octane oxidation', 'superpathway of mycolate biosynthesis', 'stearate biosynthesis II (bacteria and plants)']	1
Rv2309c	[]	0
Rv1680	[]	0
Rv1705c	[]	0
Rv3879c	[]	0
Rv1322A	['Propanoate metabolism', 'Glyoxylate and dicarboxylate metabolism', 'Microbial metabolism in diverse environments', 'Carbon metabolism', 'Valine, leucine and isoleucine degradation', 'Metabolic pathways']	1
Rv0120c	[]	0
Rv3520c	[]	0
Rv3153	['Oxidative phosphorylation', 'Metabolic pathways', 'NADH to cytochrome <i>bd</i> oxidase electron transfer I', 'aerobic respiration I (cytochrome c)']	1
Rv1687c	[]	0
Rv1329c	[]	0
Rv1041c	[]	0
Rv1347c	[]	0
Rv0682	['Ribosome']	1
Rv2792c	[]	0
Rv3160c	[]	0
Rv0959A	[]	0
Rv0602c	[]	0
Rv2801c	[]	0
Rv3178	[]	0
Rv0968	[]	0
Rv2794c	['', 'acyl carrier protein activation']	1
Rv2818c	[]	0
Rv0610c	[]	0
Rv2439c	['Biosynthesis of amino acids', 'Biosynthesis of antibiotics', 'Metabolic pathways', 'L-proline biosynthesis III', 'L-proline biosynthesis I', 'Arginine and proline metabolism']	1
Rv2431c	[]	0
Rv0985c	[]	0
Rv0243	['', 'cholesterol degradation to androstenedione I (cholesterol oxidase)', 'Propanoate metabolism', 'Glyoxylate and dicarboxylate metabolism', 'Valine, leucine and isoleucine degradation', 'Tryptophan metabolism', 'Biosynthesis of secondary metabolites', 'fatty acid &beta;-oxidation I', 'Benzoate degradation', 'Microbial metabolism in diverse environments', 'Lysine degradation', 'Carbon metabolis…	1
Rv2513	[]	0
Rv0327c	[]	0
Rv1935c	['', 'Propanoate metabolism', 'Valine, leucine and isoleucine degradation', 'Tryptophan metabolism', 'Geraniol degradation', 'Biosynthesis of secondary metabolites', 'fatty acid &beta;-oxidation I', 'Benzoate degradation', 'Microbial metabolism in diverse environments', 'Lysine degradation', 'Metabolic pathways', 'Caprolactam degradation', 'Fatty acid degradation', 'Fatty acid metabolism', 'Amino…	1
Rv2058c	['Ribosome']	1
Rv2142A	[]	0
Rv3886c	[]	0
Rv0252	['Microbial metabolism in diverse environments', 'Metabolic pathways', 'Nitrogen metabolism']	1
Rv3760	[]	0
Rv0961	[]	0
Rv3527	[]	0
Rv3610c	[]	0
Rv1694	[]	0
Rv0627	[]	0
Rv3399	[]	0
Rv0604	[]	0
Rv2066	['Metabolic pathways', 'Porphyrin and chlorophyll metabolism', 'cob(II)yrinate <i>a,c</i>-diamide biosynthesis II (late cobalt incorporation)', 'adenosylcobalamin biosynthesis II (aerobic)']	1
Rv1336	['Sulfur relay system', 'L-cysteine biosynthesis V (mycobacteria)']	1
Rv2433c	[]	0
Rv1568	['Biotin metabolism', 'biotin biosynthesis from 8-amino-7-oxononanoate I', 'Metabolic pathways']	1
Rv0245	[]	0
Rv2060	[]	0
Rv2457c	[]	0
Rv3895c	[]	0
Rv3888c	[]	0
Rv3529c	[]	0
Rv3536c	['Phenylalanine metabolism', 'Dioxin degradation', 'Microbial metabolism in diverse environments', 'superpathway of cholesterol degradation II (cholesterol dehydrogenase)', 'Xylene degradation', 'Metabolic pathways', 'Degradation of aromatic compounds', 'androstenedione degradation', 'Benzoate degradation']	1
Rv1696	[]	0
Rv3167c	[]	0
Rv1703c	['Metabolic pathways', 'Tyrosine metabolism']	1
Rv1345	['Fatty acid degradation']	1
Rv2807	[]	0
Rv1776c	[]	0
Rv1338	['Metabolic pathways', 'UDP-<i>N</i>-acetylmuramoyl-pentapeptide biosynthesis I (<i>meso</i>-diaminopimelate containing)', 'D-Glutamine and D-glutamate metabolism', 'peptidoglycan biosynthesis III (mycobacteria)']	1
Rv0975c	['', 'beta-Alanine metabolism', 'Propanoate metabolism', 'Carbon metabolism', 'Valine, leucine and isoleucine degradation', 'Biosynthesis of antibiotics', 'Metabolic pathways', 'Biosynthesis of secondary metabolites', 'Fatty acid degradation', 'Fatty acid metabolism', 'fatty acid &beta;-oxidation I']	1
Rv3176c	[]	0
Rv1419	[]	0
Rv2816c	[]	0
Rv0616A	[]	0
Rv2446c	[]	0
Rv0270	['', 'fatty acid &beta;-oxidation I', 'palmitate biosynthesis II (bacteria and plants)', 'octane oxidation', 'stearate biosynthesis II (bacteria and plants)', 'fatty acid &beta;-oxidation I', 'palmitate biosynthesis II (bacteria and plants)', 'octane oxidation', 'superpathway of mycolate biosynthesis', 'stearate biosynthesis II (bacteria and plants)']	1
Rv0259c	[]	0
Rv0983	['Two-component system']	1
Rv3244c	[]	0
Rv1211	[]	0
Rv3169	[]	0
Rv2073c	[]	0
Rv0625c	[]	0
Rv2083	[]	0
Rv2809	[]	0
Rv0977	[]	0
Rv3902c	[]	0
Rv2889c	[]	0
Rv0618	['D-galactose degradation I (Leloir pathway)', '', 'D-galactose degradation I (Leloir pathway)']	1
Rv3543c	['cholesterol degradation to androstenedione II (cholesterol dehydrogenase)', 'cholesterol degradation to androstenedione I (cholesterol oxidase)', 'superpathway of cholesterol degradation II (cholesterol dehydrogenase)', 'cholesterol degradation to androstenedione I (cholesterol oxidase)', 'cholesterol degradation to androstenedione II (cholesterol dehydrogenase)']	1
Rv3041c	[]	0
Rv3913	['Selenocompound metabolism']	1
Rv2455c	['Microbial metabolism in diverse environments', 'Citrate cycle (TCA cycle)', 'Carbon metabolism', 'Biosynthesis of antibiotics', 'Glycolysis / Gluconeogenesis', 'Metabolic pathways', 'Biosynthesis of secondary metabolites', 'Pyruvate metabolism', 'Butanoate metabolism', 'TCA cycle V (2-oxoglutarate:ferredoxin oxidoreductase)']	1
Rv2448c	['tRNA charging', 'Aminoacyl-tRNA biosynthesis']	1
Rv1709	[]	0
Rv1057	[]	0
Rv2682c	['Thiamine metabolism', 'Biosynthesis of antibiotics', 'Metabolic pathways', 'Biosynthesis of secondary metabolites', 'Terpenoid backbone biosynthesis', "pyridoxal 5'-phosphate biosynthesis I"]	1
Rv0697	[]	0
Rv1352	[]	0
Rv0268c	[]	0
Rv2081c	[]	0
Rv3183	[]	0
Rv2529	[]	0
Rv0261c	['Nitrogen metabolism']	1
Rv2823c	[]	0
Rv3911	[]	0
Rv2075c	[]	0
Rv0990c	[]	0
Rv3552	['androstenedione degradation', 'superpathway of cholesterol degradation II (cholesterol dehydrogenase)', 'androstenedione degradation']	1
Rv0632c	['', 'Propanoate metabolism', 'Valine, leucine and isoleucine degradation', 'Tryptophan metabolism', 'Geraniol degradation', 'Biosynthesis of secondary metabolites', 'fatty acid &beta;-oxidation I', 'Benzoate degradation', 'Microbial metabolism in diverse environments', 'Lysine degradation', 'Metabolic pathways', 'Caprolactam degradation', 'Fatty acid degradation', 'Fatty acid metabolism', 'Amino…	1
Rv1718	[]	0
Rv0343	[]	0
Rv3904c	[]	0
Rv2462c	[]	0
Rv1361c	[]	0
Rv2158c	['Lysine biosynthesis', 'Metabolic pathways', 'peptidoglycan biosynthesis III (mycobacteria)', 'Peptidoglycan biosynthesis', 'UDP-<i>N</i>-acetylmuramoyl-pentapeptide biosynthesis I (<i>meso</i>-diaminopimelate containing)']	1
Rv3554	[]	0
Rv3191c	[]	0
Rv3545c	['', 'cholesterol degradation to androstenedione I (cholesterol oxidase)', 'Microbial metabolism in diverse environments', 'superpathway of cholesterol degradation II (cholesterol dehydrogenase)', 'Steroid degradation', 'cholesterol degradation to androstenedione II (cholesterol dehydrogenase)']	1
Rv1711	[]	0
Rv2831	['', 'Propanoate metabolism', 'Valine, leucine and isoleucine degradation', 'Tryptophan metabolism', 'Geraniol degradation', 'Biosynthesis of secondary metabolites', 'fatty acid &beta;-oxidation I', 'Benzoate degradation', 'Microbial metabolism in diverse environments', 'Lysine degradation', 'Metabolic pathways', 'Caprolactam degradation', 'Fatty acid degradation', 'Fatty acid metabolism', 'Amino…	1
Rv0275c	[]	0
Rv0999	[]	0
Rv2088	[]	0
Rv0639	[]	0
Rv0848	['Cysteine and methionine metabolism', 'Metabolic pathways']	1
Rv2470	[]	0
Rv1354c	[]	0
Rv1720c	[]	0
Rv0284	[]	0
Rv1363c	[]	0
Rv0495c	[]	0
Rv3185	[]	0
Rv2825c	[]	0
Rv2324	[]	0
Rv0992c	[]	0
Rv3193c	[]	0
Rv0634c	[]	0
Rv0136	[]	0
Rv2464c	['Base excision repair']	1
Rv3918c	[]	0
Rv2097c	['protein Pupylation and dePupylation', 'protein Pupylation and dePupylation']	1
Rv3559c	['superpathway of cholesterol degradation II (cholesterol dehydrogenase)', 'Biosynthesis of antibiotics', 'Metabolic pathways', 'Biotin metabolism', 'Fatty acid metabolism', 'Fatty acid biosynthesis', 'androstenedione degradation']	1
Rv3626c	[]	0
Rv1725c	[]	0
Rv1951c	[]	0
Rv1367c	[]	0
Rv1795	[]	0
Rv3774	['', 'Propanoate metabolism', 'Valine, leucine and isoleucine degradation', 'Tryptophan metabolism', 'Geraniol degradation', 'Biosynthesis of secondary metabolites', 'fatty acid &beta;-oxidation I', 'Benzoate degradation', 'Microbial metabolism in diverse environments', 'Lysine degradation', 'Metabolic pathways', 'Caprolactam degradation', 'Fatty acid degradation', 'Fatty acid metabolism', 'Amino…	1
Rv3197	[]	0
Rv2838c	[]	0
Rv3415c	[]	0
Rv1584c	[]	0
Rv1227c	[]	0
Rv1006	[]	0
Rv2833c	['ABC transporters']	1
Rv0646c	[]	0
Rv2477c	[]	0
Rv3057c	[]	0
Rv1001	['L-arginine degradation V (arginine deiminase pathway)', 'Biosynthesis of antibiotics', 'Arginine biosynthesis', 'Metabolic pathways', 'Biosynthesis of secondary metabolites']	1
Rv3567c	['Metabolic pathways', 'Steroid degradation']	1
Rv2698	[]	0
Rv0277c	[]	0
Rv0864	['Sulfur relay system', 'Folate biosynthesis', 'Metabolic pathways', 'molybdenum cofactor biosynthesis']	1
Rv2090	[]	0
Rv0291	[]	0
Rv1734c	[]	0
Rv3260c	[]	0
Rv1435c	[]	0
Rv2106	[]	0
Rv1376	[]	0
Rv3574	[]	0
Rv0509	['Microbial metabolism in diverse environments', 'adenosylcobalamin biosynthesis II (aerobic)', 'Porphyrin and chlorophyll metabolism', 'Metabolic pathways', 'Biosynthesis of secondary metabolites', 'tetrapyrrole biosynthesis I (from glutamate)']	1
Rv3920c	[]	0
Rv3204	[]	0
Rv1741	[]	0
Rv0641	['Ribosome']	1
Rv3561	['Microbial metabolism in diverse environments', 'superpathway of cholesterol degradation II (cholesterol dehydrogenase)', 'Metabolic pathways', 'Steroid degradation', 'androstenedione degradation']	1
Rv2847c	['', 'Microbial metabolism in diverse environments', 'adenosylcobalamin biosynthesis II (aerobic)', 'Porphyrin and chlorophyll metabolism', 'Metabolic pathways', 'Biosynthesis of secondary metabolites', 'cob(II)yrinate <i>a,c</i>-diamide biosynthesis II (late cobalt incorporation)']	1
Rv1383	['', 'UMP biosynthesis I', 'L-arginine biosynthesis II (acetyl cycle)', 'L-arginine degradation V (arginine deiminase pathway)', 'Alanine, aspartate and glutamate metabolism', 'Metabolic pathways', 'L-glutamine degradation I', 'superpathway of pyrimidine deoxyribonucleotides <i>de novo</i> biosynthesis', 'Pyrimidine metabolism', 'L-arginine biosynthesis I (via L-ornithine)', 'superpathway of pyri…	1
Rv2472	[]	0
Rv1015c	['Ribosome']	1
Rv0286	[]	0
Rv1727	[]	0
Rv3210c	[]	0
Rv1369c	[]	0
Rv0655	['ABC transporters']	1
Rv3198c	['Nucleotide excision repair', 'Mismatch repair']	1
Rv2854	[]	0
Rv1022	[]	0
Rv0662c	[]	0
Rv2486	['', 'Propanoate metabolism', 'Valine, leucine and isoleucine degradation', 'Tryptophan metabolism', 'Geraniol degradation', 'Biosynthesis of secondary metabolites', 'fatty acid &beta;-oxidation I', 'Benzoate degradation', 'Microbial metabolism in diverse environments', 'Lysine degradation', 'Metabolic pathways', 'Caprolactam degradation', 'Fatty acid degradation', 'Fatty acid metabolism', 'Amino…	1
Rv2493	[]	0
Rv2101	[]	0
Rv0307c	[]	0
Rv0300	[]	0
Rv2123	[]	0
Rv2116	[]	0
Rv3590c	[]	0
Rv2339	[]	0
Rv2905	[]	0
Rv1757c	[]	0
Rv2840c	[]	0
Rv1008	[]	0
Rv3583c	[]	0
Rv1399c	[]	0
Rv3569c	['Microbial metabolism in diverse environments', 'superpathway of cholesterol degradation II (cholesterol dehydrogenase)', 'Metabolic pathways', 'Steroid degradation', 'Degradation of aromatic compounds', 'androstenedione degradation']	1
Rv1750c	['', 'fatty acid &beta;-oxidation I', 'palmitate biosynthesis II (bacteria and plants)', 'octane oxidation', 'stearate biosynthesis II (bacteria and plants)', 'fatty acid &beta;-oxidation I', 'palmitate biosynthesis II (bacteria and plants)', 'octane oxidation', 'superpathway of mycolate biosynthesis', 'stearate biosynthesis II (bacteria and plants)']	1
Rv0648	['']	1
Rv1073	[]	0
Rv1392	['Biosynthesis of amino acids', 'Cysteine and methionine metabolism', 'Metabolic pathways', 'Biosynthesis of secondary metabolites', 'L-cysteine biosynthesis VI (from L-methionine)', '<i>S</i>-adenosyl-L-methionine cycle II']	1
Rv0713	[]	0
Rv3224B	[]	0
Rv2869c	[]	0
Rv2544	[]	0
Rv2479c	[]	0
Rv0293c	[]	0
Rv3220c	[]	0
Rv2108	[]	0
Rv3576	[]	0
Rv0359	[]	0
Rv1743	[]	0
Rv2862A	[]	0
Rv1030	['Two-component system']	1
Rv1037c	[]	0
Rv0152c	[]	0
Rv1736c	['Two-component system', 'Microbial metabolism in diverse environments', 'Metabolic pathways', 'Nitrogen metabolism']	1
Rv0678	[]	0
Rv1965	['ABC transporters']	1
Rv3790	['mycolyl-arabinogalactan-peptidoglycan complex biosynthesis', 'superpathway of mycolyl-arabinogalactan-peptidoglycan complex biosynthesis', 'mycolyl-arabinogalactan-peptidoglycan complex biosynthesis']	1
Rv2509	['mycolate biosynthesis', 'superpathway of mycolate biosynthesis', 'mycolate biosynthesis']	1
Rv0323c	[]	0
Rv0671	[]	0
Rv1385	['UMP biosynthesis I', 'Metabolic pathways', 'superpathway of pyrimidine deoxyribonucleotides <i>de novo</i> biosynthesis', 'Pyrimidine metabolism', 'superpathway of pyrimidine ribonucleotides <i>de novo</i> biosynthesis']	1
Rv2139	['UMP biosynthesis I', 'Metabolic pathways', 'superpathway of pyrimidine deoxyribonucleotides <i>de novo</i> biosynthesis', 'Pyrimidine metabolism', 'superpathway of pyrimidine ribonucleotides <i>de novo</i> biosynthesis']	1
Rv2502c	['', 'Valine, leucine and isoleucine degradation', 'propanoyl CoA degradation I', 'mycolate biosynthesis', 'Metabolic pathways', 'fatty acid biosynthesis initiation I', 'biotin-carboxyl carrier protein assembly', 'superpathway of mycolate biosynthesis']	1
Rv0316	[]	0
Rv2173	['Biosynthesis of antibiotics', 'Metabolic pathways', 'Biosynthesis of secondary metabolites', 'Terpenoid backbone biosynthesis']	1
Rv2132	[]	0
Rv3212	[]	0
Rv2856	[]	0
Rv3599c	[]	0
Rv1811	[]	0
Rv1765A	[]	0
Rv1408	['pentose phosphate pathway', 'Biosynthesis of amino acids', 'Microbial metabolism in diverse environments', 'Pentose phosphate pathway', 'Carbon metabolism', 'Pentose and glucuronate interconversions', 'Biosynthesis of antibiotics', 'Metabolic pathways', 'pentose phosphate pathway (non-oxidative branch)', 'Biosynthesis of secondary metabolites']	1
Rv1024	[]	0
Rv3639c	[]	0
Rv0664	[]	0
Rv1451	['Oxidative phosphorylation', 'Porphyrin and chlorophyll metabolism', 'Metabolic pathways', 'Biosynthesis of secondary metabolites']	1
Rv2495c	['Microbial metabolism in diverse environments', 'Citrate cycle (TCA cycle)', 'Carbon metabolism', 'Biosynthesis of antibiotics', 'Glycolysis / Gluconeogenesis', 'Metabolic pathways', 'Biosynthesis of secondary metabolites', 'Pyruvate metabolism', 'L-valine degradation I', '2-oxoisovalerate decarboxylation to isobutanoyl-CoA']	1
Rv3233c	[]	0
Rv3606c	['', 'Folate biosynthesis', 'Metabolic pathways', '6-hydroxymethyl-dihydropterin diphosphate biosynthesis I', 'superpathway of tetrahydrofolate biosynthesis', 'superpathway of tetrahydrofolate biosynthesis and salvage']	1
Rv2878c	[]	0
Rv1772	[]	0
Rv1415	['Riboflavin metabolism', 'Folate biosynthesis', 'Metabolic pathways', 'Biosynthesis of secondary metabolites', 'flavin biosynthesis I (bacteria and plants)']	1
Rv1046c	[]	0
Rv0309	[]	0
Rv0687	[]	0
Rv2125	[]	0
Rv3592	['heme degradation VII']	1
Rv3431c	[]	0
Rv1378c	[]	0
Rv2518c	['', 'peptidoglycan maturation (<i>meso</i>-diaminopimelate containing)', 'peptidoglycan maturation (<i>meso</i>-diaminopimelate containing)']	1
Rv1600	['Phenylalanine metabolism', 'L-histidine biosynthesis', 'Phenylalanine, tyrosine and tryptophan biosynthesis', 'Biosynthesis of amino acids', 'Histidine metabolism', 'Metabolic pathways', 'Biosynthesis of antibiotics', 'Novobiocin biosynthesis', 'Biosynthesis of secondary metabolites', 'Tyrosine metabolism']	1
Rv3206c	['Sulfur relay system', 'L-cysteine biosynthesis V (mycobacteria)']	1
Rv1759c	[]	0
Rv3276c	['Biosynthesis of secondary metabolites', 'Purine metabolism', 'Metabolic pathways', 'Biosynthesis of antibiotics']	1
Rv1401	[]	0
Rv1243c	[]	0
Rv3226c	[]	0
Rv3073c	[]	0
Rv2871	[]	0
Rv1039c	[]	0
Rv0332	[]	0
Rv2714	[]	0
Rv2147c	[]	0
Rv0680c	[]	0
Rv0880	[]	0
Rv3240c	['Quorum sensing', 'Protein export', 'Bacterial secretion system']	1
Rv3615c	[]	0
Rv2511	[]	0
Rv2922c	[]	0
Rv2885c	[]	0
Rv1781c	['Starch and sucrose metabolism', 'Metabolic pathways', 'Biosynthesis of secondary metabolites']	1
Rv0525	[]	0
Rv2849c	['', 'superpathway of adenosylcobalamin salvage from cobinamide I', 'adenosylcobalamin biosynthesis II (aerobic)', 'adenosylcobinamide-GDP biosynthesis from cobyrinate <i>a,c</i>-diamide', 'adenosylcobinamide-GDP salvage from cobinamide I', 'Porphyrin and chlorophyll metabolism', 'Metabolic pathways']	1
Rv0325	[]	0
Rv2141c	[]	0
Rv1424c	[]	0
Rv1017c	['Biosynthesis of amino acids', 'Purine metabolism', 'Microbial metabolism in diverse environments', 'Pentose phosphate pathway', 'Carbon metabolism', 'Biosynthesis of antibiotics', 'Metabolic pathways', 'Biosynthesis of secondary metabolites']	1
Rv3249c	[]	0
Rv3608c	['tetrahydrofolate biosynthesis', 'Folate biosynthesis', 'Metabolic pathways', 'superpathway of tetrahydrofolate biosynthesis', 'superpathway of tetrahydrofolate biosynthesis and salvage']	1
Rv2894c	[]	0
Rv2355	[]	0
Rv1053c	[]	0
Rv0693	[]	0
Rv0167	['ABC transporters']	1
Rv1088	[]	0
Rv2525c	[]	0
Rv1981c	['', 'adenosine deoxyribonucleotides <i>de novo</i> biosynthesis', 'Purine metabolism', 'adenosine deoxyribonucleotides <i>de novo</i> biosynthesis II', 'superpathway of adenosine nucleotides <i>de novo</i> biosynthesis I', 'superpathway of pyrimidine deoxyribonucleotides <i>de novo</i> biosynthesis (E. coli)', 'guanosine deoxyribonucleotides <i>de novo</i> biosynthesis II', 'guanosine deoxyribon…	1
Rv0728c	['Biosynthesis of amino acids', 'Microbial metabolism in diverse environments', 'superpathway of sulfate assimilation and cysteine biosynthesis', 'Carbon metabolism', 'Glycine, serine and threonine metabolism', 'Cysteine and methionine metabolism', 'Biosynthesis of antibiotics', 'superpathway of L-serine and glycine biosynthesis I', 'Metabolic pathways', 'Methane metabolism', 'L-serine biosynthes…	1
Rv0339c	[]	0
Rv1062	[]	0
Rv2154c	[]	0
Rv0702	['Ribosome']	1
Rv2533c	[]	0
Rv2559c	[]	0
Rv1774	[]	0
Rv0348	[]	0
Rv2162c	[]	0
Rv1417	[]	0
Rv3631	[]	0
Rv3622c	[]	0
Rv3242c	[]	0
Rv1800	[]	0
Rv2887	[]	0
Rv1790	[]	0
Rv3807c	['mycolyl-arabinogalactan-peptidoglycan complex biosynthesis', 'superpathway of mycolyl-arabinogalactan-peptidoglycan complex biosynthesis', 'mycolyl-arabinogalactan-peptidoglycan complex biosynthesis']	1
Rv1055	[]	0
Rv1431	[]	0
Rv1440	['Quorum sensing', 'Protein export', 'Bacterial secretion system']	1
Rv0695	[]	0
Rv3256c	[]	0
Rv2901c	[]	0
Rv3265c	['mycolyl-arabinogalactan-peptidoglycan complex biosynthesis', 'Metabolic pathways', 'superpathway of mycolyl-arabinogalactan-peptidoglycan complex biosynthesis', 'Arabinogalactan biosynthesis - Mycobacterium']	1
Rv0375c	[]	0
Rv2910c	[]	0
Rv2527	[]	0
Rv1069c	[]	0
Rv1078	[]	0
Rv3447c	[]	0
Rv0718	['Ribosome']	1
Rv0709	['Ribosome']	1
Rv1827	[]	0
Rv0341	[]	0
Rv2548A	[]	0
Rv2189c	[]	0
Rv0364	[]	0
Rv0657c	[]	0
Rv2540c	['Phenylalanine, tyrosine and tryptophan biosynthesis', 'Biosynthesis of amino acids', 'chorismate biosynthesis I', 'Biosynthesis of antibiotics', 'Metabolic pathways', 'chorismate biosynthesis from 3-dehydroquinate', 'Biosynthesis of secondary metabolites', 'superpathway of L-tryptophan biosynthesis', 'superpathway of L-tyrosine biosynthesis']	1
Rv2156c	['Vancomycin resistance', 'Metabolic pathways', 'Peptidoglycan biosynthesis', 'peptidoglycan biosynthesis III (mycobacteria)']	1
Rv2488c	[]	0
Rv2178c	['Phenylalanine, tyrosine and tryptophan biosynthesis', 'Biosynthesis of amino acids', 'Quorum sensing', 'chorismate biosynthesis I', 'Biosynthesis of antibiotics', 'Metabolic pathways', 'Biosynthesis of secondary metabolites', 'superpathway of L-tryptophan biosynthesis', 'superpathway of L-tyrosine biosynthesis']	1
Rv0302	[]	0
Rv0355c	[]	0
Rv2118c	[]	0
Rv1816	[]	0
Rv3624c	['Purine metabolism', 'Drug metabolism - other enzymes', 'Metabolic pathways', 'Biosynthesis of secondary metabolites', 'adenine and adenosine salvage III']	1
Rv1616	[]	0
Rv3644c	['Homologous recombination', 'Mismatch repair', 'DNA replication']	1
Rv1259	['Base excision repair']	1
Rv1456c	['Oxidative phosphorylation', 'Porphyrin and chlorophyll metabolism', 'Metabolic pathways', 'Biosynthesis of secondary metabolites', 'Two-component system']	1
Rv3655c	[]	0
Rv3281	['fatty acid biosynthesis initiation I', 'biotin-carboxyl carrier protein assembly', 'propanoyl CoA degradation I', '', 'superpathway of mycolate biosynthesis', 'biotin-carboxyl carrier protein assembly', 'fatty acid biosynthesis initiation I', 'propanoyl CoA degradation I']	1
Rv1467c	['', 'fatty acid &beta;-oxidation I', 'fatty acid &beta;-oxidation I']	1
Rv3089	['', 'fatty acid &beta;-oxidation I', 'palmitate biosynthesis II (bacteria and plants)', 'octane oxidation', 'stearate biosynthesis II (bacteria and plants)', 'fatty acid &beta;-oxidation I', 'palmitate biosynthesis II (bacteria and plants)', 'octane oxidation', 'superpathway of mycolate biosynthesis', 'stearate biosynthesis II (bacteria and plants)']	1
Rv3585	[]	0
Rv1092c	['Pantothenate and CoA biosynthesis', 'Metabolic pathways', 'phosphopantothenate biosynthesis I']	1
Rv1793	[]	0
Rv1433	[]	0
Rv2923c	[]	0
Rv3292	[]	0
Rv0733	['Purine metabolism', 'adenosine ribonucleotides <i>de novo</i> biosynthesis', 'Thiamine metabolism', 'superpathway of adenosine nucleotides <i>de novo</i> biosynthesis I', 'Metabolic pathways', 'Biosynthesis of antibiotics', 'Biosynthesis of secondary metabolites', 'superpathway of adenosine nucleotides <i>de novo</i> biosynthesis II']	1
Rv1103c	[]	0
Rv3258c	[]	0
Rv1752	[]	0
Rv2934	['phthiocerol biosynthesis', '', 'phenolphthiocerol biosynthesis', 'phthiocerol biosynthesis', 'phenolphthiocerol biosynthesis']	1
Rv2903c	['Protein export']	1
Rv1394c	[]	0
Rv3221A	[]	0
Rv1071c	['', 'Propanoate metabolism', 'Valine, leucine and isoleucine degradation', 'Tryptophan metabolism', 'Geraniol degradation', 'Biosynthesis of secondary metabolites', 'fatty acid &beta;-oxidation I', 'Benzoate degradation', 'Microbial metabolism in diverse environments', 'Lysine degradation', 'Metabolic pathways', 'Caprolactam degradation', 'L-isoleucine degradation I', 'Fatty acid degradation', '…	1
Rv0711	['Sphingolipid metabolism']	1
Rv2542	[]	0
Rv0357c	['Purine metabolism', 'Alanine, aspartate and glutamate metabolism', 'adenosine ribonucleotides <i>de novo</i> biosynthesis', 'superpathway of adenosine nucleotides <i>de novo</i> biosynthesis I', 'Metabolic pathways', 'superpathway of adenosine nucleotides <i>de novo</i> biosynthesis II']	1
Rv2169c	[]	0
Rv1807	[]	0
Rv2564	[]	0
Rv3635	[]	0
Rv1447c	['pentose phosphate pathway', 'Glutathione metabolism', 'Microbial metabolism in diverse environments', 'Pentose phosphate pathway', 'Carbon metabolism', 'Biosynthesis of antibiotics', 'Metabolic pathways', 'Biosynthesis of secondary metabolites', 'pentose phosphate pathway (oxidative branch) I']	1
Rv0380c	[]	0
Rv2194	['', 'Oxidative phosphorylation', 'Metabolic pathways', 'aerobic respiration I (cytochrome c)']	1
Rv2864c	[]	0
Rv3272	[]	0
Rv0744c	[]	0
Rv1032c	['Two-component system']	1
Rv2917	[]	0
Rv1085c	[]	0
Rv2575	[]	0
Rv2171	[]	0
Rv1832	['Glyoxylate and dicarboxylate metabolism', 'glycine cleavage', 'Carbon metabolism', 'Glycine, serine and threonine metabolism', 'Biosynthesis of antibiotics', 'Metabolic pathways', 'Biosynthesis of secondary metabolites', '<i>N</i><sup>10</sup>-formyl-tetrahydrofolate biosynthesis']	1
Rv2730	[]	0
Rv1809	[]	0
Rv0896	['glyoxylate cycle', 'Biosynthesis of amino acids', 'Glyoxylate and dicarboxylate metabolism', 'Microbial metabolism in diverse environments', 'Citrate cycle (TCA cycle)', 'Carbon metabolism', '2-Oxocarboxylic acid metabolism', 'mixed acid fermentation', 'Metabolic pathways', 'Biosynthesis of antibiotics', 'Biosynthesis of secondary metabolites', 'TCA cycle V (2-oxoglutarate:ferredoxin oxidoreduc…	1
Rv0673	['', 'Propanoate metabolism', 'Valine, leucine and isoleucine degradation', 'Tryptophan metabolism', 'Geraniol degradation', 'Biosynthesis of secondary metabolites', 'fatty acid &beta;-oxidation I', 'Benzoate degradation', 'Microbial metabolism in diverse environments', 'Lysine degradation', 'Metabolic pathways', 'Caprolactam degradation', 'Fatty acid degradation', 'Fatty acid metabolism', 'Amino…	1
Rv3637	[]	0
Rv0724A	[]	0
Rv1449c	['pentose phosphate pathway', 'Biosynthesis of amino acids', 'Microbial metabolism in diverse environments', 'Pentose phosphate pathway', 'Carbon metabolism', 'Biosynthesis of antibiotics', 'Metabolic pathways', 'pentose phosphate pathway (non-oxidative branch)', 'Biosynthesis of secondary metabolites']	1
Rv2555c	['tRNA charging', 'Aminoacyl-tRNA biosynthesis']	1
Rv0391	['Cysteine and methionine metabolism', 'Metabolic pathways', 'Sulfur metabolism']	1
Rv2504c	['Valine, leucine and isoleucine degradation', 'Butanoate metabolism', 'Metabolic pathways', 'Synthesis and degradation of ketone bodies']	1
Rv3660c	[]	0
Rv0540	[]	0
Rv0318c	[]	0
Rv1472	['', 'Propanoate metabolism', 'Valine, leucine and isoleucine degradation', 'Tryptophan metabolism', 'Geraniol degradation', 'Biosynthesis of secondary metabolites', 'fatty acid &beta;-oxidation I', 'Benzoate degradation', 'Microbial metabolism in diverse environments', 'Lysine degradation', 'Metabolic pathways', 'Caprolactam degradation', 'Fatty acid degradation', 'Fatty acid metabolism', 'Amino…	1
Rv2205c	['Glycerolipid metabolism', 'Glyoxylate and dicarboxylate metabolism', 'Microbial metabolism in diverse environments', 'Glycine, serine and threonine metabolism', 'Biosynthesis of antibiotics', 'Metabolic pathways']	1
Rv2371	[]	0
Rv0371c	['Folate biosynthesis']	1
Rv3297	['Base excision repair']	1
Rv2134c	[]	0
Rv2185c	[]	0
Rv0183	['triacylglycerol degradation', '', 'triacylglycerol degradation']	1
Rv1823	[]	0
Rv3601c	['beta-Alanine metabolism', 'Pantothenate and CoA biosynthesis', 'Metabolic pathways', 'Biosynthesis of secondary metabolites']	1
Rv1994c	[]	0
Rv2224c	[]	0
Rv3651	[]	0
Rv1463	[]	0
Rv1108c	['Mismatch repair']	1
Rv3288c	[]	0
Rv3274c	['', 'fatty acid &beta;-oxidation I', 'fatty acid &beta;-oxidation I']	1
Rv1099c	['Fructose and mannose metabolism', 'Microbial metabolism in diverse environments', 'Pentose phosphate pathway', 'Carbon metabolism', 'gluconeogenesis I', 'Glycolysis / Gluconeogenesis', 'Metabolic pathways', 'Biosynthesis of secondary metabolites', 'Biosynthesis of antibiotics', 'Methane metabolism', 'glycolysis I (from glucose 6-phosphate)']	1
Rv2939	['', 'dimycocerosyl phthiocerol biosynthesis', 'dimycocerosyl triglycosyl phenolphthiocerol biosynthesis', 'dimycocerosyl phthiocerol biosynthesis', 'dimycocerosyl triglycosyl phenolphthiocerol biosynthesis']	1
Rv2920c	[]	0
Rv1767	[]	0
Rv1843c	['Purine metabolism', 'Drug metabolism - other enzymes', 'guanosine ribonucleotides <i>de novo</i> biosynthesis', 'Metabolic pathways', 'Biosynthesis of secondary metabolites', 'superpathway of guanosine nucleotides <i>de novo</i> biosynthesis I', 'superpathway of guanosine nucleotides <i>de novo</i> biosynthesis II', "inosine 5'-phosphate degradation"]	1
Rv2930	['phthiocerol biosynthesis', '', 'phthiocerol biosynthesis']	1
Rv0749	[]	0
Rv1410c	[]	0
Rv0740	[]	0
Rv2571c	[]	0
Rv2580c	['tRNA charging', 'Aminoacyl-tRNA biosynthesis']	1
Rv1087	[]	0
Rv3823c	[]	0
Rv0726c	[]	0
Rv2557	[]	0
Rv0396	[]	0
Rv0387c	[]	0
Rv2210c	['superpathway of branched chain amino acid biosynthesis', 'Pantothenate and CoA biosynthesis', 'Biosynthesis of amino acids', 'Valine, leucine and isoleucine degradation', '2-Oxocarboxylic acid metabolism', 'Cysteine and methionine metabolism', 'L-leucine biosynthesis', 'Metabolic pathways', 'Valine, leucine and isoleucine biosynthesis', 'L-isoleucine degradation I', 'superpathway of L-isoleucin…	1
Rv0373c	[]	0
Rv2201	['', 'Alanine, aspartate and glutamate metabolism', 'Biosynthesis of amino acids', 'Metabolic pathways', 'L-glutamine degradation I', 'Biosynthesis of secondary metabolites', 'L-asparagine biosynthesis I']	1
Rv3671c	[]	0
Rv2187	['', 'Fatty acid biosynthesis', 'Quorum sensing', 'Metabolic pathways', 'palmitate biosynthesis II (bacteria and plants)', 'Fatty acid degradation', 'Fatty acid metabolism', 'fatty acid &beta;-oxidation I', 'superpathway of mycolate biosynthesis', 'octane oxidation', 'stearate biosynthesis II (bacteria and plants)']	1
Rv1825	[]	0
Rv2229c	[]	0
Rv1851	[]	0
Rv1839c	[]	0
Rv3667	['', 'superpathway of acetate utilization and formation', 'Propanoate metabolism', 'Glyoxylate and dicarboxylate metabolism', 'Microbial metabolism in diverse environments', 'Carbon metabolism', 'Biosynthesis of antibiotics', 'Glycolysis / Gluconeogenesis', 'ethanol degradation II', 'Metabolic pathways', 'Biosynthesis of secondary metabolites', 'Pyruvate metabolism', 'Methane metabolism']	1
Rv3678A	[]	0
Rv3653	[]	0
Rv1465	[]	0
Rv1489A	[]	0
Rv3315c	['pyrimidine ribonucleosides salvage II', 'superpathway of pyrimidine deoxyribonucleosides degradation', 'Drug metabolism - other enzymes', 'Metabolic pathways', 'pyrimidine deoxyribonucleosides degradation', 'Pyrimidine metabolism', 'pyrimidine deoxyribonucleosides salvage', 'superpathway of pyrimidine deoxyribonucleoside salvage']	1
Rv3463	[]	0
Rv3235	[]	0
Rv3290c	[]	0
Rv2880c	[]	0
Rv1632c	[]	0
Rv1275	[]	0
Rv1101c	[]	0
Rv1482c	[]	0
Rv3104c	[]	0
Rv1048c	[]	0
Rv0017c	['peptidoglycan maturation (<i>meso</i>-diaminopimelate containing)', 'peptidoglycan biosynthesis III (mycobacteria)', 'peptidoglycan maturation (<i>meso</i>-diaminopimelate containing)', 'peptidoglycan biosynthesis III (mycobacteria)']	1
Rv0689c	[]	0
Rv3308	['GDP-mannose biosynthesis', 'Fructose and mannose metabolism', 'Biosynthesis of antibiotics', 'Metabolic pathways', 'Biosynthesis of secondary metabolites', 'Amino sugar and nucleotide sugar metabolism']	1
Rv1478	[]	0
Rv2520c	[]	0
Rv2932	['phthiocerol biosynthesis', '', 'phenolphthiocerol biosynthesis', 'phthiocerol biosynthesis', 'phenolphthiocerol biosynthesis']	1
Rv2745c	[]	0
Rv0334	['Polyketide sugar unit biosynthesis', 'superpathway of mycolyl-arabinogalactan-peptidoglycan complex biosynthesis', 'dTDP-L-rhamnose biosynthesis', 'Metabolic pathways', 'Biosynthesis of antibiotics', 'Streptomycin biosynthesis', 'Acarbose and validamycin biosynthesis']	1
Rv3304	[]	0
Rv0009	[]	0
Rv0005	[]	0
Rv1126c	[]	0
Rv2957	['dimycocerosyl triglycosyl phenolphthiocerol biosynthesis', 'p-HBAD biosynthesis', 'dimycocerosyl triglycosyl phenolphthiocerol biosynthesis', 'p-HBAD biosynthesis']	1
Rv1485	['superpathway of heme <i>b</i> biosynthesis from uroporphyrinogen-III', 'Porphyrin and chlorophyll metabolism', 'Metabolic pathways', 'Biosynthesis of secondary metabolites', 'heme <i>b</i> biosynthesis I (aerobic)', 'heme <i>b</i> biosynthesis II (anaerobic)']	1
Rv0912	[]	0
Rv0767c	[]	0
Rv2149c	[]	0
Rv0556	[]	0
Rv2599	[]	0
Rv0742	[]	0
Rv2387	[]	0
Rv3617	[]	0
Rv2573	['Pantothenate and CoA biosynthesis', 'Metabolic pathways', 'Biosynthesis of secondary metabolites', 'phosphopantothenate biosynthesis I']	1
Rv0197	[]	0
Rv1783	[]	0
Rv0414c	['', 'Thiamine metabolism', 'Metabolic pathways', 'thiamine diphosphate biosynthesis II (Bacillus)']	1
Rv1115	[]	0
Rv0389	['5-aminoimidazole ribonucleotide biosynthesis II', 'Purine metabolism', 'superpathway of 5-aminoimidazole ribonucleotide biosynthesis', 'Biosynthesis of antibiotics', 'One carbon pool by folate', 'Metabolic pathways', 'Biosynthesis of secondary metabolites']	1
Rv2945c	[]	0
Rv2011c	[]	0
Rv2203	[]	0
Rv0755c	[]	0
Rv3311	[]	0
Rv1841c	[]	0
Rv0012	[]	0
Rv2246	['', 'mycolate biosynthesis', 'superpathway of mycolate biosynthesis', 'mycolate biosynthesis']	1
Rv1121	['pentose phosphate pathway', 'Glutathione metabolism', 'Microbial metabolism in diverse environments', 'Pentose phosphate pathway', 'Carbon metabolism', 'Biosynthesis of antibiotics', 'Metabolic pathways', 'Biosynthesis of secondary metabolites', 'pentose phosphate pathway (oxidative branch) I']	1
Rv1867	['Propanoate metabolism', 'Glyoxylate and dicarboxylate metabolism', 'Microbial metabolism in diverse environments', 'Lysine degradation', 'Carbon metabolism', 'Valine, leucine and isoleucine degradation', 'Tryptophan metabolism', 'Biosynthesis of antibiotics', 'Metabolic pathways', 'Biosynthesis of secondary metabolites', 'Fatty acid degradation', 'Pyruvate metabolism', 'Two-component system', '…	1
Rv3839	[]	0
Rv3694c	[]	0
Rv2587c	['Protein export', 'Bacterial secretion system']	1
Rv3479	[]	0
Rv1504c	[]	0
Rv3669	[]	0
Rv3331	[]	0
Rv1480	[]	0
Rv1647	[]	0
Rv1426c	[]	0
Rv3306c	[]	0
Rv0033	[]	0
Rv1117	[]	0
Rv1141c	['Propanoate metabolism', 'Valine, leucine and isoleucine degradation', 'Tryptophan metabolism', 'Geraniol degradation', 'Biosynthesis of secondary metabolites', 'Benzoate degradation', 'Microbial metabolism in diverse environments', 'Lysine degradation', 'Metabolic pathways', 'Caprolactam degradation', 'Fatty acid degradation', 'Fatty acid metabolism', 'Aminobenzoate degradation', 'superpathway …	1
Rv3251c	[]	0
Rv1290A	[]	0
Rv2948c	['phenolphthiocerol biosynthesis', 'phenolphthiocerol biosynthesis']	1
Rv2972c	[]	0
Rv3120	[]	0
Rv0007	[]	0
Rv0783c	[]	0
Rv2896c	[]	0
Rv2761c	[]	0
Rv1116A	[]	0
Rv0757	[]	0
Rv2947c	[]	0
Rv1064c	[]	0
Rv2590	['', 'fatty acid &beta;-oxidation I', 'palmitate biosynthesis II (bacteria and plants)', 'octane oxidation', 'stearate biosynthesis II (bacteria and plants)', 'fatty acid &beta;-oxidation I', 'palmitate biosynthesis II (bacteria and plants)', 'octane oxidation', 'superpathway of mycolate biosynthesis', 'stearate biosynthesis II (bacteria and plants)']	1
Rv0928	['Two-component system', 'Tuberculosis', 'ABC transporters']	1
Rv1119c	[]	0
Rv2952	['', 'phenolphthiocerol biosynthesis', 'phthiocerol biosynthesis', 'phenolphthiocerol biosynthesis', 'phthiocerol biosynthesis']	1
Rv2950c	['phenolphthiocerol biosynthesis', 'phenolphthiocerol biosynthesis']	1
Rv0405	[]	0
Rv0761c	['', 'Microbial metabolism in diverse environments', 'Carbon metabolism', 'Chloroalkane and chloroalkene degradation', 'Naphthalene degradation', 'mixed acid fermentation', 'pyruvate fermentation to ethanol II', 'ethanol degradation II', 'Glycolysis / Gluconeogenesis', 'Fatty acid degradation', 'Metabolic pathways', 'Biosynthesis of secondary metabolites', 'Biosynthesis of antibiotics', 'Degradat…	1
Rv2614c	['tRNA charging', 'Aminoacyl-tRNA biosynthesis']	1
Rv0704	['Ribosome']	1
Rv0759c	[]	0
Rv2592c	['Homologous recombination']	1
Rv2219A	[]	0
Rv2535c	[]	0
Rv2237A	[]	0
Rv1858	['ABC transporters']	1
Rv0407	[]	0
Rv0572c	[]	0
Rv0350	['RNA degradation', 'Tuberculosis']	1
Rv0430	[]	0
Rv2401	[]	0
Rv0213c	[]	0
Rv2261c	[]	0
Rv3685c	[]	0
Rv1883c	[]	0
Rv3708c	['Biosynthesis of amino acids', 'Lysine biosynthesis', 'Microbial metabolism in diverse environments', 'Glycine, serine and threonine metabolism', '2-Oxocarboxylic acid metabolism', 'Cysteine and methionine metabolism', 'Biosynthesis of antibiotics', 'Metabolic pathways', 'Biosynthesis of secondary metabolites', 'superpathway of L-isoleucine biosynthesis I', 'L-homoserine biosynthesis', 'superpat…	1
Rv1496	[]	0
Rv2027c	[]	0
Rv2594c	['Homologous recombination']	1
Rv2221c	[]	0
Rv3322c	[]	0
Rv2164c	[]	0
Rv0024	[]	0
Rv1802	[]	0
Rv1133c	['Biosynthesis of amino acids', 'Cysteine and methionine metabolism', 'Metabolic pathways', 'Biosynthesis of secondary metabolites', 'Selenocompound metabolism', 'L-methionine biosynthesis III', '<i>S</i>-adenosyl-L-methionine cycle II', 'superpathway of L-methionine biosynthesis (by sulfhydrylation)']	1
Rv1442	['Biotin metabolism', 'Metabolic pathways']	1
Rv3347c	[]	0
Rv2964	['One carbon pool by folate', 'Glyoxylate and dicarboxylate metabolism']	1
Rv2239c	[]	0
Rv1860	[]	0
Rv3267	[]	0
Rv0774c	[]	0
Rv0409	['superpathway of acetate utilization and formation', 'Propanoate metabolism', 'Microbial metabolism in diverse environments', 'Carbon metabolism', 'mixed acid fermentation', 'Metabolic pathways', 'Pyruvate metabolism', 'Methane metabolism', 'pyruvate fermentation to acetate II', 'Taurine and hypotaurine metabolism']	1
Rv2605c	['', 'Biosynthesis of unsaturated fatty acids', 'oleate &beta;-oxidation']	1
Rv3855	[]	0
Rv2912c	[]	0
Rv0421c	[]	0
Rv3687c	[]	0
Rv2252	['Biosynthesis of secondary metabolites', 'Glycerolipid metabolism', 'Metabolic pathways', 'Glycerophospholipid metabolism']	1
Rv1080c	[]	0
Rv1498c	[]	0
Rv3324c	['Sulfur relay system', 'Folate biosynthesis', 'Metabolic pathways', 'molybdenum cofactor biosynthesis']	1
Rv3495c	['ABC transporters']	1
Rv0026	[]	0
Rv1874	[]	0
Rv1135c	[]	0
Rv1663	[]	0
Rv3700c	['', 'Histidine metabolism', 'ergothioneine biosynthesis I (bacteria)', 'Metabolic pathways']	1
Rv0049	[]	0
Rv1515c	[]	0
Rv0720	['Ribosome']	1
Rv1158c	[]	0
Rv3338	[]	0
Rv2988c	['', 'superpathway of branched chain amino acid biosynthesis', 'Biosynthesis of amino acids', 'C5-Branched dibasic acid metabolism', '2-Oxocarboxylic acid metabolism', 'L-leucine biosynthesis', 'Metabolic pathways', 'Valine, leucine and isoleucine biosynthesis', 'Biosynthesis of secondary metabolites']	1
Rv1306	['Oxidative phosphorylation', 'Metabolic pathways']	1
Rv0040c	[]	0
Rv2550c	[]	0
Rv2241	['', 'Microbial metabolism in diverse environments', 'Citrate cycle (TCA cycle)', 'Carbon metabolism', 'Biosynthesis of antibiotics', 'Glycolysis / Gluconeogenesis', 'Metabolic pathways', 'Biosynthesis of secondary metabolites', 'pyruvate decarboxylation to acetyl CoA', 'Pyruvate metabolism', 'pyruvate fermentation to acetate II']	1
Rv3136A	[]	0
Rv1148c	[]	0
Rv2979c	[]	0
Rv0798c	[]	0
Rv2777c	[]	0
Rv0366c	[]	0
Rv1862	['', 'Microbial metabolism in diverse environments', 'Chloroalkane and chloroalkene degradation', 'Naphthalene degradation', 'mixed acid fermentation', 'pyruvate fermentation to ethanol II', 'ethanol degradation II', 'Glycolysis / Gluconeogenesis', 'Fatty acid degradation', 'Metabolic pathways', 'Biosynthesis of secondary metabolites', 'Biosynthesis of antibiotics', 'Degradation of aromatic compo…	1
Rv0944	['Base excision repair']	1
Rv2966c	[]	0
Rv0789c	[]	0
Rv2629	[]	0
Rv2620c	[]	0
Rv2180c	[]	0
Rv0437c	['Glycerophospholipid metabolism', 'Metabolic pathways', 'Biosynthesis of secondary metabolites']	1
Rv0446c	[]	0
Rv0776c	[]	0
Rv1818c	[]	0
Rv2276	['mycocyclosin biosynthesis', 'mycocyclosin biosynthesis']	1
Rv2607	['', 'Microbial metabolism in diverse environments', 'Metabolic pathways', "pyridoxal 5'-phosphate biosynthesis I", 'Vitamin B6 metabolism']	1
Rv0588	['ABC transporters']	1
Rv2268c	['&omega;-sulfo-II-dihydromenaquinone-9 biosynthesis', '&omega;-sulfo-II-dihydromenaquinone-9 biosynthesis']	1
Rv2416c	[]	0
Rv1889c	[]	0
Rv3715c	['Homologous recombination']	1
Rv0423c	['Thiamine metabolism', 'Metabolic pathways']	1
Rv3354	[]	0
Rv0056	['Ribosome']	1
Rv1898	[]	0
Rv3689	[]	0
[truncated: 2,034 more rows]
