# Supplementary material for: A biochemically-interpretable machine learning classifier for microbial GWAS
Source: Nat Commun. 2020 May 22;11:2580. doi: 10.1038/s41467-020-16310-9 (PMC7244534; doi:10.1038/s41467-020-16310-9)
Supplement: Supplementary file 5 — Supplementary Data 3 [file 41467_2020_16310_MOESM5_ESM.xlsx]

## Sheet: pyrazinamide supp outline
	sheet description for pyrazinamide
pyrazinamide_MAC_modelBIC	List of best MACs with delta BIC < 10
pyrazinamide_MAC_objectives	Objective functions for best MACs (absolute). First column is median absolute coefficient.
pyrazinamide_MAC_flux_GWAS	Univariate statistical tests between median strain-specific MAC reaction fluxes (minmax scaled) and AMR with Bonferroni-corrted p-value<0.05
pyrazinamide_MAC_shprice_GWAS	Univariate statistical tests between median strain-specific MAC metabolite shadow prices (minmax scaled) and AMR with Bonferroni-corrected p-value<0.05
pyrazinamide_MAC_pathway_enrich	Pathway enrichments of significant fluxes with FDR<0.05
pyrazinamide_MAC_allele_params	Allele-specific constraints in best MACs. Ranked according to chi-squared goodness of fit. Constraints were aligned in direction of objective reaction variable coefficient.

## Sheet: pyrazinamide_MAC_objectives
	med-abs	sampled_map_10263	sampled_map_11725	sampled_map_12358	sampled_map_12996	sampled_map_13144	sampled_map_14575	sampled_map_14883	sampled_map_16629	sampled_map_17167	sampled_map_17272	sampled_map_2088	sampled_map_3194	sampled_map_3919	sampled_map_5918	sampled_map_5992	sampled_map_7189	sampled_map_728	sampled_map_8392	sampled_map_8888	sampled_map_9295	sampled_map_9339
NNAM_max	1.3072	0.475772	0.222521	0.534269	2.0081	1.38701	1.97455	1.87689	1.3072	1.80998	1.75829	0.300781	0.481259	1.7812	1.46995	2.37686	0.582911	0.876971	0.194279	1.59981	0.188807	0.638746
NNAM_min	1.13489	1.52636	0.0587922	1.59807	0.991957	1.92151	1.9522	0.735951	0.181564	0.528536	1.39899	1.60518	1.99075	1.13489	0.95848	0.965679	2.07077	2.1721	0.139805	0.616528	1.12358	1.62308
ASNt2r_min	0.689508	0.186988	0.835658	0.725063		0.772118	0.34302		0.829399	0.653952	0.207948	1.12468			1.92183e-16	1.59976e-17	1.06918	0.173436	1.20256
ASNt2r_max	0.670191		0.689385	0.981637	0.210372	0.499352		0.280867	1.17719			1.26302	0.749815	0.0890087	0.269979	0.922506	0.872841		1.06081	0.336968	0.650998	0.242282
Kabc_min	0.659747	0.0379982	0.723097		0.661595	0.641202	0.685978	0.921983	0.609873	0.865208	0.76882	0.0840818	0.961384	0.743403	0.552296	0.657899	0.735085	0.416981	0.493866	0.969814	0.607271	0.234758
Kabc_max	0.567484	0.0582679	0.672105	0.0510294	0.653635	0.232783	0.906016	0.883494		0.23439	0.739746			0.698605	0.529206	0.545101	0.673965	0.427012	0.357401	0.87749	0.589868	0.316876
ASPt2r_min	0.534042	0.186988	0.835658	0.725063	6.55125e-18	0.772118	0.34302	2.79758e-17	0.829399	0.315184	0.207948	1.12468					1.06918	0.173436	1.20256
FACOAL161_min	0.527948	0.570369	0.792435		0.678546	0.336992	0.593733	0.346711	0.14773	0.577535	0.418915	0.221583	0.119553	0.566799	0.305601	0.667538	0.385981	0.69125	0.641357	0.678146	0.20893	0.489098
VPAMTr_min	0.5225	1.00645	0.633917	0.621111	1.08091	0.0590249	0.423535	0.481779	0.325259	0.364206	0.401598	0.486216		0.321132	0.772743	0.916446	0.766467	0.560474	0.465111	0.698328	0.248893	0.558784
PHETA1_max	0.511979	0.178432	0.72161	0.423726		0.403605	0.683976	0.380798	0.297244	0.486124	0.537835	0.718457	0.758166	0.591214	0.638302			0.616991	0.403998	0.42972	0.475333	0.651638
ASPt2r_max	0.499352		0.689385	0.981637	0.210372	0.499352	1.20794e-17	0.280867	1.17719	6.1945e-17	4.38478e-17	1.26302	0.749808	0.0890087	0.269979	0.922496	0.872841		1.06081	0.336968	0.650992	0.242282
TYRTA_max	0.480809	0.172968	0.720912	0.423725		0.403829	0.683976	0.380401	0.297244	0.486285	0.537235	0.718457	0.75843	0.591214	0.638302	3.47373e-16	4.65189e-17	0.616991	0.403998	0.429719	0.475333	0.651638
CYSM_II_max	0.452703	0.515639		0.182067	1.56731e-20	0.505177	0.622984	0.568377	0.452978	1.12414e-23	0.544131	4.35183e-19	0.622325	0.376228	0.610869	0.656586	0.200377	0.288838		0.404012	0.452428
ADNCYC_min	0.452271	0.461986	0.299866	0.0509082		0.382898	1.04015	0.606502		0.0591733	0.360352	0.697423	0.465874	0.0412514	0.808277		0.509259	1.04861	0.594169	0.134985	0.0609583	0.442556
VPAMTr_max	0.436383	0.269712	0.69498	0.423726	0.361587	0.379015	0.436383	0.355655	0.264681	0.477212	0.538716	0.496391	0.75503	0.591214	0.636603	0.0556874	0.0674456	0.616815	0.403381	0.434467	0.461754	0.62685
PGCD_max	0.418296	0.765393	0.418296	0.249743	0.473126	0.816851	0.0249013	0.280816	0.0651579	0.925711	0.436734	0.750638	0.279398	5.58295e-17	0.571674	0.196163	0.435267	0.0828333	0.969543	0.152063	0.699178	0.307083
PPCOAC_max	0.388216	0.377496	0.695177	1.43653e-16	0.375572	0.0727653	0.0706095	0.61814	0.762538	0.429513	0.583084	0.388216	0.0918363	0.0701997	0.513239	0.13052	6.56729e-18	0.397569	0.538462	0.865083	0.358002	0.482294
FAD_14_max	0.387401	0.329043	0.125403	0.179919	0.452995	0.387401	0.500506	0.449614	0.0920226	0.0718263	0.560556	0.412853	0.580716	0.562933	0.0135655	0.410244	0.293332	0.247855	0.392032	0.0564035	0.169333	0.464628
FACOAL161_max	0.378505	0.16841	0.0690943	0.102482	0.283596	0.378505	0.424958	0.0118856	0.416928	0.0561428	0.390677	0.404856	0.479657	0.388105	0.324144	0.40819	0.39939	0.21205	0.235895	0.44841	0.6799	0.0289214
FAD_12_max	0.376989	0.345427	0.131074	0.376989	0.288853	0.388403	0.776376	0.450393	0.197521	0.250685	0.483017	0.412853	0.580716	0.478948	0.0851737	0.410244	0.294536	0.247855	0.392032	0.115725	0.16845	0.488713
FAD_11_max	0.376989	0.345427	0.131074	0.376989	0.288853	0.388403	0.776376	0.450393	0.197521	0.250685	0.483017	0.412853	0.580716	0.478948	0.0851737	0.410244	0.294536	0.247855	0.392032	0.115725	0.16845	0.488713
FAD_13_max	0.376989	0.345427	0.131074	0.376989	0.288853	0.388403	0.776376	0.450393	0.197521	0.250685	0.483017	0.412853	0.580716	0.478948	0.0851737	0.410244	0.294536	0.247855	0.392032	0.115725	0.16845	0.488713
FAD_16_max	0.376243	0.341206	0.129609	0.190848	0.526931	0.387401	0.376243	0.449614	0.185763	0.00884755	0.594777	0.412853	0.580716	0.600711	0.0243078	0.410244	0.297661	0.247855	0.392032	0.0564035	0.165889	0.482378
FAD_17_max	0.376243	0.341206	0.129609	0.190847	0.526931	0.387401	0.376243	0.449614	0.185763	0.00884755	0.594777	0.412853	0.580716	0.600711	0.0243078	0.410244	0.297661	0.247855	0.392032	0.0564035	0.165889	0.482378
FAD_18_max	0.376243	0.341206	0.129609	0.190847	0.526931	0.387401	0.376243	0.449614	0.185763	0.00884755	0.594777	0.412853	0.580716	0.600711	0.0243078	0.410244	0.297661	0.247855	0.392032	0.0564018	0.165889	0.482378
FAD_19_max	0.376243	0.341206	0.129609	0.190848	0.526931	0.387401	0.376243	0.449614	0.185763	0.00884755	0.594777	0.412853	0.580716	0.600711	0.0243078	0.410244	0.297661	0.247855	0.392032	0.0564035	0.165889	0.482378
FAD_15_max	0.376243	0.341206	0.129609	0.190848	0.526931	0.387401	0.376243	0.449614	0.185763	0.00884755	0.594777	0.412853	0.580716	0.600711	0.0243078	0.410244	0.297661	0.247855	0.392032	0.0564018	0.165889	0.482378
PREPTHS_min	0.358323	0.436542	0.293314	0.272685	0.552595	0.190155	0.482581	0.817798	0.162901	0.288886	0.727282	0.0688744	0.587468	0.0381661	0.403343	0.376921	0.358323	0.445796	0.870671	0.131054	0.342085	0.276717
PDIMAT_min	0.358323	0.436542	0.293314	0.272685	0.552595	0.190155	0.482581	0.817799	0.162901	0.288886	0.727282	0.0688744	0.58747	0.0381643	0.403346	0.376921	0.358323	0.445796	0.870671	0.131052	0.342082	0.276717
PPDIMAT_min	0.358323	0.436543	0.482246	0.272679	0.4906	0.190157	0.497704	0.195407	0.162901	0.288887	0.566168	0.302032	0.416715	0.0381615	0.494148	0.730624	0.358323	0.445796	0.434935	0.176212	0.342083	0.276717
PREPTHS2_min	0.358323	0.436543	0.482246	0.272679	0.490603	0.190153	0.497706	0.195406	0.162901	0.288888	0.566168	0.302032	0.416715	0.0381619	0.494148	0.730624	0.358323	0.445796	0.434935	0.176214	0.342081	0.276717
PPCOAC_min	0.358323	0.396945	0.0424177	0.515898	0.0793972	0.189195	0.497705	0.612878	0.670358	0.370071	0.672385	0.302032	0.416717	0.0381651	0.343379	0.0539505	0.358323	0.445796	0.341561	0.681263	0.35634	0.239365
FACOAL200_min	0.358323	0.436542	0.293323	0.272685	0.552594	0.190153	0.482581	0.817805	0.162901	0.288886	0.727282	0.0688744	0.587469	0.0381647	0.403345	0.376919	0.358323	0.445796	0.870669	0.131057	0.342081	0.276717
FAD_22_max	0.35803	0.308811	0.127925	0.100014	0.614182	0.350067	0.787338	0.449614	0.201203	0.564249	0.35803	0.535968	0.580716	0.370536	0.401094	0.410244	0.292112	0.187236	0.40946	0.322422	0.170255	0.340559
FAD_26_max	0.35803	0.308811	0.127925	0.100014	0.614182	0.350067	0.787338	0.449614	0.201203	0.564249	0.35803	0.535968	0.580716	0.370536	0.401094	0.410244	0.292112	0.187236	0.40946	0.322422	0.170255	0.340559
FAD_25_max	0.35803	0.308811	0.127925	0.100014	0.614182	0.350067	0.787338	0.449614	0.201203	0.564249	0.35803	0.535968	0.580716	0.370536	0.401094	0.410244	0.292112	0.187236	0.40946	0.322422	0.170255	0.340559
FAD_24_max	0.35803	0.308811	0.127925	0.100014	0.614182	0.350067	0.787338	0.449614	0.201203	0.564249	0.35803	0.535968	0.580716	0.370536	0.401094	0.410244	0.292112	0.187236	0.40946	0.322422	0.170255	0.340559
FAD_27_max	0.35803	0.308811	0.127925	0.100014	0.614182	0.350067	0.787338	0.449614	0.201203	0.564249	0.35803	0.535968	0.580716	0.370536	0.401094	0.410244	0.292112	0.187236	0.40946	0.322422	0.170255	0.340559
FAD_23_max	0.35803	0.308811	0.127925	0.100014	0.614182	0.350067	0.787338	0.449614	0.201203	0.564249	0.35803	0.535968	0.580716	0.370536	0.401094	0.410244	0.292112	0.187236	0.40946	0.322422	0.170255	0.340559
FAD_9_max	0.357853	0.345331	0.13134	0.194659	0.457538	0.388217	0.407529	0.357853	0.190484	0.0796795	0.525672	0.412853	0.534495	0.563358	0.0279509	0.424692	0.299299	0.247855	0.392032	0.0564035	0.165179	0.488568
FAD_10_max	0.357853	0.345331	0.13134	0.194659	0.457538	0.388217	0.407529	0.357853	0.190484	0.0796795	0.525672	0.412853	0.534495	0.563358	0.0279509	0.424692	0.299299	0.247855	0.392032	0.0564035	0.165179	0.488568
MCD_min	0.357595	0.439757	0.433702	0.538049	0.266544	0.331545	0.220837	0.11734	1.03532	0.528552	0.263698	0.116159	0.17885	0.661099	0.48803	0.115621	0.211519	0.428422	0.303371	0.790881	0.357595	0.44419
TMDS_min	0.354637	0.388966	0.392385	0.152942	0.0128043	0.554155	1.02084	0.793033	0.13801	0.341678	0.695602	0.14723	0.124943	0.354637	0.0499569	0.73736	0.39477	0.658741	0.360076	0.0192984	0.0967521	3.82947e-20
OXCDC_max	0.353728	0.00235127	0.0850636	0.815198	0.037343	0.680752	0.438231	0.481762	0.353728	0.3353	0.881411	0.172515	0.452369	0.255945	0.664545	0.202485	0.640517	0.128168	0.275406	1.17009	1.0032	0.311629
FAD_20_max	0.34954	0.308811	0.127925	0.0718521	0.595778	0.350067	0.832218	0.449614	0.201203	0.582475	0.321795	0.47441	0.580716	0.34954	0.420775	0.410244	0.292112	0.207442	0.39217	0.322422	0.170255	0.340559
FAD_21_max	0.34954	0.308811	0.127925	0.0718521	0.595778	0.350067	0.832218	0.449614	0.201203	0.582475	0.321795	0.47441	0.580716	0.34954	0.420775	0.410244	0.292112	0.207442	0.39217	0.322422	0.170255	0.340559
CHORS_min	0.347604	0.162126	0.0356302	0.391648	0.226758	0.398946	0.79971	0.354928	0.0465325	0.362163	0.341493	0.00936697	0.897203	0.575995	0.347604	0.249399	0.343392	0.60905	0.0626845	0.180627	0.672307	0.368203
CYSM_II_min	0.342737	0.520921	0.033511	1.85254e-23	0.536312	0.505177	0.0172828	0.568377	0.36327	2.42499e-30	0.544131	0.798108	0.103741	1.80647e-21	4.6075e-20	0.656586	2.93023e-20	0.288838	0.322204	0.404012	0.452428
MCOATA_min	0.339859	0.433284	0.439901	0.270072	0.226555	0.179917	0.363534	0.168785	0.419972	0.577593	0.401721	0.648018	0.416586	0.0478949	0.185652	0.0913217	0.343123	0.445671	0.339859	0.180084	0.26621	0.311624
OXCDC_min	0.338288	0.144257	0.133368	0.640299	0.338288	0.353884	0.104003	0.153173	0.0537728	0.413831	0.27495	0.340197	0.194305	0.84275	0.861057	0.0882871	0.128019	0.627341	0.567287	0.87212	1.03671	0.150077
FACOAL180_min	0.330238	0.504232	0.73055	3.76815e-17	0.419971	0.336992	0.582672	0.642509	0.0182207	0.577535	0.155222	0.323484	0.119553	0.566799	0.273979	0.667538	0.267699	1.19285	0.132504	0.307272	0.20893
FAD_8_max	0.327277	0.327277	0.112541	0.359184	0.283012	0.386746	0.425186	0.0418758	0.112883	0.301387	0.267925	0.412853	0.37933	0.465154	0.114514	0.473195	0.13351	0.247855	0.392032	0.437073	0.170255	0.423276
TYRTA_min	0.326409	0.0155848	0.625056	0.724078	0.326409	0.322378	0.200972	0.391939	0.620755	0.291797	0.259032	0.468617	0.687609	0.325421	0.917414	0.303246	0.156963	0.350346	0.413316	0.943858	0.237363	0.297693
PHETA1_min	0.322699	0.101726	0.180104	0.50661	0.109963	0.322699	0.163105	0.0491517	0.178446	0.282704	0.347646	0.486216	0.714285	0.332613	0.543151	0.695805	0.244533	0.388519	0.0736386	0.46571	0.248894	0.364096
ALAR_min	0.309338	0.269759	0.419028	0.30366	0.37569	0.0590262	0.891058	0.0360795	0.330246	0.250428	0.488104	0.36913	0.0494115		0.315017	2.43143e-18	0.406168	0.0978378	0.332745	0.498589	0.183423	0.299445
NARK_min	0.308309	0.0330482	0.785234	0.358319	0.10882			0.480549	0.454588			0.0789064	0.0667669	0.61713	0.658511	0.294723	0.00157746	0.301219			0.315398
DHPPDA2_max	0.30792	0.0630182	0.426397	0.447133	9.10927e-19	0.0488459	0.429713	0.540382	0.556889	0.433668	0.127991	0.22284	0.0320827	0.386935	0.203143	0.673493	2.83312e-17	0.287606	0.51086	0.30792	0.564209	0.307134
CAT_max	0.307622	0.604293	0.147358	0.126343	0.610074	0.242648	0.384023	0.435757	0.67298	0.553322	0.254011	0.0156913	0.624256	0.0033161	0.0899736	0.144603	0.259582	0.619664	0.307622	0.209787	1.06736	0.531791
DHPPDA_min	0.30753	0.063019	0.426396	0.447135		0.0488454	0.429713	0.540382	0.556889	0.433668	0.127991		0.0320827		1.09663e-22	0.673493	3.44871e-32	0.287606	1.92698e-17	0.307925	0.564211	0.307135
DHPPDA_max	0.307134	0.0621464	0.426397	0.442673	0.124139	0.0488458	0.429713	0.540382	0.554618	0.433668	0.12829	0.195572	0.0302431	0.238005	0.292958	0.673493	1.99934e-32	0.287606	0.51086	0.307922	0.564209	0.307134
FACOAL140_min	0.304656	0.304656	0.737346	0.111974	0.588505	0.0130982	0.459183	0.642691	0.337892	0.0257004	0.318088	0.323484	0.278136	0.0862858	0.284518	0.65598	0.28473	0.154348	0.0904939	0.30727	0.192482	0.428081
PDIMAT_max	0.304147	0.0964605	0.444933	0.21175	0.355132	0.378508	0.245394	0.131501	0.494997	0.11428	0.605349	0.351029	0.489071	0.189429	0.0100232	0.387653	0.254426	0.257265	0.108661	0.557162		0.364082
PREPTHS_max	0.304147	0.0964605	0.444933	0.21175	0.355132	0.378508	0.245394	0.131501	0.494997	0.11428	0.605349	0.351029	0.489071	0.189429	0.0100232	0.387653	0.254426	0.257265	0.108661	0.557162		0.364082
ALAR_max	0.303812		0.455881	0.0342951		0.0804861	0.879617		0.230654	0.345559	0.426397	0.433394		0.0089551	0.28745	0.0461749	0.303812		0.34448	0.338325	0.218372
DHPPDA2_min	0.300343	0.0621471	0.426396	0.442673	0.124139	0.0488454	0.429713	0.540382	0.554554	0.433668	0.128298	0.160724	0.0302431	0.238047	0.29355	0.673493	1.97367e-17	0.287606		0.307925	0.56421	0.307135
FAS180_min	0.288	0.436526	0.107328	0.272675		0.188669		0.656805	0.162899	0.299285	0.686089	4.92311e-16	1.0432e-16	0.0381555	0.425404		0.358324	0.445794	0.764807	0.0564045	0.328526	0.276715
PGCD_min	0.275857	0.502773	0.362783	0.087998	0.35178	0.776424	0.629603	0.0413154	0.035057	0.275934	0.184673	0.897941	0.0893392	0.481598	0.751997	0.0673031	0.235781	0.0722404	0.873256	0.275857	0.0790503	0.0749585
MYCSacp50_max	0.275799	0.323859	0.491221	0.264223	0.764173	0.442062	0.275799	1.72716e-16	0.212914	0.194726	0.469878	0.056483	0.526793	0.295839	0.178001	0.0688707	0.0974612	1.00461	0.298396	0.0668709	0.170732	0.278594
FAS200_min	0.272681	0.436541	0.105157	0.272681	9.59626e-18	0.189816	3.31547e-17	0.665586	0.1629	0.288887	0.687234	9.13266e-17	8.32788e-17	0.0381636	0.425406	2.99351e-16	0.358323	0.445795	0.764808	0.0564131	0.3406	0.276717
FACOAL140_max	0.269307	0.212556	0.269307	0.357392	0.137825	4.18238e-19	0.471175	0.121416	0.322249	0.195712	0.078065	0.704251	0.929109	0.265844	0.40417	0.154352	0.634861	0.740585	0.171651	0.455451	0.6799	0.220506
FACOAL180_max	0.269307	0.212556	0.269307	0.357392	0.137825	1.21245e-16	0.471175	0.121416	0.345798	0.195712	0.078065	0.704251	0.929109	0.240472	0.40417	0.154352	0.634861	0.740585	0.171651	0.455451	0.6799	0.156851
FACOALPREPH_max	0.269134	0.212276	0.269134	0.357316	0.137958	0.190157	0.471271	0.121115	0.370388	0.195807	0.0782022	0.704004	0.928868	0.214011	0.404103	0.153882	0.634724	0.740324	0.171768	0.455342	0.679578	0.0904573
CYST_II_min	0.267113	0.611774	0.092597	0.239248	0.218841	0.839397	0.695087		0.55396	0.458078	0.482681	0.439184	0.217336	0.577751	0.294977	0.21545	0.13107	0.0916037	0.0590423	0.157468	0.319162	0.208335
ALAD_L_max	0.266996	0.896149		0.621111	0.940958	4.73853e-17	0.311831	0.115434	0.0786612	0.0493924	0.0353053	0.485999	0.131872	0.0171846		0.939083	0.790403	0.560431		0.34936	0.048722	0.222162
CHORS_max	0.264808	0.347423	0.10941	0.112492	0.134931	0.320442	0.0938468	0.136879	0.0370221	0.282704	0.375504		0.724181		0.246913		0.421142	0.461156	0.0360148	0.306907	0.153202	0.499758
ADNCYC_max	0.260116	0.260116	0.250327	0.0445952	0.0297552		0.296336	0.147583	0.00403892	0.174432	0.332303	0.781505	0.264922	0.465414	0.89071	0.100868	0.464336	0.977097	0.569114		0.0234237	0.0170277
FAS80_L_min	0.258387	0.355768	0.339835	0.258864	1.51381e-17	0.0967757	4.48218e-17	0.636434	0.25791	0.199679	0.469546			0.0167011	0.0549706		0.313243	0.317287	0.378612	0.0564053	0.299189	0.0344412
MCD_max	0.25767	0.245288	0.587376	0.0581829	0.315292	0.0750918	0.13454	0.717558	0.770567	0.374388	0.0437525	0.38388	0.0140319	0.126009	0.501157	0.133669	0.25767	0.215234	0.538462	0.917061	0.218309	0.882313
FACOAL200_max	0.257265	0.0964591	0.444923	0.211744	0.355132	0.378508	0.245394	0.1315	0.494997	0.11428	0.605349	0.351029	0.489071	0.189429	0.185704	0.387653	0.254426	0.257265	0.108661	0.672606	0.075869	0.364076
FACOALPREPH_min	0.255845	0.0964605	0.479287	0.21175	0.285572	0.378508	0.18321	0.0474924	0.494997	0.12907	0.209161	0.1723	0.509736	0.241109	0.273979	0.478755	0.254426	0.257265	0.159436	0.307272		0.364082
FAS200_max	0.254194	0.254194	0.516246	0.424928	0.564575	0.399145	0.167813	0.0608745	0.520011	0.187645	0.282876	0.375537	0.406268	0.196865	0.0193206	0.404973	0.17171	0.34764	0.149588	0.06784	0.0505365	0.2229
KGD2_min	0.253688	0.0261024	0.580709	0.253688	0.270691		0.290561	0.450195	0.617494		0.404553	6.4554e-18	0.498993	3.02128e-18	0.0785138	1.0913e-19	5.31251e-18	0.0100304
FAS140_min	0.238523	0.325055	0.445263	0.178953		0.0397331		0.636148	0.303666	0.106913	0.325134			0.0528293	0.237619		0.296066	0.232631	0.124198	0.0564536	0.307738	0.239427
ACCOAC_max	0.237353	0.245288	0.118063	0.0581829	0.318854	0.427897	0.168022	0.195404	0.814514	0.382542	0.372413	0.0758403	0.0146781		0.537551	0.113356	0.215949	0.0897697	0.229418	0.301323	0.421797	0.39231
DHFS_min	0.236477	0.501252	0.236477	0.43808		0.0590262		0.141786	0.469915	0.350767	0.0125823				0.409062				6.59544e-19	0.0436264	0.210744	0.44419
ACChex_min	0.236477	0.439757	0.236477	0.476664	6.88215e-18	0.0590262	4.2088e-17	0.0604008	0.712261	0.350767	0.0125814				0.48803				0.34448	0.0436264	0.210589	0.44419
FAS100_min	0.232631	0.325055	0.445263	0.178952		0.0404276		0.642647	0.303666	0.106913	0.325134	2.45108e-19	8.53597e-22	0.0528294	0.237619	1.53862e-16	0.296066	0.232631	0.124198	0.0564458	0.307736	0.239428
FAS120_min	0.232631	0.325055	0.445263	0.178952		0.040428		0.642647	0.303666	0.106913	0.325134	6.1493e-19	1.17224e-17	0.0528294	0.237619	7.20554e-23	0.296066	0.232631	0.124198	0.0564458	0.307736	0.239428
MYC1M2_max	0.231032	0.118664	0.42849	0.264222	0.726832	0.442062	0.231032	0.0245069	0.118987	0.194769	0.419234	0.0569246	0.526793	0.295839	0.00593343	0.0688707	0.0875636	1.00461	0.316755	0.125096	0.120094	0.385155
FAS180_max	0.229354				0.388407	0.398958	0.317917	0.127556	0.426074	0.307364	0.332137	0.0785907	1.66644e-16	0.0843674		0.133526		0.229354	0.160088
PREPTHS2_max	0.227048	0.0965003	0.349897	0.211773	0.412692	0.420655	0.0864479	0.0206642	0.386546	0.134697	0.308669	0.396682	0.319742	0.167377	0.00219807	0.423096	0.227048	0.192765	0.10963	0.54351	7.82881e-24	0.440168
PPDIMAT_max	0.227048	0.0965003	0.349897	0.211773	0.412692	0.420655	0.0864479	0.0206642	0.386546	0.134697	0.308669	0.396682	0.319742	0.167377	0.00219807	0.423096	0.227048	0.192765	0.10963	0.54351	9.80941e-18	0.440168
PYK_max	0.217844	0.100516	0.320728	0.247882	0.117884	0.0510155	0.195919		0.144964		0.490686	0.0302992	0.0580101	0.0143329	0.194263	0.341636		0.468847	0.259046	0.241475	0.526671	0.23977
FAS100_max	0.217032				0.409755	0.391744	0.167645	0.196791		0.197063	0.482466	0.30952	0.115961	0.740859	8.2354e-17	0.192797	1.74699e-16	0.237	0.262585
FAS120_max	0.217032				0.409755	0.391744	0.167645	0.196791		0.197063	0.482466	0.30952	0.115961	0.740859	6.60744e-22	0.192797	2.47171e-25	0.237	0.262585
HEMEOS_min	0.210669	0.501252	0.236477	0.43808	1.08732e-19	0.0590262	1.10248e-19	0.0604012	0.469915	0.350767	0.0125823				0.409062				2.45005e-17	0.0436264	0.210669	0.44419
G3PD1ir_min	0.209996	0.596397	0.303685	0.152481		0.059025	0.194111	0.141781	0.00152318	0.299152	0.276482	0.0999886	0.270208		0.245246	1.9642e-18	8.01843e-18	0.214227	0.386367	0.0231856	0.210691	0.209996
NAGINSP_min	0.20983	0.176766	0.236477	0.320477		0.0590262		0.141783	0.23171	0.363576	0.0125823				0.257297					0.0436264	0.210686	0.208974
CYST_II_max	0.209048	0.257392	0.362564	0.091468	0.11106	0.311855	0.38598	0.0275501	0.53045	0.208211	0.00341669	0.636007	0.132648	0.069164	0.489902	0.25115	0.0316883	0.0577718	0.209048	0.0240334	0.319287	0.447163
MSHS_min	0.208974	0.176766	0.236477	0.320477		0.0590262		0.141783	0.23171	0.363576	0.0125823				0.257297				3.31506e-17	0.0436264	0.210686	0.208974
ACCC_min	0.205014	0.174464	0.236477	0.304093		0.0590262		0.141782	0.219554	0.365936	0.0125823				0.239673				0.00750147	0.0436264	0.210689	0.205014
FAD_21_min	0.204676	0.0497877	0.309167	0.255856	0.227119	0.345202	0.388097	0.0355096	0.650309	0.286617	0.316275		0.266229	0.177834	0.182232	0.0891809	0.233823	0.133616	0.097067	0.0661052	0.075869	0.0385558
DCPT_min	0.20232	0.174381	0.236477	0.300037		0.0590262		0.0604008	0.220685	0.367541	0.0125823				0.234315				0.164738	0.0436264	0.210689	0.20232
DCPE_min	0.20232	0.174381	0.236477	0.300037		0.0590262		0.141782	0.220685	0.367541	0.0125823				0.234315				0.164738	0.0436264	0.210689	0.20232
KGD2_max	0.20198	0.143341	0.560686	0.392984	0.539939	0.0378601	0.0975457	0.393171	0.74714	0.104654	0.180267	0.20198	0.66777	0.260897	0.0399519	0.356097	0.169903	0.132645	0.326203	0.210438	0.0654375	0.168791
NARK_max	0.201006	0.183814	0.418317		0.060282	0.153912	0.456573	0.174589	0.598108	0.507876	0.0587632	0.872587	0.0509296	0.095159	0.44119	0.386734	0.115811	0.0420281	0.00105	0.229234	0.329042	0.218198
ALAALAr_min	0.19695	0.197813	0.236477	0.406003	0.595559	0.059023	0.283041	0.0603965	0.322956	0.415684	0.0125823	0.212561	0.331501		0.0407098	0.270082	0.196087	0.0663072	0.0113248	0.15767	0.0742257	0.12785
FAS140_max	0.196706	4.33579e-17	5.89363e-17		0.409755	0.391744	0.167645	0.196706		0.197063	0.482466	0.30952	0.115961	0.740859		0.192797		0.237	0.262585	4.01072e-17	1.45206e-16	9.47255e-17
CAT_min	0.193706	0.851408	0.0388917	0.0547553	0.895591	0.3989	0.825176	0.147475	0.117439	0.120513	0.568519	0.255755	0.212976		0.0716908	0.142463	0.174436	0.609103	0.0036002	0.321904	1.01672	0.0826723
FAD_20_min	0.18998	0.0448618	0.197728	0.260267	0.227119	0.345202	0.388097	0.00846171	0.663557	0.286617	0.316275		0.266229	0.177834	0.182232	0.0891809	0.233823	0.133616	0.097067	0.12973	0.075869	0.000499442
NAGINSP_max	0.186833	0.0535609	0.224775	0.245857								0.0534922			0.186833					0.287705		0.00498884
ACCOAC_min	0.185984	0.451291	0.111713	0.113027	0.473665	0.317836	0.212389	0.185984	0.123539	0.368799	0.426604	0.115245	0.195843	0.180914	0.216233	0.105151	0.253749	0.0141954	0.0703781	0.0177548	0.318626	0.168152
MYC1M1_min	0.176746	0.176766	0.236477	0.260495	4.33437e-19	0.0590262	8.36415e-20	0.0604155	0.23171	0.382791	0.0125823				0.18207					0.0436264	0.210703	0.176727
MCOATA_max	0.172853	0.176125	0.962806	0.0796976	0.14864	0.0580906	0.145028	0.264323	0.626489	0.116195	0.215876	1.6633e-17	0.172853	0.222588	0.236503	0.0445197	0.0314339	0.144489	0.169408	0.388652	0.342862	0.244761
PYK_min	0.171652	0.150552	0.131262			0.318669	0.639822	0.171652	0.308657	0.44396	0.666791	0.34455	0.25167	0.376665	0.225453	0.151688	0.148302	0.0425915	0.00202813	1.73869e-16	0.0885735	1.2996e-16
MYCSacp58_min	0.169931	0.169931	0.236477	0.293874	3.80066e-18	0.0590262	7.09782e-17	0.0604018	0.200106	0.364491	0.0125823				0.231536				0.164738	0.0436264	0.210682	0.207439
ACCC_max	0.164813	0.0626959	0.205345	0.241316		0.693399		0.0168419	0.0211408		0.0125823	0.0534924		0.386935	0.18323				0.51086	0.204167	0.146395	0.00316396
MYCSacp56_max	0.157808	0.429558	0.169423	0.157808	0.438816	0.137733	0.165369	0.123333	0.132517	0.194726	0.259117	0.0605188	0.196848	0.052592	0.378958	0.0619213	0.0974612	0.490132	0.114729	0.0660364	0.147484	0.358582
ACChex_max	0.155582	0.0425002	0.21571	0.254274	0.16279	0.73638	0.025818	0.107874	0.65194	0.286951	0.308896	0.0534924	0.0932409	0.155582	0.180188	0.124452	0.226522	0.127922	0.028402	0.150407	0.248641	0.00293868
CYSK2_I_max	0.151063	0.371247	0.369452	0.091468	0.0194009	0.31204	0.26661	0.272055	0.151063	0.144404	0.00368638	0.636007	0.132648	0.069164	0.490517	0.251166	0.00406273	0.205066	0.0523628	0.0243045	0.522757	0.0941967
FBPA_max	0.149508	0.429526	0.169432	0.126349	0.535424	0.137733	0.149508	0.100529	0.132488	0.194799	0.196835	0.159406	0.196848	0.052592	0.358295	0.119116	0.0974612	0.490132	0.114729	0.0746618	0.147484	0.366534
NADH5_max	0.147539	0.055949	0.257807		0.00517666	0.195073	0.0911302	0.249547	0.0613435			0.158752	0.308183	0.143496	0.151581	0.357284	0.159171	0.105851	1.27615e-16	0.272449	0.0876684	1.92309e-17
FAD_22_min	0.145849	0.0362433	0.218729	0.255856	0.158081	0.345202	0.025818	0.123852	0.650309	0.286617	0.316275		0.105347	0.177834	0.182232	0.127528	0.233823	0.133616	0.097067	0.12973	0.075869	0.000499442
FAD_26_min	0.145849	0.0362433	0.218729	0.255856	0.158081	0.345202	0.025818	0.123852	0.650309	0.286617	0.316275		0.105347	0.177834	0.182232	0.127528	0.233823	0.133616	0.097067	0.12973	0.075869	0.000499442
FAD_25_min	0.145849	0.0362433	0.218729	0.255856	0.158081	0.345202	0.025818	0.123852	0.650309	0.286617	0.316275		0.105347	0.177834	0.182232	0.127528	0.233823	0.133616	0.097067	0.12973	0.075869	0.000499442
FAS161_max	0.144391			4.49758e-17	0.203919	0.419988	0.0117058	0.152937	1.76955e-17	0.283013	0.152779	0.0760685			2.42467e-21	0.136003	4.20544e-31	0.224936	0.158211
FAD_9_min	0.142223	0.304681	0.525344	0.111991	0.183629	0.0130973	0.025818	0.123852	0.337967	0.0261097	0.192298		0.472116	0.0860881	0.35879	0.119957	0.284688	0.154716	0.109953	0.12973	0.075869	0.428061
FAD_10_min	0.142223	0.304681	0.525344	0.111991	0.183629	0.0130973	0.025818	0.123852	0.337967	0.0261097	0.192298		0.472116	0.0860881	0.35879	0.119957	0.284688	0.154716	0.109953	0.12973	0.075869	0.428061
FAD_8_min	0.142223	0.304692	0.525387	0.111974	0.183623	0.0130664	0.025818	0.123852	0.33804	0.0260627	0.192334		0.472147	0.0861077	0.358822	0.119973	0.284721	0.154716	0.109953	0.12973	0.075869	0.428081
FAD_13_min	0.142223	0.304693	0.525392	0.111972	0.183623	0.0130626	0.025818	0.123852	0.338049	0.026057	0.192339		0.472151	0.08611	0.358826	0.119975	0.284726	0.154716	0.109953	0.12973	0.075869	0.428083
FAD_12_min	0.142223	0.304693	0.525392	0.111972	0.183623	0.0130626	0.025818	0.123852	0.338049	0.026057	0.192339		0.472151	0.08611	0.358826	0.119975	0.284726	0.154716	0.109953	0.12973	0.075869	0.428083
FAD_16_min	0.142223	0.304681	0.525343	0.111992	0.183629	0.0130976	0.025818	0.123852	0.337966	0.0261102	0.192297		0.472116	0.0860879	0.35879	0.119957	0.284688	0.154716	0.109953	0.12973	0.075869	0.428061
FAD_14_min	0.142223	0.304692	0.525387	0.111974	0.183623	0.013066	0.025818	0.123852	0.338041	0.0260621	0.192335		0.472147	0.0861079	0.358823	0.119974	0.284722	0.154716	0.109953	0.12973	0.075869	0.428081
FAD_17_min	0.142223	0.304681	0.525343	0.111992	0.183629	0.0130976	0.025818	0.123852	0.337966	0.0261102	0.192297		0.472116	0.0860879	0.35879	0.119957	0.284688	0.154716	0.109953	0.12973	0.075869	0.428061
APRAUR_min	0.141782	0.17323	0.236477	0.352844		0.0590262		0.141782	0.215363	0.366779	0.0125823	1.885e-17	4.24629e-17	3.39292e-17	0.233596	1.35013e-17	1.78561e-17	2.98456e-17	0.164738	0.0436264	0.210687	0.2036
G3PD1ir_max	0.137532	0.66414	0.365166	0.282442	0.123207	0.16896	0.0731953	0.0401726	0.0735893	0.394131	0.228797			0.116656	0.19576	0.135581	0.0200843		0.325871	0.0591558	0.139484	0.0674932
FAS260_min	0.135513	0.141469	0.23647	0.293024		0.0589138		0.141744	0.0133638	0.344637	0.0126674	1.09238e-16	2.21769e-17	0.177144	0.125929		0.231463	0.129557	0.0968499	0.00475204	0.210701	0.14988
DCPE_max	0.134164	0.0674334	0.194856	0.260075		0.693399		0.0168419	0.0211408		0.111759	0.0534923		0.386935	0.15657				0.51086	0.268629	0.0984656	0.027501
FAD_24_min	0.133616	0.0362433	0.218729	0.255856	0.158081	0.345202	0.025818	0.123852	0.650309	0.286617	0.316275	1.40352e-18	0.105347	0.177834	0.182232	0.127528	0.233823	0.133616	0.097067	0.12973	0.075869	0.000499442
FAD_27_min	0.133616	0.0362433	0.218729	0.255856	0.158081	0.345202	0.025818	0.123852	0.650309	0.286617	0.316275	2.99273e-16	0.105347	0.177834	0.182232	0.127528	0.233823	0.133616	0.097067	0.12973	0.075869	0.000499442
FAD_23_min	0.133616	0.0362433	0.218729	0.255856	0.158081	0.345202	0.025818	0.123852	0.650309	0.286617	0.316275	8.98427e-18	0.105347	0.177834	0.182232	0.127528	0.233823	0.133616	0.097067	0.12973	0.075869	0.000499442
GXRA_max	0.133368	0.144257	0.133368	0.640297	0.338291	0.353883	0.104003	0.115434	0.0787834	0.0493924	0.0353053	0.339764	0.131872	0.0171846	0.861057	0.0882897	0.128018	0.627341	0.567288	0.34936	0.048722	0.222162
NADH5_min	0.132612	0.2142	6.3603e-18	0.102946	0.16689		0.182022	0.132612	0.127409	0.185595	0.113281								0.183655	5.45895e-17	3.79246e-17	0.145268
FAS181_max	0.131635				0.49785	0.398745	0.00683815	0.127545		0.294884	0.382698	0.0573103	3.27551e-21	0.659496	3.56706e-19	0.135724	2.54411e-19	0.0379502	0.149002
FAD_15_min	0.12973	0.304681	0.525343	0.111992	0.183629	0.0130976	0.025818	0.123852	0.337966	0.0261102	0.192297	2.68433e-17	0.472116	0.0860879	0.35879	0.119957	0.284688	0.154716	0.109953	0.12973	0.075869	0.428061
FAD_11_min	0.12973	0.304693	0.525392	0.111972	0.183623	0.0130626	0.025818	0.123852	0.338049	0.026057	0.192339	2.77671e-16	0.472151	0.08611	0.358826	0.119975	0.284726	0.154716	0.109953	0.12973	0.075869	0.428083
FAD_18_min	0.12973	0.304681	0.525343	0.111992	0.183629	0.0130976	0.025818	0.123852	0.337966	0.0261102	0.192297	8.2618e-19	0.472116	0.0860879	0.35879	0.119957	0.284688	0.154716	0.109953	0.12973	0.075869	0.428061
FAD_19_min	0.12973	0.304681	0.525343	0.111992	0.183629	0.0130976	0.025818	0.123852	0.337966	0.0261102	0.192297	4.08564e-33	0.472116	0.0860879	0.35879	0.119957	0.284688	0.154716	0.109953	0.12973	0.075869	0.428061
FAS240_L_min	0.129557	0.141439	0.23647	0.293024		0.0692188		0.141745	0.0133638	0.344166	0.0126674	5.49947e-17	1.68878e-16	0.177144	0.125929	8.56443e-17	0.231463	0.129557	0.0968499	0.00475204	0.210701	0.150124
MYCSacp50_min	0.128078	0.425708	0.131356	0.128078	0.439011	0.159468	0.0726783	0.0390614	0.125746	0.0799628	0.0829408	0.155479	0.202421	0.366034	0.323991	0.112133	0.0974612	0.646035	0.114729	0.0801062	0.0843941	0.384537
MYC1M2_min	0.12806	0.42573	0.148313	0.12806	0.526598	0.147611	0.089301	0.0625412	0.125762	0.0799072	0.0873446	0.155479	0.202421	0.366034	0.323995	0.113735	0.0974612	0.570018	0.114729	0.0855235	0.110181	0.38457
TDPDRR_max	0.127281	0.0834648	0.51623	0.313963								0.0534923			0.240872				5.90904e-18	0.250244	2.51018e-18	0.127281
EMB_max	0.127281	0.0834648	0.51623	0.313963								0.0534923			0.240872	6.18273e-18	3.53725e-18			0.277889		0.127281
ALAALAr_max	0.122228	0.0496755	0.0246779	0.394138	0.193484	0.122228	0.285426	0.0598753	0.323089	0.427613	0.0244684			0.555836		0.308906	0.0544094	0.0754499	0.0444849	0.22754		0.0619924
MYCSacp56_min	0.118534	0.118534	0.0968647	0.264244	0.105334	0.0822788	0.0200052	0.136661	0.0102426	0.195906	0.0810394	0.349049	0.164911	0.295839	0.0011546	0.0520151	0.105738	0.104575	0.364441	0.14615	0.171414	0.508072
FBPA_min	0.118455	0.118455	0.356025	0.264092	0.106043	0.442062	0.020001	0.102639	0.0103741	0.195473	0.190274	0.349049	0.164911	0.295839	0.00132181	0.061376	0.105763	0.104621	0.318912	0.107905	0.0852248	0.508234
TMDS_max	0.113636	0.199026	0.0433638	0.300173	0.0833479	0.152711	0.806886	0.0334413	0.0515176	0.464431	0.0125823	0.128228	0.178664	0.172527	0.037058	0.00274049	0.32255		0.0747189	0.341586	0.0990428	0.0330064
DCPT_max	0.105112	0.0674334	0.194856	0.260075		0.693399		0.0168419	0.0211408		0.111759	0.0534923		0.386935	0.15657				0.51086	0.0588536	0.0984656	0.027501
DHFR_max	0.0990432	0.199026	0.11599	0.223155	0.169945	0.152713	0.0564578	0.0480655	0.0515176	0.111855	0.0420062	0.119719	0.178664	0.130562	0.0370584	0.0840385	0.32255	0.0162677	0.0747181	0.0458557	0.0990432	0.0330065
MAN1PT_min	0.0916948	0.109365	0.0433645	0.194295	0.0833479	0.0261712	0.218265		0.059548	0.0679877	0.0254675		0.0942154	0.276147	0.0301016	0.109317	0.0916948	0.127495	0.156136	1.19377e-16	0.0158362	0.121989
GXRA_min	0.0867761	0.332662	0.117865	0.0383831	0.0484121	0.169031	0.046491					0.203511	5.23985e-17	4.20114e-17	0.170109	0.0556874	0.0303774	0.216161	0.138518
MAN1PT2_max	0.0833479	0.109364	0.0433679	0.194285	0.0833479	0.213686	0.228465	0.0168419	0.0525149	0.0679768	0.0266314	0.0807918	0.0942154	0.276146	0.0301054	0.109317	0.0920567	0.122108	0.0661957	0.00323857	0.0158358	0.12742
FAS160_max	0.0815321	1.93115e-18	3.67406e-20	2.81638e-20	0.2262	0.399247	0.0353361	0.127728	2.2886e-17	0.280051	0.152606					0.134779		0.237191	0.221906	8.75158e-18	6.08664e-19	1.06983e-18
FAS80_L_max	0.0785834			9.90723e-18	0.0288411	0.37061	0.175244	0.127836	1.69688e-17	0.188372	0.0785834	0.0754869	0.0183877			0.159776
CYSK2_I_min	0.0761484	0.372526	0.0282421	0.0894597	0.259772	0.0310556	0.0884194	8.93695e-21	6.85497e-19	3.54385e-21	7.3563e-19	0.195136	0.190587	0.0129785	0.0495412	0.313098	0.149205	0.525081	0.0761484	0.674629	0.00639841	0.0555315
APRAUR_max	0.075979	0.0381833	0.248657	0.241546		0.693399		0.0168419	0.0211408		0.111759	0.0534924	2.2923e-17	0.386935	0.203143	5.77724e-17	1.28944e-17	6.80717e-18	0.51086	0.204167	0.0984656	0.0244473
CYO1b_max	0.0756896	0.014186			0.0689308	0.290209	0.151075	0.297822	0.109433	0.134816	0.128093	1.06504e-16	0.0824484	0.141084	3.38407e-16	7.75507e-17	0.0606422	0.374248	0.0504711		0.068464	0.0439634
MAN1PT2_min	0.073788	0.104928	0.0433645	0.112462	0.0833479	0.0763335	0.208646	0.0258015	0.066177	0.0679792	0.0243699	0.0927527	0.0942154	0.073788	0.0136366	0.00362276	0.0913534	0.132576	0.000385775	0.00156302	0.0727473	0.116874
MAN1PT_max	0.0732935	0.105009	0.0433652	0.111375	0.0833479	0.0761933	0.211263	0.0245069	0.0643725	0.0679768	0.0246686	0.0927527	0.0942154	0.0711058	0.0136375	0.00222185	0.0914463	0.131193	0.00157922	0.00156251	0.0732935	0.118268
FAS260_max	0.0698346			0.0171269		0.693399		0.0168419	0.0211408		0.0861769	0.0534923	3.34911e-17	0.386935				3.72348e-17	0.51086	0.534466	0.0984656
NADH2r_max	0.0614772	0.0270607		0.0404851				0.090907		0.105128	3.08301e-05		0.0724833				0.00374515	0.113405	0.0504711		0.138969
CIGAMS_min	0.0597137	0.176766	0.236477	0.320477	4.35797e-17	0.0590262	2.64341e-17	0.0604012	0.23171	0.363576	0.0125823	1.8018e-16	1.28556e-16	1.09854e-16	0.257297			7.9018e-17		0.0436264	0.210686	0.208974
NADH9_max	0.0578428	0.0338241		0.0397879	6.85174e-17	0.397025	5.25517e-17	0.0758978	0.0895441	0.105128	0.00279634		0.027115		1.29456e-18	0.0276318	0.0334095	0.191493	0.154104	0.323909	0.138969	0.50112
CYO1b_min	0.0559513	0.0559513	0.127689	0.00867596	0.00551759	0.308293	0.0473231	0.251841	0.0917859		0.107747	0.258632	0.055185	5.08503e-17	0.0404057	0.23457	4.92583e-17	0.287329	0.0426707	0.0507167	0.0911669
MSHS_max	0.0534922	0.0535609	0.224775	0.245857								0.0534922			0.186833				3.03682e-18	0.0348346	5.00158e-18	0.00498884
ALAD_L_min	0.0520498	0.332662	0.117865	0.0383831	0.0484121	0.169031	0.046491	5.03633e-17	2.45732e-17	1.45007e-16	1.0526e-16	0.203511			0.170109	0.0556874	0.0303774	0.216161	0.138518
DHFR_min	0.0429652	0.139657		0.119338		0.152452			0.0329345			0.0751732	0.040817	1.40458e-21	0.0996998	1.31296e-17	0.147128	1.38473e-19	0.00687629		0.0366724	0.0451134
NADH2r_min	0.0414753	0.0338241		0.0404851				0.090907	0.316443	0.105128	3.08301e-05		0.027115				0.0414753	0.191493			0.138969	0.00443543
EMB_min	0.0358043		0.236477			0.0590262		0.0604012			0.0125823				2.78792e-18	2.98984e-18	3.5229e-18				0.210594
NADH10_min	0.0304695	0.0338241	5.39653e-17	0.0404851				0.090907	0.316443	0.105128	3.08301e-05		0.027115		1.87968e-17	8.39892e-17	0.0414753	0.191493	1.57836e-16	3.9943e-16	0.138969	0.00443543
NADH9_min	0.0304695	0.0338241		0.0404851	1.823e-16	2.19815e-16	6.18102e-17	0.090907	0.316443	0.105128	3.08301e-05		0.027115		1.00871e-17	3.75129e-17	0.0414753	0.191493			0.138969	0.00443543
NADH10_max	0.027115	0.0338241	3.76008e-16	0.0404851				0.090907		0.105128	3.08301e-05		0.027115		1.35e-16	8.71543e-17	0.0414753	0.191493	2.09668e-16	3.65886e-16	0.138969	1.16741e-16
FAS240_L_max	0.0191338	0.0336122	5.36566e-17	0.0171269		0.693399		0.0168419	0.0211408		0.0861769	0.0534923	2.02279e-16	0.386935	6.78707e-18	8.58749e-17	7.41008e-18	2.62784e-17	0.51086	0.191743	0.0984656	1.15467e-17
MYCSacp58_max	0.0189099	0.0672242	0.172235	0.255341	2.58153e-17	6.78236e-20	1.514e-17	2.69462e-19	9.69084e-18	7.21144e-19	1.71542e-17	0.0534923			0.15095					0.153778		0.0378198
FAD_4_max	0.0168291										0.0168291
TDPDRR_min	0.0125823	3.81904e-18	0.236477			0.0590262		0.0604012			0.0125823								1.9226e-18	1.3033e-18	0.210594	1.62589e-18
MYC1M1_max	0.00370841	0.222714	0.0379244	0.293278	1.4846e-18	3.18507e-21	1.89454e-18	5.33396e-21	4.49233e-19	2.54829e-21	1.06664e-18	0.0534923			0.00741682					0.0229301		0.209054
FAD_7_max	3.5632e-16										0.0168291	5.69491e-17	4.69411e-16	1.68433e-16				3.5632e-16
HEMEOS_max	2.93021e-16	0.222714	0.0379244	0.293278	3.8371e-19	1.41894e-21	1.26753e-19	2.291e-23	2.97207e-19	3.22069e-23	4.45347e-19	0.0534933			0.00741682				6.15329e-17	0.0328863	5.24509e-16	0.209054
FAD_7_min	1.7487e-16											1.80764e-16	1.68976e-16	9.87611e-17				6.78932e-16
CIGAMS_max	1.4892e-16	0.0535609	0.224775	0.245857	4.54754e-17	1.55227e-17	4.70758e-17	1.4892e-16	2.77446e-16	1.85709e-17	1.47888e-16	0.0534922	7.06769e-17	6.13044e-17	0.186833			4.66374e-17		0.598286		0.00498884
FAD_5_max	1.41349e-16	8.63115e-17	9.51748e-17	2.75215e-16	3.21841e-16	7.50137e-17	8.18153e-16	3.21095e-17	2.76071e-16	3.0611e-16	0.0168291	9.19618e-17	2.70786e-16	2.73822e-16				1.32474e-16	9.6614e-17	1.10002e-16	1.03214e-16	1.50224e-16
FAD_5_min	1.32772e-16	2.10193e-16	4.61643e-17	5.74311e-16	5.90523e-16	3.26244e-16	7.9884e-16	9.69982e-17	6.4977e-17	3.41954e-16	1.43985e-16	4.835e-16	5.29146e-16	1.21559e-16				4.6707e-18	9.3213e-18	1.90258e-17	1.85766e-17	4.36535e-17
FAD_2_max	7.5673e-17	6.68138e-18	3.72931e-17	3.3504e-16	5.97366e-17	3.39625e-17	9.43911e-17	3.88215e-16	9.04277e-17	1.48457e-16	0.0168291	5.79396e-32	1.98523e-24	1.38282e-22	1.19848e-16	9.68256e-17	7.5673e-17	3.04882e-27	4.25407e-17	1.4299e-16	8.29279e-17	9.29279e-18
FAD_2_min	6.10251e-17	9.76447e-17	2.43034e-17	3.52854e-17	3.12547e-16	2.20755e-16	3.95545e-16	1.31525e-16	8.74082e-17	3.40643e-16	1.91679e-16	8.76193e-32	9.13331e-25	1.65735e-24	6.10251e-17	9.5552e-17	2.41467e-17	5.18255e-27	1.77098e-17	1.08115e-16	1.84836e-17	2.22966e-17
FAD_6_max	4.92427e-17	2.33404e-17	6.70551e-18								0.0168291								6.52518e-17	1.00663e-16	1.13656e-17	4.92427e-17
FAD_6_min	4.73477e-17	5.1392e-17	3.3243e-17																5.03374e-17	9.05695e-17	4.4358e-17	3.99752e-18
FAD_3_min	4.54772e-17	4.54772e-17	4.02882e-17									6.01811e-18	1.27661e-17	4.74062e-17	9.64017e-17	6.43767e-17	9.07698e-17	6.76005e-17	4.16847e-17	7.49382e-17	3.71871e-18	6.16494e-18
FAS161_min	3.57383e-17			3.57383e-17	9.65274e-17	6.9511e-17	4.77016e-17	2.06495e-17	9.4251e-18	1.28352e-16	5.33649e-17				1.79108e-21	5.93372e-29	1.48719e-31
FAS160_min	3.32472e-17	0.334809	0.409564	0.211012	4.59547e-17	6.99491e-18	1.24374e-17	3.32472e-17	2.71314e-17	5.82995e-18	1.53668e-17				0.179602				4.79096e-18	0.0564377	2.86857e-17	0.165894
FAD_3_max	3.18609e-17	2.77658e-17	9.06018e-18								0.0168291	1.74058e-19	2.38075e-18	8.57991e-17	5.54271e-18	1.13538e-16	3.44333e-18	3.5956e-17	4.75549e-17	5.96647e-17	1.34088e-16	1.40976e-17
FAD_1_min	8.44213e-19											1.05889e-18	3.07782e-18	2.67493e-20				6.2954e-19
FAD_1_max	6.4887e-19										0.0168291	2.66227e-19	1.02256e-18	6.4887e-19				9.56186e-20
DHFS_max	2.65789e-19	2.65789e-19	4.10205e-21									0.0534904							5.57212e-19	2.20198e-18	1.23576e-23	2.85352e-21
FAS181_min	1.4132e-19											6.69873e-19	5.86468e-21	1.39375e-22	9.39756e-19	5.19669e-19	1.4132e-19	1.48853e-25

## Sheet: pyrazinamide_MAC_flux_GWAS
	F_value	pvalue	value_counts	subsystem	name	alleles_sim	genes	reaction	corrected_pVal
EX_asn_L	43.4102	5.42381e-09	[(0.49997987710865477, 27), (0.007572652425073765, 13), (0.8781640657283927, 9), (3.1672836575680214e-08, 5), (0.13225500267569046, 3), (0.9999999999999448, 2), (0.7949523851763386, 1), (0.7337009930498005, 1), (0.6066041264559909, 1), (0.5153215991083187, 1), (0.5127598575512977, 1), (0.8695275231930657, 1), (0.1839072086437411, 1), (0.7913620284167882, 1), (0.6043060872489351, 1), (0.3560750192…	Exchange			[]	asn__L_e <=>	5.81974e-06
ASNt2r	39.4347	2.00924e-08	[(0.5000201228915024, 27), (0.8677449973243072, 13), (0.1218359342716111, 9), (0.9999999683271634, 5), (0.61737060546875, 5), (0.20504761482366135, 1), (0.2662990069501994, 1), (0.39339587354400896, 1), (0.48467840089167996, 1), (0.487240142448701, 1), (0.13047247680693425, 1), (0.2086379715832118, 1), (0.3956939127510649, 1), (0.61602783203125, 1), (0.8644528679690228, 1), (3.2862601528904634e-1…	Transport	L asparagine reversible transport via proton symport	['Rv0346c']	['Rv0346c', 'Rv2127']	asn__L_e + h_e <=> asn__L_c + h_c	2.15592e-05
PREPTTA	28.496	9.64775e-07	[(0.23624180913435486, 11), (0.9621933407840492, 5), (0.0986271809919772, 4), (0.12146605253717467, 3), (0.1214660525371749, 3), (0.9984263159320611, 3), (0.9979223971727798, 2), (0.38017471585681994, 2), (0.6666564264854258, 2), (0.12146605253717525, 2), (0.5000116029857459, 2), (0.197252847044455, 2), (0.38017471585681983, 2), (0.5000100475440967, 1), (0.014594755595759469, 1), (0.7569911418618…	Membrane Metabolism	PREPTTA		[]	ACP_c + prephthcoa_c <=> coa_c + prephthACP_c	0.0010352
OIVD3	28.009	1.15806e-06	[(0.9458458048183146, 4), (0.9458458048183148, 2), (0.9458457180292952, 2), (0.8916905918756745, 2), (0.5019188652360097, 2), (0.6667162928567962, 2), (0.5000073122064572, 1), (0.7509555267201178, 1), (0.8375402507382899, 1), (0.9540833336954976, 1), (0.7988219155100327, 1), (0.5019187767797013, 1), (0.5000073122074771, 1), (0.945845718029296, 1), (0.6667162928567971, 1), (0.660163151283828, 1), …	Lipid metabolism	2-oxoisovalerate dehydrogenase (acylating; 3-methyl-2-oxopentanoate)		['Rv3140']	2mbcoa_c + fad_c --> 2mb2coa_c + fadh2_c	0.0012426
BKDA1	28.009	1.15806e-06	[(0.9458458048183146, 4), (0.8916905918756745, 3), (0.9458457180292956, 2), (0.9458458048183149, 2), (0.5019188652360096, 2), (0.6667162928567962, 2), (0.5000073122064572, 1), (0.7509555267201178, 1), (0.8375402507382901, 1), (0.9540833336954976, 1), (0.7988219155100327, 1), (0.5019187767797013, 1), (0.5000073122074771, 1), (0.6667162928567971, 1), (0.660163151283828, 1), (0.8813267582123463, 1),…	Lipid metabolism	BKDA1		['Rv2497c', 'Rv2496c']	3mop_c + h_c + lpam_c --> 2mbdhl_c + co2_c	0.0012426
HACD9	28.009	1.15806e-06	[(0.9458458048183148, 2), (0.9458458048183144, 2), (0.9458457180292952, 2), (0.9458458048183146, 2), (0.8916905918756745, 2), (0.5019188652360096, 2), (0.6667162928567958, 2), (0.5000073122064572, 1), (0.7509555267201177, 1), (0.8375402507382901, 1), (0.9540833336954976, 1), (0.7988219155100327, 1), (0.5019187767797011, 1), (0.5000073122074771, 1), (0.9458457180292956, 1), (0.6667162928567967, 1)…	Valine, Leucine, and Isoleucine Metabolism	3-hydroxyacyl-CoA dehydrogenase (2-Methylacetoacetyl-CoA)		['Rv3774', 'Rv1144']	3hmbcoa_c + nad_c --> 2maacoa_c + h_c + nadh_c	0.0012426
ECOAH9ir	28.009	1.15806e-06	[(0.9458458048183144, 4), (0.9458458048183148, 2), (0.8916905918756743, 2), (0.5019188652360096, 2), (0.6667162928567958, 2), (0.5000073122064572, 1), (0.7509555267201178, 1), (0.8375402507382899, 1), (0.9540833336954976, 1), (0.7988219155100327, 1), (0.5019187767797013, 1), (0.5000073122074771, 1), (0.9458457180292958, 1), (0.6667162928567967, 1), (0.660163151283828, 1), (0.8813267582123463, 1),…	Valine, Leucine, and Isoleucine Metabolism	2-Methylprop-2-enoyl-CoA (2-Methylbut-2-enoyl-CoA)		['Rv3774', 'Rv0905', 'Rv1472', 'Rv1070c', 'Rv2486']	2mb2coa_c + h2o_c --> 3hmbcoa_c	0.0012426
BKDC1	28.009	1.15806e-06	[(0.9458458048183148, 6), (0.8916905918756746, 2), (0.5019188652360096, 2), (0.6667162928567962, 2), (0.5000073122064576, 1), (0.7509555267201178, 1), (0.8375402507382899, 1), (0.9540833336954976, 1), (0.7988219155100404, 1), (0.5019187767797013, 1), (0.5000073122074772, 1), (0.9458457180292958, 1), (0.6667162928567971, 1), (0.6601631512753084, 1), (0.8813267582123449, 1), (0.5643424770852619, 1)…	Lipid metabolism	BKDC1		['Rv2495c']	2mbdhl_c + coa_c --> 2mbcoa_c + dhlam_c	0.0012426
MACCOAT	28.009	1.15806e-06	[(0.9458458048183148, 2), (0.9458458048183144, 2), (0.9458457180292952, 2), (0.8753933374959687, 2), (0.8916905918756747, 2), (0.9458458048183146, 2), (0.5019188652360096, 2), (0.6667162928567958, 2), (0.5000073122064571, 1), (0.7509555267201177, 1), (0.8375402507522096, 1), (0.9540833336954976, 1), (0.7988219155105062, 1), (0.501918776779697, 1), (0.5000073122074771, 1), (0.9458457180292956, 1),…	Valine, Leucine, and Isoleucine Metabolism	2-Methylacetyl-CoA thiolase		['Rv1074c', 'Rv0859', 'Rv0243', 'Rv3556c', 'Rv1323', 'Rv1135A']	2maacoa_c + coa_c --> accoa_c + ppcoa_c	0.0012426
ASPTA	22.7596	8.83708e-06	[(0.29229750315209496, 1), (0.2011826222297568, 1), (0.2506684136412489, 1), (0.7320818914725783, 1), (0.3562603098664323, 1), (0.21442264013406287, 1), (0.6854329140752498, 1), (0.8490810205411006, 1), (0.439795001101337, 1), (0.48717953568197014, 1), (0.3562601261557008, 1), (0.21442240732343487, 1), (0.35173512595228873, 1), (0.2730654967360282, 1), (0.2011826447574827, 1), (0.3088671906511053…	Alanine, Aspartate, and Glutamate Metabolism	aspartate transaminase		['Rv0337c']	akg_c + asp__L_c <=> glu__L_c + oaa_c	0.00948219
EX_nodcoa	21.6792	1.36355e-05	[(0.4999999999999999, 29), (5.551115123125784e-16, 19), (0.7742208569667542, 17), (0.5000000000000004, 6), (0.0, 2), (0.7742208569667537, 1), (0.9999999999999994, 1), (0.9999999999999992, 1), (0.11259155209161355, 1)]	Exchange	nodcoa exchange		[]	nodcoa_e -->	0.0146309
NNAM	20.2376	2.45405e-05	[(0.999999995719313, 22), (0.4999954230059189, 8), (0.4999954230059188, 5), (2.1403627759042365e-09, 2), (0.6650685682935948, 2), (0.5000045759239098, 2), (4.617202176149249e-09, 1), (0.665068568293532, 1), (0.7350714531925044, 1), (0.14831638672013006, 1), (0.3441028426234486, 1), (0.14832561667659985, 1), (4.617207505219767e-09, 1), (0.6650691489175657, 1), (0.1483163867201267, 1), (0.722819682…	Pantothenate and CoA Metabolism	Nicotinamidase	['Rv2043c']	['Rv2043c']	h2o_c + ncam_c <-- nac_c + nh4_c	0.026332
DM_ncam_c	20.2376	2.45405e-05	[(4.2806870661494995e-09, 22), (0.5000045769940812, 13), (0.9999999978596372, 2), (0.3349314317064052, 2), (0.4999954240760902, 2), (0.9999999953827978, 1), (0.33493143170646805, 1), (0.2649285468074956, 1), (0.85168361327987, 1), (0.6558971573765514, 1), (0.8516743833234002, 1), (0.9999999953827924, 1), (0.3349308510824343, 1), (0.8516836132798733, 1), (0.2771803172588537, 1), (0.999999997859637…	Intracellular demand	ncam_c Demand reaction		[]	ncam_c -->	0.026332
NAPRTr	20.2376	2.45405e-05	[(0.9999999957196964, 22), (0.4999954240760903, 8), (0.4999954240750355, 5), (0.6650685682964135, 2), (0.5000045759239097, 2), (4.617201732060039e-09, 1), (1.8522161582268384e-09, 1), (0.6650685682963505, 1), (0.7350714531925044, 1), (0.1483163867272972, 1), (0.3441028426234484, 1), (0.14832561667660096, 1), (4.617207061130557e-09, 1), (0.6650691488735536, 1), (0.14831638672729386, 1), (0.7228196…	Pantothenate and CoA Metabolism			['Rv0573c', 'Rv1330c']	h_c + nac_c + prpp_c <-- nicrnt_c + ppi_c	0.026332
NNDPR	20.2053	2.48688e-05	[(0.33493143049129986, 2), (0.0009268005881436503, 1), (0.9995363738774945, 1), (0.99976813550771, 1), (0.3349314304913628, 1), (0.0009268005881427621, 1), (0.0009267954012516233, 1), (0.5000045755727719, 1), (0.2649285472982075, 1), (0.8516836101900249, 1), (0.6558971619937579, 1), (0.0009271354101000329, 1), (0.0009271354101147988, 1), (0.8516743833416562, 1), (0.5000045769940599, 1), (0.999768…	Pantothenate and CoA Metabolism	nicotinate-nucleotide diphosphorylase (carboxylating)		['Rv1596']	2.0 h_c + prpp_c + quln_c --> co2_c + nicrnt_c + ppi_c	0.0266842
QULNS	20.2053	2.48688e-05	[(0.3349314304912998, 2), (0.0009268005881436503, 1), (0.9995363738774945, 1), (0.99976813550771, 1), (0.3349314304913628, 1), (0.0009268005881427621, 1), (0.0009267954012518453, 1), (0.500004575572772, 1), (0.2649285472982075, 1), (0.8516836101900247, 1), (0.6558971619937578, 1), (0.0009271354101003659, 1), (0.0009271354101147988, 1), (0.8516743833416561, 1), (0.5000045769940599, 1), (0.99976813…	Pantothenate and CoA Metabolism	quinolinate synthase		['Rv1594']	dhap_c + iasp_c --> 2.0 h2o_c + pi_c + quln_c	0.0266842
CS	19.655	3.12114e-05	[(0.6852712385435946, 2), (0.26347116921058544, 1), (0.47338039882397365, 1), (0.37367844567613373, 1), (0.7325371017683113, 1), (0.26347116921058444, 1), (0.3079195891262429, 1), (0.372063503936466, 1), (0.5064868075758563, 1), (0.5152145373011385, 1), (0.5935731589234664, 1), (0.17010474655833374, 1), (0.26347116921058455, 1), (0.3917894577415936, 1), (0.2705162743749208, 1), (0.701494522781189…	Citric Acid Cycle	citrate synthase		['Rv0896', 'Rv0889c']	accoa_c + h2o_c + oaa_c --> cit_c + coa_c + h_c	0.0334899
FACOAL200	19.2788	3.64892e-05	[(0.24300858415157245, 8), (0.24300863838524545, 4), (0.6750797731339051, 4), (0.5000116029874571, 3), (0.2430088581381339, 3), (0.3780163852676397, 2), (0.4999978125164708, 2), (0.5000116029874526, 2), (0.24300273574908426, 2), (0.4999983702698303, 1), (0.5000116029824602, 1), (0.4999983702698272, 1), (0.9506848782152759, 1), (0.24300885813813378, 1), (0.2429304636585029, 1), (0.500007825217584,…	Membrane Metabolism	fatty-acid--CoA ligase	['Rv2930']	['Rv1925', 'Rv3801c', 'Rv1185c', 'Rv2948c', 'Rv0404', 'Rv2590', 'Rv1193', 'Rv2930', 'Rv1058', 'Rv1549', 'Rv3089', 'Rv1529', 'Rv1521', 'Rv0166', 'Rv2187', 'Rv0551c', 'Rv1206', 'Rv2505c', 'Rv3513c', 'Rv1550', 'Rv2950c', 'Rv0214', 'Rv2941', 'Rv3561', 'Rv3826', 'Rv1427c', 'Rv3515c', 'Rv3506', 'Rv0270', 'Rv0119', 'Rv0099', 'Rv0035', 'Rv0852', 'Rv1750c']	arach_c + atp_c + coa_c --> amp_c + arachcoa_c + ppi_c	0.0391529
ARACHTA	19.2788	3.64897e-05	[(0.2430088581395895, 6), (0.5000076801300691, 4), (0.6750797731339057, 4), (0.24300898702350426, 3), (0.24300876727061582, 3), (0.5000076801300631, 2), (0.5000076801300647, 2), (0.24301184678426668, 2), (0.2430088581381341, 2), (0.4999961599058491, 1), (0.5000116029824605, 1), (0.4999961599058462, 1), (0.9506856520339655, 1), (0.2429297155531318, 1), (0.9999843503274302, 1), (0.49999615990584734…	Membrane Metabolism	ARACHTA		[]	ACP_c + arachcoa_c --> arachACP_c + coa_c	0.0391535
PREPTHS	19.2788	3.64897e-05	[(0.24300885813972417, 9), (0.6750797731339052, 4), (0.5000076801308282, 2), (0.24301184678585652, 2), (0.24300898702509421, 2), (0.24300885813971673, 2), (0.4999961599058492, 1), (0.500011602988216, 1), (0.4999961599058462, 1), (0.9506856520344327, 1), (0.5000076801308951, 1), (0.24292971555313214, 1), (0.9999843503274302, 1), (0.49999615990584734, 1), (0.2520145099338919, 1), (0.242929715553130…	Membrane Metabolism	PREPTHS	['Rv2931']	['Rv2934', 'Rv2935', 'Rv2932', 'Rv2933', 'Rv2931']	arachACP_c + 14.0 h_c + 2.0 malcoa_c + 2.0 mmcoa__S_c + 10.0 nadph_c --> 2.0 co2_c + 4.0 coa_c + 5.0 h2o_c + 10.0 nadp_c + prephthACP_c	0.0391535
PDIMAS	19.2787	3.64899e-05	[(0.4999961599058472, 5), (0.5000076801300642, 5), (0.5000076801300644, 5), (0.5000076801300645, 5), (0.6750797731339074, 4), (0.5000076801298304, 4), (0.2430087672706157, 2), (0.5000100475373745, 1), (0.9506856520339667, 1), (0.24300885813958917, 1), (0.24292971555306264, 1), (0.999992154165657, 1), (0.2520145099342061, 1), (0.24300885813958473, 1), (0.24300885813963946, 1), (0.2429297155530632,…	Membrane Metabolism	PDIMAS		['Rv2939', 'Rv2941']	2.0 h_c + phthiocerol_c + 2.0 tamocta_c --> 2.0 h2o_c + pdima_c	0.0391537
PHTHDLS	19.2787	3.64899e-05	[(0.5000076801300644, 14), (0.4999961599058472, 5), (0.6750797731339075, 4), (0.5000076801298305, 4), (0.5000100475373747, 2), (0.9506856520339667, 1), (0.24300885813958917, 1), (0.24292971555306253, 1), (0.999992154165657, 1), (0.2520145099342061, 1), (0.24300885813958484, 1), (0.24300885813963946, 1), (0.2429297155530632, 1), (0.24300885813958106, 1), (0.3780166551866214, 1), (0.756031916864538…	Membrane Metabolism	PHTHDLS		[]	h_c + prephth_c --> co2_c + phthdl_c	0.0391537
PHTHS	19.2787	3.64899e-05	[(0.5000076801300642, 10), (0.4999961599058472, 5), (0.5000076801300644, 5), (0.6750797731339075, 4), (0.5000076801298303, 4), (0.2430087672706157, 2), (0.5000100475373744, 1), (0.9506856520339668, 1), (0.24300885813958917, 1), (0.24292971555306264, 1), (0.999992154165657, 1), (0.2520145099342061, 1), (0.24300885813958484, 1), (0.24300885813963946, 1), (0.2429297155530632, 1), (0.2430088581395810…	Membrane Metabolism	PHTHS		['Rv2951c', 'Rv2952']	amet_c + nadph_c + phthdl_c --> ahcys_c + nadp_c + phthiocerol_c	0.0391537
PDIMAT	19.2787	3.64901e-05	[(0.5000076801300644, 17), (0.4999961599058472, 6), (0.6750797731339074, 4), (0.5000076801298304, 4), (0.5000100475373743, 2), (0.4999923198676903, 2), (0.9506856520339668, 1), (0.24300885813958917, 1), (0.24292971555306275, 1), (0.999992154165657, 1), (0.2520145099342062, 1), (0.24300885813958473, 1), (0.24300885813963946, 1), (0.24292971555306309, 1), (0.24300885813958117, 1), (0.37801665518662…	Transport	pdima translocase	['Rv2936', 'Rv2937', 'Rv2938']	['Rv2937', 'Rv2938', 'Rv2945c', 'Rv2942', 'Rv2936']	pdima_c --> pdima_e	0.0391539
EX_pdima	19.2787	3.64901e-05	[(0.5000076801300645, 17), (0.4999961599058472, 6), (0.6750797731339393, 4), (0.5000076801298303, 4), (0.5000100475373743, 2), (0.4999923198676903, 2), (0.9506856520339668, 1), (0.24300885813958917, 1), (0.24292971555306275, 1), (0.999992154165657, 1), (0.2520145099342061, 1), (0.24300885813958473, 1), (0.24300885813963968, 1), (0.24292971555306309, 1), (0.24300885813958117, 1), (0.37801665518662…	Exchange			[]	pdima_e -->	0.0391539

## Sheet: pyrazinamide_MAC_shprice_GWAS
	F_value	pvalue	value_counts	name	corrected_pVal
nac_c	31.1668	3.60293e-07	[(0.4220062353096057, 10), (0.5396126584819003, 6), (0.4220062353096058, 4), (0.6868447246374338, 1), (0.18876358704083215, 1), (0.4227571711882263, 1), (0.7833995106101276, 1), (0.909358716039114, 1), (0.2414462877338488, 1), (0.5396126584819002, 1), (0.6537733933219567, 1), (0.6868447246374336, 1), (0.4220062353096059, 1), (0.1797847075625235, 1), (0.17402233846708648, 1), (0.63606542014557, 1)…	Nicotinate	0.00030805

## Sheet: pyrazinamide_MAC_pathway_enrich
	subsys_pval_pyrazinamide	SIG_SUBSYS_NUM	TOTAL_SUBSYS_NUM	corrected_pVal
phthiocerol biosynthesis	2.41873e-05	4	13	0.00592588
phenolphthiocerol biosynthesis	0.00021836	3	11	0.0256958
Nicotinate and nicotinamide metabolism	0.000314643	4	21	0.0256958
NAD salvage pathway I (PNC VI cycle)	0.000495746	2	6	0.0303644
NAD <i>de novo</i> biosynthesis I (from aspartate)	0.000848465	2	7	0.0415748

## Sheet: pyrazinamide_MAC_allele_params
	sampled_map_7189	sampled_map_13144	sampled_map_2088	sampled_map_12358	sampled_map_11725	sampled_map_9339	sampled_map_9295	sampled_map_8888	sampled_map_3919	sampled_map_728	sampled_map_16629	sampled_map_14575	sampled_map_8392	sampled_map_10263	sampled_map_3194	sampled_map_5992	sampled_map_14883	sampled_map_5918	sampled_map_12996	sampled_map_17272	sampled_map_17167	lor	num_strains	num_resist	lb_ub	pval_bin	cons	pval_dis	pathways	enrich_pathways	sig_reacts	gene	muts	Rv_locus_name	aa_seq
ansP2_1	-1	-2	-1	-2	-2	-1	-1	-2	-1	-1	-1	-1	-1	-2	-1	-1	-2	-2	-1	-2	-1	3.47101	20	20	[21, 0]	4.59283e-06	[8, 13, 0, 0]	3.36333e-05	[]	[]	['ASNt2r']	ansP2	DEL1-28,	Rv0346c	MIALGGAIGTGLFLGAGGRLASAGPGLFLVYGICGIFVFLILRALGELVLHRPSSGSFVSYAREFYGEKVAFVAGWMYFLNWAMTGIVDTTAIAHYCHYWRAFQPIPQWTLALIALLVVLSMNLISVRLFGELEFWASLIKVIALVTFLIVGTVFLAGRYKIDGQETGVSLWSSHGGIVPTGLLPIVLVTSGVVFAYAAIELVGIAAGETAEPAKIMPRAINSVVLRIACFYVGSTVLLALLLPYTAYKEHVSPFVTFFSKIGIDAAGSVMNLVVLTAALSSLNAGLYSTGRILRSMAINGSGPRFTAPMSKTGVPYGGILLTAGIGLLGIILNAIKPSQAFEIVLHIAATGVIAAWATIVACQLRLHRMANAGQLQRPKFRMPLSPFSGYLTLAFLAG…
ndh_2	-2	-1	-1	-2	-1	-1	-1	-2	-1	-2	-1	-1	-2	-1	-1	-1	-1	-2	-2	-1	-2	2.41325	75	52	[21, 0]	4.59283e-06	[8, 13, 0, 0]	3.36333e-05	['Oxidative phosphorylation', 'NADH to cytochrome <i>bd</i> oxidase electron transfer II']	[]	[]	ndh		Rv1854c	MIIGSGFGGLNAAKKLKRADVDIKLIARTTHHLFQPLLYQVATGIISEGEIAPPTRVVLRKQRNVQVLLGNVTHIDLAGQCVVSELLGHTYQTPYDSLIVAAGAGQSYFGNDHFAEFAPGMKSIDDALELRGRILSAFEQAERSSDPERRAKLLTFTVVGAGPTGVEMAGQIAELAEHTLKGAFRHIDSTKARVILLDAAPAVLPPMGAKLGQRAAARLQKLGVEIQLGAMVTDVDRNGITVKDSDGTVRRIESACKVWSAGVSASRLGRDLAEQSRVELDRAGRVQVLPDLSIPGYPNVFVVGDMAAVEGVPGVAQGAIQGAKYVASTIKAELAGANPAEREPFQYFDKGSMATVSRFSAVAKIGPVEFSGFIAWLIWLVLHLAYLIGFKTKITTLLS…
kdpC_1	2	1	1	1	1	2	2	1	1	1	1	1	1	2	1	1	1	1	1	2	1	-1.15851	19	9	[0, 21]	4.59283e-06	[0, 0, 16, 5]	4.05855e-07	['Two-component system']	[]	[]	kdpC	DEL1-10,	Rv1031	MLLVFTVITGIVYPLAVTGVGQLFFGDQANGALLERDGQVIGSAHIGQQFTAAKYFHPRPSSAGDGYDAAASSGSNLGPTNEKLLAAVAERVTAYRKENNLPADTLVPVDAVTGSGSGLDPAISVVNAKLQAPRVAQARNISIRQVERLIEDHTDARGLGFLGERAVNVLRLNLALDRL
pncA_10	2	1	2	1	2	2	1	1	1	1	1	1	2	1	1	2	1	2	1	2	1	-3.42937	22	4	[0, 21]	4.59283e-06	[0, 0, 13, 8]	3.36333e-05	['', 'NAD salvage pathway I (PNC VI cycle)', 'Metabolic pathways', 'Nicotinate and nicotinamide metabolism']	['NAD salvage pathway I (PNC VI cycle)', 'Nicotinate and nicotinamide metabolism']	['NNAM']	pncA		Rv2043c	MRALIIVDVQNDFCEGGSLAVTGGAALARAISDYLAEAADYHHVVATKDFHIDPGDHFSGTPDYSSSWPPHCVSGTPGADFHPSLDTSAIEAVFYKGAYTGAYSGFEGVDENGTPLLNWLRQRGVDEVDVVGIATDHCVRQTAEDAVRNGLATRVLVDLTAGVSADTTVAALEEMRTASVELVCSS
pykA_2	2	2	-2	-1	-2	-2	-1	-2	-2	-1	-1	-1	-2	-1	-2	-1	-2	-1	-2	-1	-1	0.428455	12	9	[19, 2]	0.000207502	[9, 10, 0, 2]	0.00259834	['', 'Biosynthesis of amino acids', 'Purine metabolism', 'Microbial metabolism in diverse environments', 'Carbon metabolism', 'mixed acid fermentation', 'Glycolysis / Gluconeogenesis', 'Metabolic pathways', 'Biosynthesis of secondary metabolites', 'Biosynthesis of antibiotics', 'Pyruvate metabolism', 'glycolysis I (from glucose 6-phosphate)']	[]	[]	pykA	DEL1-33,	Rv1617	MNFSHGDYDDHKVAYERVRVASDATGRAVGVLADLQGPKIRLGRFASGATHWAEGETVRITVGACEGSHDRVSTTYKRLAQDAVAGDRVLVDDGKVALVVDAVEGDDVVCTVVEGGPVSDNKGISLPGMNVTAPALSEKDIEDLTFALNLGVDMVALSFVRSPADVELVHEVMDRIGRRVPVIAKLEKPEAIDNLEAIVLAFDAVMVARGDLGVELPLEEVPLVQKRAIQMARENAKPVIVATQMLDSMIENSRPTRAEASDVANAVLDGADALMLSGETSVGKYPLAAVRTMSRIICAVEENSTAAPPLTHIPRTKRGVISYAARDIGERLDAKALVAFTQSGDTVRRLARLHTPLPLLAFTAWPEVRSQLAMTWGTETFIVPKMQSTDGMIRQVDKS…
dfrA_1	1	1	2	2	1	2	-2	2	2	2	1	2	2	2	1	1	-1	1	1	2	2	-0.926143	75	50	[2, 19]	0.000207502	[1, 1, 8, 11]	0.00217291	['', 'tetrahydrofolate biosynthesis', 'Folate biosynthesis', 'One carbon pool by folate', 'Metabolic pathways', '<i>N</i><sup>10</sup>-formyl-tetrahydrofolate biosynthesis', 'superpathway of tetrahydrofolate biosynthesis', 'superpathway of tetrahydrofolate biosynthesis and salvage']	[]	[]	dfrA		Rv2763c	MTMVGLIWAQATSGVIGRGGDIPWRLPEDQAHFREITMGHTIVMGRRTWDSLPAKVRPLPGRRNVVLSRQADFMASGAEVVGSLEEALTSPETWVIGGGQVYALALPYATRCEVTEVDIGLPREAGDALAPVLDETWRGETGEWRFSRSGLRYRLYSYHRS
ald_4	2	2	1	1	2	1	1	1	1	2	1	1	1	1	-2	2	-1	2	2	1	1	-1.28262	74	49	[2, 19]	0.000207502	[1, 1, 12, 7]	0.00106001	['Alanine, aspartate and glutamate metabolism', 'Taurine and hypotaurine metabolism', 'Metabolic pathways']	[]	[]	ald		Rv2780	MRVGIPTETKNNEFRVAITPAGVAELTRRGHEVLIQAGAGEGSAITDADFKAAGAQLVGTADQVWADADLLLKVKEPIAAEYGRLRHGQILFTFLHLAASRACTDALLDSGTTSIAYETVQTADGALPLLAPMSEVAGRLAAQVGAYHLMRTQGGRGVLMGGVPGVEPADVVVIGAGTAGYNAARIANGMGATVTVLDINIDKLRQLDAEFCGRIHTRYSSAYELEGAVKRADLVIGAVLVPGAKAPKLVSNSLVAHMKPGAVLVDIAIDQGGCFEGSRPTTYDHPTFAVHDTLFYCVANMPASVPKTSTYALTNATMPYVLELADHGWRAACRSNPALAKGLSTHEGALLSERVATDLGVPFTEPASVLA
aspB_2	-2	-2	1	1	2	2	1	2	2	1	2	1	2	1	1	1	2	2	1	2	1	-1.29928	18	8	[2, 19]	0.000207502	[2, 0, 10, 9]	0.00259834	['L-aspartate degradation I', 'L-aspartate biosynthesis', '', 'L-phenylalanine biosynthesis I', 'superpathway of L-isoleucine biosynthesis I', 'superpathway of L-methionine biosynthesis (by sulfhydrylation)', 'superpathway of L-threonine biosynthesis', 'L-aspartate biosynthesis', 'L-aspartate degradation I', 'L-phenylalanine biosynthesis I']	[]	[]	aspB	INS-4,SNP-M1V,	Rv3565	MGVAVTDRVALRAGVPPFYVMDVWLAAAERQRTHGDLVNLSAGQPSAGAPEPVRAAAAAALHLNQLGYSVALGIPELRDAIAADYQRRHGITVEPDAVVITTGSSGGFLLAFLACFDAGDRVAMASPGYPCYRNILSALGCEVVEIPCGPQTRFQPTAQMLAEIDPPLRGVVVASPANPTGTVIPPEELAAIASWCDASDVRLISDEVYHGLVYQGAPQTSCAWQTSRNAVVVNSFSKYYAMTGWRLGWLLVPTVLRRAVDCLTGNFTICPPVLSQIAAVSAFTPEATAEADGNLASYAINRSLLLDGLRRIGIDRLAPTDGAFYVYADVSDFTSDSLAFCSKLLADTGVAIAPGIDFDTARGGSFVRISFAGPSGDIEEALRRIGSWLPSQ
fabD_1	-1	-1	-1	-1	-1	-2	-2	2	-2	-1	-1	-1	-1	2	-2	-1	-1	2	-1	-2	-1	1.26876	25	21	[18, 3]	0.00106311	[5, 13, 0, 3]	0.000515253	['Fatty acid biosynthesis', 'Biosynthesis of antibiotics', 'Metabolic pathways', 'fatty acid biosynthesis initiation I', 'Fatty acid metabolism', 'superpathway of mycolate biosynthesis']	[]	[]	fabD	SNP_T114A	Rv2243	MIALLAPGQGSQTEGMLSPWLQLPGAADQIAAWSKAADLDLARLGTTASTEEITDTAVAQPLIVAATLLAHQELARRCVLAGKDVIVAGHSVGEIAAYAIAGVIAADDAVALAAARGAEMAKACATEPTGMSAVLGGDETEVLSRLEQLDLVPANRNAAGQIVAAGRLTALEKLAEDPPAKARVRALGVAGAFHTEFMAPALDGFAAAAANIATADPTATLLSNRDGKPVTSAAAAMDTLVSQLTQPVRWDLCTATLREHTVTAIVEFPPAGTLSGIAKRELRGVPARAVKSPADLDELANL
ppsA_2	1	2	2	-1	-2	1	2	2	1	1	1	1	1	2	-2	1	1	2	1	1	1	-1.45529	17	7	[3, 18]	0.00106311	[2, 1, 12, 6]	0.00259834	['phthiocerol biosynthesis', '', 'phenolphthiocerol biosynthesis', 'phthiocerol biosynthesis', 'phenolphthiocerol biosynthesis']	['phthiocerol biosynthesis', 'phenolphthiocerol biosynthesis', 'phthiocerol biosynthesis', 'phenolphthiocerol biosynthesis']	['PREPTHS']	ppsA	SNP-D624E,SNP-A803T,SNP-R877H,SNP-N809D,SNP-Q808R,	Rv2931	MTGSISGEADLRHWLIDYLVTNIGCTPDEVDPDLSLADLGVSSRDAVVLSGELSELLGRTVSPIDFWEHPTINALAAYLAAPEPSPDSDAAVKRGARNSLDEPIAVVGMGCRFPGGISCPEALWDFLCERRSSISQVPPQRWQPFEGGPPEVAAALARTTRWGSFLPDIDAFDAEFFEISPSEADKMDPQQRLLLEVAWEALEHAGIPPGTLRRSATGVFAGACLSEYGAMASADLSQVDGWSNSGGAMSIIANRLSYFLDLRGPSVAVDTACSSSLVAIHLACQSLRTQDCHLAIAAGVNLLLSPAVFRGFDQVGALSPTGQCRAFDATADGFVRGEGAGVVVLKRLTDAQRDGDRVLAVICGSAVNQDGRSNGLMAPNPAAQMAVLRAAYTNAGMQP…
mec_1	-1	-1	-2	-2	-2	-1	-1	-2	2	-1	-2	-2	-2	-2	-2	-1	-1	2	2	-2	1	2.07944	14	13	[17, 4]	0.00455635	[10, 7, 1, 3]	0.0257237	['Sulfur relay system', 'L-cysteine biosynthesis V (mycobacteria)']	[]	[]	mec		Rv1334	MLLRKGTVYVLVIRADLVNAMVAHARRDHPDEACGVLAGPEGSDRPERHIPMTNAERSPTFYRLDSGEQLKVWRAMEDADEVPVVIYHSHTATEAYPSRTDVKLATEPDAHYVLVSTRDPHRHELRSYRIVDGAVTEEPVNVVEQY
oxcA_3	-2	-1	2	-1	-1	2	-2	-1	-1	-1	-1	-1	-1	-2	-1	2	-2	-1	2	-2	-2	1.97234	22	20	[17, 4]	0.00455635	[6, 11, 0, 4]	0.00754808	['Glyoxylate and dicarboxylate metabolism', 'Metabolic pathways']	[]	[]	oxcA	DEL1-10,SNP-V11M,SNP-A253S,SNP-S224G,	Rv0118c	MLTDGCHLVVDALKANDVDTIYGVVGIPITDLARAAQASGIRYIGFRHEASAGNAAAAAGFLTARPGVCLTTSGPGFLNGLPALANATTNCFPMIQISGSSSRPMVDLQRGDYQDLDQLNAARPFVKAAYRIGQVQDIGRGVARAIRTATSGRPGGVYLDIPGDVLGQAVEASAASGAIWRPVDPAPRLLPAPEAIDRALDVLAQAQRPLLVLGKGAAYAQADNVIREFVEHTGIPFLPMSMSKGLLPDSHPQSAAAARSLAMARADVVLLVGARLNWLLGNGESPQWSADAKFIQVDIEASEFDSNRPIVAPLTGDIGSVMSALLEAAADRSSVASAAWTGELADRKARNSAKMRRRLADDHHPMRFYNALGAIRSVLQRNPDVYVVNEGANALDLAR…
alr_3	-2	-1	-1	2	-1	-1	-2	-1	1	-2	-1	-1	-1	-1	2	2	-1	-1	-1	-2	-1	1.77584	5	5	[17, 4]	0.00455635	[4, 13, 1, 3]	0.00106001	['Vancomycin resistance', 'Metabolic pathways', 'L-alanine biosynthesis I']	[]	[]	alr	SNP-L91R,SNP-M1L,INS-22,	Rv3423c	MKRFWENVGKPNDTTDGRGTTSLAMTPISQTPGLLAEAMVDLGAIEHNVRVLREHAGHAQLMAVVKADGYGHGATRVAQTALGAGAAELGVATVDEALALRADGITAPVLAWRHPPGIDFGPALLADVQVAVSSLRQLDELLHAVRRTGRTATVTVKVDTGLNRNGVGPAQFPAMLTALRQAMAEDAVRLRGLMSHMVYADKPDDSINDVQAQRFTAFLAQAREQGVRFEVAHLSNSSATMARPDLTFDLVRPGIAVYGLSPVPALGDMGLVPAMTVKCAVALVKSIRAGEGVSYGHTWIAPRDTNLALLPIGYADGVFRSLGGRLEVLINGRRCPGVGRICMDQFMVDLGPGPLDVAEGDEAILFGPGIRGEPTAQDWADLVGTIHYEVVTSPRGRIT…
gpdA2_5	2	-1	-1	-1	-2	2	-1	-2	-1	-1	-1	-2	-2	-2	2	-1	2	-1	-1	-1	-2	-0.0160003	46	31	[17, 4]	0.00455635	[6, 11, 0, 4]	0.00754808	['', 'phosphatidylglycerol biosynthesis II (non-plastidic)', 'phosphatidylglycerol biosynthesis I (plastidic)', 'Biosynthesis of secondary metabolites', 'Glycerophospholipid metabolism', 'CDP-diacylglycerol biosynthesis II', 'CDP-diacylglycerol biosynthesis I']	[]	[]	gpdA2	INS-2,SNP-P133A,	Rv2982c	MWMAGIASTVAVMGAGAWGTALAKVLADAGGEVTLWARRAEVADQINTTRYNPDYLPGALLPPSIHATADAEEALGGASTVLLGVPAQTMRANLERWAPLLPEGATLVSLAKGIELGTLMRMSQVIISVTGAEPAQVAVISGPNLASEIAECQPAATVVACSDSGRAVALQRALNSGYFRPYTNADVVGTEIGGACKNIIALACGMAVGIGLGENTAAAIITRGLAEIIRLGTALGANGATLAGLAGVGDLVATCTSPRSRNRSFGERLGRGETLQSAGKACHVVEGVTSCESVLALASSYDVEMPLTDAVHRVCHKGLSVDEAITLLLGRRTKPE
serA1_1	1	1	1	1	1	-2	2	-2	1	1	2	1	2	1	-2	1	-1	1	1	1	2	-0.918486	26	14	[4, 17]	0.00455635	[3, 1, 13, 4]	0.00106001	['Biosynthesis of amino acids', 'Microbial metabolism in diverse environments', 'superpathway of sulfate assimilation and cysteine biosynthesis', 'Carbon metabolism', 'Glycine, serine and threonine metabolism', 'Cysteine and methionine metabolism', 'Biosynthesis of antibiotics', 'superpathway of L-serine and glycine biosynthesis I', 'Metabolic pathways', 'Methane metabolism', 'L-serine biosynthes…	[]	[]	serA1	SNP-V6M,DEL1-5,	Rv2996c	MLIADKLAPSTVAALGDQVEVRWVDGPDRDKLLAAVPEADALLVRSATTVDAEVLAAAPKLKIVARAGVGLDNVDVDAATARGVLVVNAPTSNIHSAAEHALALLLAASRQIPAADASLREHTWKRSSFSGTEIFGKTVGVVGLGRIGQLVAQRIAAFGAYVVAYDPYVSPARAAQLGIELLSLDDLLARADFISVHLPKTPETAGLIDKEALAKTKPGVIIVNAARGGLVDEAALADAITGGHVRAAGLDVFATEPCTDSPLFELAQVVVTPHLGASTAEAQDRAGTDVAESVRLALAGEFVPDAVNVGGGVVNEEVAPWLDLVRKLGVLAGVLSDELPVSLSVQVRGELAAEEVEVLRLSALRGLFSAVIEDAVTFVNAPALAAERGVTAEICKASE…
mmaA4_2	2	2	1	2	-2	1	2	1	1	1	2	2	2	-2	1	1	-1	1	-1	1	2	-0.920878	48	29	[4, 17]	0.00455635	[2, 2, 9, 8]	0.0431497	['mycolate biosynthesis', 'superpathway of mycolate biosynthesis', 'mycolate biosynthesis']	[]	[]	mmaA4	DEL1-3,	Rv0642c	MAEKPISPTKTRTRFEDIQAHYDVSDDFFALFQDPTRTYSCAYFEPPELTLEEAQYAKVDLNLDKLDLKPGMTLLDIGCGWGTTMRRAVERFDVNVIGLTLSKNQHARCEQVLASIDTNRSRQVLLQGWEDFAEPVDRIVSIEAFEHFGHENYDDFFKRCFNIMPADGRMTVQSSVSYHPYEMAARGKKLSFETARFIKFIVTEIFPGGRLPSTEMMVEHGEKAGFTVPEPLSLRPHYIKTLRIWGDTLQSNKDKAIEVTSEEVYNRYMKYLRGCEHYFTDEMLDCSLVTYLKPGAAA
fadE24_3	2	1	-2	2	-1	2	2	2	1	-1	1	1	-1	1	2	1	2	2	1	1	2	-1.12393	24	12	[4, 17]	0.00455635	[1, 3, 8, 9]	0.0363402	['', 'fatty acid &beta;-oxidation I', 'fatty acid &beta;-oxidation I']	[]	[]	fadE24	INS-12,	Rv3139	MVRYHPDDRGCRMTNTTSAANAAKPSGARTDRRGRTTGVGLAPHKRTGIDVALALLTPIVGQEFLDKYRLRDPLNRSLRYGVKTMFATAGAATRQFQRVQGLRGGPTRLKSSGRDYFDLTPDDDQKLIIETVDEFAEEVLRPAAHDADDAATYPSDLTAKAAELGITAINIPEDFDGIAEHRSSVTNVLVAEALAYGDMGLALPILAPGGVASALTHWGSADQQATYLKEFAGENVPQACVAITEPQPLFDPTRLKTTAVRTPSGYRLDGVKSLIPAAADAELFIVGAQLGGKPALFIVESAASGLTVKADPSMGIRGAALGQVELCGVSVPLNARLGEDEASDNDYSEALALARLGWAALAVGTSHAVLDYVVPYVKQRQAFGEPIAHRQAVAFMCAN…
fadD26_3	2	2	2	-2	1	2	-2	1	2	2	1	1	1	2	-2	1	1	-1	1	1	2	-1.17865	26	13	[4, 17]	0.00455635	[3, 1, 9, 8]	0.0363402	['phthiocerol biosynthesis', '', 'phthiocerol biosynthesis']	['phthiocerol biosynthesis', 'phthiocerol biosynthesis']	['FACOAL200']	fadD26	SNP-V185M,DEL1-184,	Rv2930	MSHTNVIANVTQSMYGYFGDPAKIPTGTVVSWLPLYHDMGLILGICAPLVARRRAMLMSPMSFLRRPARWMQLLATSGRCFSAAPNFAFELAVRRTSDQDMAGLDLRDVVGIVSGSERIHVATVRRFIERFAPYNLSPTAIRPSYGLAEATLYVAAPEAGAAPKTVRFDYEQLTAGQARPCGTDGSVGTELISYGSPDPSSVRIVNPETMVENPPGVVGEIWVHGDHVTMGYWQKPKQTAQVFDAKLVDPAPAAPEGPWLRTGDLGVISDGELFIMGRIKDLLIVDGRNHYPDDIEATIQEITGGRAAAIAVPDDITEQLVAIIEFKRRGSTAEEVMLKLRSVKREVTSAISKSHSLRVADLVLVSPGSIPITTSGKIRRSACVERYRSDGFKRLDVAV
katG_2	-2	1	-1	1	-2	2	1	2	2	2	2	1	1	2	2	2	2	-1	2	1	2	-2.2736	5	1	[4, 17]	0.00455635	[2, 2, 6, 11]	0.0152533	['', 'Phenylalanine metabolism', 'Drug metabolism - other enzymes', 'Tryptophan metabolism', 'superoxide radicals degradation', 'Metabolic pathways', 'reactive oxygen species degradation', 'Biosynthesis of secondary metabolites']	[]	[]	katG	SNP-V23M,DEL1-22,	Rv1908c	MGHMKYPVEGGGNQDWWPNRLNLKVLHQNPAVADPMGAAFDYAAEVATIDVDALTRDIEEVMTTSQPWWPADYGHYGPLFIRMAWHAAGTYRIHDGRGGAGGGMQRFAPLNSWPDNASLDKARRLLWPVKKKYGKKLSWADLIVFAGNCALESMGFKTFGFGFGRVDQWEPDEVYWGKEATWLGDERYSGKRDLENPLAAVQMGLIYVNPEGPNGNPDPMAAAVDIRETFRRMAMNDVETAALIVGGHTFGKTHGAGPADLVGPEPEAAPLEQMGLGWKSSYGTGTGKDAITSGIEVVWTNTPTKWDNSFLEILYGYEWELTKSPAGAWQYTAKDGAGAGTIPDPFGGPGRSPTMLATDLSLRVDPIYERITRRWLEHPEELADEFAKAWYKLIHRDMG…
pncA_14	-2	-2	-2	-2	2	-1	2	-1	-1	-1	1	-1	1	-1	1	-1	-1	-1	-1	-2	-2	1.77584	5	5	[16, 5]	0.0163773	[6, 10, 3, 2]	0.0606975	['', 'NAD salvage pathway I (PNC VI cycle)', 'Metabolic pathways', 'Nicotinate and nicotinamide metabolism']	['NAD salvage pathway I (PNC VI cycle)', 'Nicotinate and nicotinamide metabolism']	['NNAM']	pncA	SNP-D49G,	Rv2043c	MRALIIVDVQNDFCEGGSLAVTGGAALARAISDYLAEAADYHHVVATKGFHIDPGDHFSGTPDYSSSWPPHCVSGTPGADFHPSLDTSAIEAVFYKGAYTGAYSGFEGVDENGTPLLNWLRQRGVDEVDVVGIATDHCVRQTAEDAVRNGLATRVLVDLTAGVSADTTVAALEEMRTASVELVCSS
ppsA_4	1	1	1	-2	-1	1	2	2	-2	1	1	2	1	1	-1	1	-1	1	2	2	2	1.23214	29	24	[5, 16]	0.0163773	[2, 3, 10, 6]	0.0606975	['phthiocerol biosynthesis', '', 'phenolphthiocerol biosynthesis', 'phthiocerol biosynthesis', 'phenolphthiocerol biosynthesis']	['phthiocerol biosynthesis', 'phenolphthiocerol biosynthesis', 'phthiocerol biosynthesis', 'phenolphthiocerol biosynthesis']	['PREPTHS']	ppsA	SNP-L1194R,SNP-D624E,SNP-N809D,SNP-Q808R,SNP-A803T,SNP-R877H,	Rv2931	MTGSISGEADLRHWLIDYLVTNIGCTPDEVDPDLSLADLGVSSRDAVVLSGELSELLGRTVSPIDFWEHPTINALAAYLAAPEPSPDSDAAVKRGARNSLDEPIAVVGMGCRFPGGISCPEALWDFLCERRSSISQVPPQRWQPFEGGPPEVAAALARTTRWGSFLPDIDAFDAEFFEISPSEADKMDPQQRLLLEVAWEALEHAGIPPGTLRRSATGVFAGACLSEYGAMASADLSQVDGWSNSGGAMSIIANRLSYFLDLRGPSVAVDTACSSSLVAIHLACQSLRTQDCHLAIAAGVNLLLSPAVFRGFDQVGALSPTGQCRAFDATADGFVRGEGAGVVVLKRLTDAQRDGDRVLAVICGSAVNQDGRSNGLMAPNPAAQMAVLRAAYTNAGMQP…
aroF_1	-2	-1	-1	-2	-1	-1	2	-1	2	1	-2	1	-1	-2	-1	-1	-2	-2	-2	-1	2	0.708073	64	45	[16, 5]	0.0163773	[7, 9, 2, 3]	0.100584	['Phenylalanine, tyrosine and tryptophan biosynthesis', 'Biosynthesis of amino acids', 'chorismate biosynthesis I', 'Biosynthesis of antibiotics', 'Metabolic pathways', 'chorismate biosynthesis from 3-dehydroquinate', 'Biosynthesis of secondary metabolites', 'superpathway of L-tryptophan biosynthesis', 'superpathway of L-tyrosine biosynthesis']	[]	[]	aroF	INS-11,SNP-M1V,	Rv2540c	MAAGGAWEDGQVLRWITAGESHGRALVAVVEGMVAGVHVTSADIADQLARRRLGYGRGARMTFERDAVTVLSGIRHGSTLGGPIAIEIGNTEWPKWETVMAADPVDPAELADVARNAPLTRPRPGHADYAGMLKYGFDDARPVLERASARETAARVAAGTVARAFLRQALGVEVLSHVISIGASAPYEGPPPRAEDLPAIDASPVRAYDKAAEADMIAQIEAAKKDGDTLGGVVEAVALGLPVGLGSFTSGDHRLDSQLAAAVMGIQAIKGVEIGDGFQTARRRGSRAHDEMYPGPDGVVRSTNRAGGLEGGMTNGQPLRVRAAMKPISTVPRALATVDLATGDEAVAIHQRSDVCAVPAAGVVVETMVALVLARAALEKFGGDSLAETQRNIAAYQRS…
Rv1647_3	2	-2	1	-2	2	1	1	2	1	1	1	-2	1	1	2	2	-2	2	1	2	-1	-2.0662	8	2	[5, 16]	0.0163773	[4, 1, 9, 7]	0.0718978	[]	[]	[]	Rv1647	SNP-V49M,DEL1-48,	Rv1647	MNRSPGLVSFIHRARRLLPGDPEFGDPLSTAGEGGPRAAARAADRLLRDRDAASREVGLSVLQVWQALTEAVSRRPANPEVTLVFTDLVGFSTWSLHAGDDATLTLLRQVARAVESPLLDAGGHIVKRLGDGIMAVFRNPTVALRAVLVAQDAVKSLEVQGYTPRMRIGIHTGRPQRLAADWLGVDVNIAARVMERATKGGIMISQPTLDLIPQSELDALGVVARRVRKPVFASKPTGIPPDLAIYRIKTVSESTAADNFDEMSPDAQ
mce4B_5	1	2	-1	2	1	-1	1	1	2	1	-2	2	1	2	-1	1	2	1	1	-2	-2	1.23214	29	24	[6, 15]	0.0495346	[3, 3, 9, 6]	0.193955	['ABC transporters']	[]	[]	mce4B	SNP-Q220H,	Rv3498c	MAGSGVPSHRSMVIKVSVFAVVMLLVAAGLVVVFGDFRFGPTTVYHATFTDASRLKAGQKVRIAGVPVGSVKAVKLNPDHSIDVAFAIDRSYTLYSSTRAVIRYENLVGDRFLEITSGPGELRKLPPGGTINVAHTQPALDLDALLGGLRPVLKGFDADKINTITSAVIELLQGQGGPLANVLADTGAFSAALGARDQLIGEVITNLNAVLATVDAKSAHFSASVDQLQQLVSGLAKNRDPIAGAISPLASTTTDLTELLRNSRRPLQGILENARPLATELDNRKAEVNNDIEQLGEDYLRLSALGSYGAFFNIYFCSVTIKINGPAGSDILLPIGGQPDPSKGRCAFAK
aspB_5	-1	-1	-1	-2	-2	-1	-1	-1	-1	-2	-2	1	-2	2	2	2	-2	-2	2	-2	2	0.962811	54	40	[15, 6]	0.0495346	[8, 7, 1, 5]	0.14007	['L-aspartate degradation I', 'L-aspartate biosynthesis', '', 'L-phenylalanine biosynthesis I', 'superpathway of L-isoleucine biosynthesis I', 'superpathway of L-methionine biosynthesis (by sulfhydrylation)', 'superpathway of L-threonine biosynthesis', 'L-aspartate biosynthesis', 'L-aspartate degradation I', 'L-phenylalanine biosynthesis I']	[]	[]	aspB		Rv3565	MTDRVALRAGVPPFYVMDVWLAAAERQRTHGDLVNLSAGQPSAGAPEPVRAAAAAALHLNQLGYSVALGIPELRDAIAADYQRRHGITVEPDAVVITTGSSGGFLLAFLACFDAGDRVAMASPGYPCYRNILSALGCEVVEIPCGPQTRFQPTAQMLAEIDPPLRGVVVASPANPTGTVIPPEELAAIASWCDASDVRLISDEVYHGLVYQGAPQTSCAWQTSRNAVVVNSFSKYYAMTGWRLGWLLVPTVLRRAVDCLTGNFTICPPVLSQIAAVSAFTPEATAEADGNLASYAINRSLLLDGLRRIGIDRLAPTDGAFYVYADVSDFTSDSLAFCSKLLADTGVAIAPGIDFDTARGGSFVRISFAGPSGDIEEALRRIGSWLPSQ
mshA_5	1	1	-2	2	2	2	2	1	2	2	-1	-1	-1	-1	2	1	1	-1	1	2	1	0.716031	46	34	[6, 15]	0.0495346	[1, 5, 7, 8]	0.14007	['mycothiol biosynthesis', 'mycothiol biosynthesis']	[]	[]	mshA	DEL_1-3,SNP_A186A	Rv0486	MRHDDGSGLIAQRRPVRGEGATRSRGPSGPSNRNVSAADDPRRVALLAVHTSPLAQPGTGDAGGMNVYMLQSALHLARRGIEVEIFTRATASADPPVVRVAPGVLVRNVVAGPFEGLDKYDLPTQLCAFAAGVLRAEAVHEPGYYDIVHSHYWLSGQVGWLARDRWAVPLVHTAHTLAAVKNAVLADGDGPEPPLRTVGEQQVVDEADRLIVNTDDEARQVISLHGADPARIDVVHPGVDLDVFRPGDRRAARAALGLPVDERVVAFVGRIQPLKAPDIVLRAAAKLPGVRIIVAGGPSGSGLASPDGLVRLADELGISARVTFLPPQSHTDLATLFRAADLVAVPSYSESFGLVAVEAQACGTPVVAAAVGGLPVAVRDGITGTLVSGHEVGQWADAI…
ppsA_7	2	-1	2	-1	1	2	2	1	-1	1	2	2	2	2	-2	1	-1	-1	2	1	2	0.693147	5	4	[6, 15]	0.0495346	[1, 5, 5, 10]	0.0511974	['phthiocerol biosynthesis', '', 'phenolphthiocerol biosynthesis', 'phthiocerol biosynthesis', 'phenolphthiocerol biosynthesis']	['phthiocerol biosynthesis', 'phenolphthiocerol biosynthesis', 'phthiocerol biosynthesis', 'phenolphthiocerol biosynthesis']	['PREPTHS']	ppsA	SNP-L1194R,SNP-D624E,SNP-N809D,SNP-Q808R,SNP-H955P,SNP-A803T,SNP-R877H,	Rv2931	MTGSISGEADLRHWLIDYLVTNIGCTPDEVDPDLSLADLGVSSRDAVVLSGELSELLGRTVSPIDFWEHPTINALAAYLAAPEPSPDSDAAVKRGARNSLDEPIAVVGMGCRFPGGISCPEALWDFLCERRSSISQVPPQRWQPFEGGPPEVAAALARTTRWGSFLPDIDAFDAEFFEISPSEADKMDPQQRLLLEVAWEALEHAGIPPGTLRRSATGVFAGACLSEYGAMASADLSQVDGWSNSGGAMSIIANRLSYFLDLRGPSVAVDTACSSSLVAIHLACQSLRTQDCHLAIAAGVNLLLSPAVFRGFDQVGALSPTGQCRAFDATADGFVRGEGAGVVVLKRLTDAQRDGDRVLAVICGSAVNQDGRSNGLMAPNPAAQMAVLRAAYTNAGMQP…
narK2_2	-1	-2	-2	2	2	-1	-2	-2	-1	2	-1	-2	2	-1	-1	-1	2	-1	2	-2	-2	0.642092	48	35	[15, 6]	0.0495346	[7, 8, 0, 6]	0.0606975	['Nitrogen metabolism']	[]	[]	narK2		Rv1737c	MRGQAANLVLATWISVVNFWAWNLIGPLSTSYARDMSLSSAEASLLVATPILVGALGRIVTGPLTDRFGGRAMLIAVTLASILPVLAVGVAATMGSYALLVFFGLFLGVAGTIFAVGIPFANNWYQPARRGFSTGVFGMGMVGTALSAFFTPRFVRWFGLFTTHAIVAAALASTAVVAMVVLRDAPYFRPNADPVLPRLKAAARLPVTWEMSFLYAIVFGGFVAFSNYLPTYITTIYGFSTVDAGARTAGFALAAVLARPVGGWLSDRIAPRHVVLASLAGTALLAFAAALQPPPEVWSAATFITLAVCLGVGTGGVFAWVARRAPAASVGSVTGIVAAAGGLGGYFPPLVMGATYDPVDNDYTVGLLLLVATALVACTYTALHAREPVSEEASR
ddlA_1	2	2	-1	-1	1	-1	2	-2	-2	-2	-1	-1	-1	2	-2	-2	-1	1	-1	-1	-2	0.581595	9	7	[15, 6]	0.0495346	[6, 9, 2, 4]	0.164955	['Vancomycin resistance', 'Metabolic pathways', 'peptidoglycan biosynthesis III (mycobacteria)', 'Peptidoglycan biosynthesis', 'UDP-<i>N</i>-acetylmuramoyl-pentapeptide biosynthesis I (<i>meso</i>-diaminopimelate containing)']	[]	[]	ddlA	DEL_1-15,SNP_T364T	Rv2981c	MFGGRSNEHAISCVSAGSILRNLDSRRFDVIAVGITPAGSWVLTDANPDALTITNRELPQVKSGSGTELALPADPRRGGQLVSLPPGAGEVLESVDVVFPVLHGPYGEDGTIQGLLELAGVPYVGAGVLASAVGMDKEFTKKLLAADGLPVGAYAVLRPPRSTLHRQECERLGLPVFVKPARGGSSIGVSRVSSWDQLPAAVARARRHDPKVIVEAAISGRELECGVLEMPDGTLEASTLGEIRVAGVRGREDSFYDFATKYLDDAAELDVPAKVDDQVAEAIRQLAIRAFAAIDCRGLARVDFFLTDDGPVINEINTMPGFTTISMYPRMWAASGVDYPTLLATMIETALARGVGLH
manB_1	1	2	-2	1	1	1	1	-2	-2	1	1	1	2	2	1	-2	-2	-2	1	1	1	0.350861	72	49	[6, 15]	0.0495346	[6, 0, 12, 3]	0.00181665	['GDP-mannose biosynthesis', 'Fructose and mannose metabolism', 'Metabolic pathways', 'Biosynthesis of secondary metabolites', 'Amino sugar and nucleotide sugar metabolism']	[]	[]	manB		Rv3264c	MATHQVDAVVLVGGKGTRLRPLTLSAPKPMLPTAGLPFLTHLLSRIAAAGIEHVILGTSYKPAVFEAEFGDGSALGLQIEYVTEEHPLGTGGGIANVAGKLRNDTAMVFNGDVLSGADLAQLLDFHRSNRADVTLQLVRVGDPRAFGCVPTDEEDRVVAFLEKTEDPPTDQINAGCYVFERNVIDRIPQGREVSVEREVFPALLADGDCKIYGYVDASYWRDMGTPEDFVRGSADLVRGIAPSPALRGHRGEQLVHDGAAVSPGALLIGGTVVGRGAEIGPGTRLDGAVIFDGVRVEAGCVIERSIIGFGARIGPRALIRDGVIGDGADIGARCELLSGARVWPGVFLPDGGIRYSSDV
drrB_1	2	2	2	-1	-1	1	1	1	-2	1	2	2	2	1	-1	-2	2	-1	1	2	2	-0.472026	31	19	[6, 15]	0.0495346	[2, 4, 6, 9]	0.164955	[]	[]	['PDIMAT']	drrB	SNP-V34M,DEL1-33,	Rv2937	MLYRRFAAPSLLNGEVLTTVGAPIIFMVGFYIPFAIPWNQFVGGASSGVASNLGQYITPLVTLQAVSFAAIGSGFRAATDSLLGVNRRFQSMPMAPLTPLLARVWVAVDRCFTGLVISLVCGYVIGFRFHRGALYIVGFCLLVIAIGAVLSFAADLVGTVTRNPDAMLPLLSLPILIFGLLSIGLMPLKLFPHWIHPFVRNQPISQFVAALRALAGDTTKTASQVSWPVMAPTLTWLFAFVVILALSSTIVLARRP
nuoL_1	-1	-1	2	-1	1	1	2	1	1	1	1	1	1	1	-2	1	1	-1	1	-1	1	-0.490623	17	10	[6, 15]	0.0495346	[1, 5, 13, 2]	0.000739342	['Oxidative phosphorylation', 'Metabolic pathways', 'NADH to cytochrome <i>bd</i> oxidase electron transfer I', 'aerobic respiration I (cytochrome c)']	[]	[]	nuoL	SNP-L5M,DEL1-4,	Rv3156	MGTHYTWLLVALPLAGAAILLFGGRRTDAWGHLLGCAAALAAFGVGAMLLADMLGRDGLERAIHQQVFTWIPAGGLQVDFGLQIDQLSMCFVLLISGVGSLIHIYSVGYMAEDPDRRRFFGYLNLFLASMLLLVVADNYVLLYVGWEGVGLASYLLIGFWYHKPSAATAAKKAFVMNRVGDAGLAVGMFLTFSTFGTLSYAGVFAGVPAASRAVLTAIGLLMLLGACAKSAQVPLQAWLGDAMEGPTPVSALIHAATMVTAGVYLIVRSGPLYNLAPTAQLAVVIVGAVTLLFGAIIGCAKDDIKRALAASTISQIGYMVLAAGLGPAGYAFAIMHLLTHGFFKAGLFLGSGAVIHAMHEEQDMRRYGGLRAALPVTFATFGLAYLAIIGVPPFAGFFS…
Rv2454c_4	-2	1	-2	1	2	-2	2	-2	2	-1	1	1	1	-1	2	1	1	2	2	1	2	-0.740313	20	11	[6, 15]	0.0495346	[4, 2, 8, 7]	0.227647	['Microbial metabolism in diverse environments', 'Citrate cycle (TCA cycle)', 'Carbon metabolism', 'Biosynthesis of antibiotics', 'Glycolysis / Gluconeogenesis', 'Metabolic pathways', 'Biosynthesis of secondary metabolites', 'Pyruvate metabolism', 'Butanoate metabolism', 'TCA cycle V (2-oxoglutarate:ferredoxin oxidoreductase)']	[]	[]	Rv2454c		Rv2454c	MTRSGDEAQLMTGVTGDLAGTELGLTPSLTKNAGVPTTDQPQKGKDFTSDQEVRWCPGCGDYVILNTIRNFLPELGLRRENIVFISGIGCSSRFPYYLETYGFHSIHGRAPAIATGLALAREDLSVWVVTGDGDALSIGGNHLIHALRRNINVTILLFNNRIYGLTKGQYSPTSEVGKVTKSTPMGSLDHPFNPVSLALGAEATFVGRALDSDRNGLTEVLRAAAQHRGAALVEILQDCPIFNDGSFDALRKEGAEERVIKVRHGEPIVFGANGEYCVVKSGFGLEVAKTADVAIDEIIVHDAQVDDPAYAFALSRLSDQNLDHTVLGIFRHISRPTYDDAARSQVVAARNAAPSGTAALQSLLHGRDTWTVD
accD6_2	1	2	2	-2	1	-2	1	-2	1	1	1	2	-2	-1	1	2	1	-2	2	2	2	-1.15851	19	9	[6, 15]	0.0495346	[5, 1, 8, 7]	0.14007	['Fatty acid biosynthesis', 'Propanoate metabolism', 'Glyoxylate and dicarboxylate metabolism', 'Microbial metabolism in diverse environments', 'Carbon metabolism', 'Valine, leucine and isoleucine degradation', 'Biosynthesis of antibiotics', 'Metabolic pathways', 'Biosynthesis of secondary metabolites', 'fatty acid biosynthesis initiation I', 'biotin-carboxyl carrier protein assembly', 'Pyruvate …	[]	[]	accD6		Rv2247	MTIMAPEAVGESLDPRDPLLRLSNFFDDGSVELLHERDRSGVLAAAGTVNGVRTIAFCTDGTVMGGAMGVEGCTHIVNAYDTAIEDQSPIVGIWHSGGARLAEGVRALHAVGQVFEAMIRASGYIPQISVVVGFAAGGAAYGPALTDVVVMAPESRVFVTGPDVVRSVTGEDVDMASLGGPETHHKKSGVCHIVADDELDAYDRGRRLVGLFCQQGHFDRSKAEAGDTDIHALLPESSRRAYDVRPIVTAILDADTPFDEFQANWAPSMVVGLGRLSGRTVGVLANNPLRLGGCLNSESAEKAARFVRLCDAFGIPLVVVVDVPGYLPGVDQEWGGVVRRGAKLLHAFGECTVPRVTLVTRKTYGGAYIAMNSRSLNATKVFAWPDAEVAVMGAKAAVG…
alr_2	2	-1	2	2	1	-2	1	1	1	-2	1	1	2	-2	1	2	-1	2	-2	1	2	-1.47331	68	44	[6, 15]	0.0495346	[4, 2, 8, 7]	0.227647	['Vancomycin resistance', 'Metabolic pathways', 'L-alanine biosynthesis I']	[]	[]	alr	INS-22,SNP-M1L,	Rv3423c	MKRFWENVGKPNDTTDGRGTTSLAMTPISQTPGLLAEAMVDLGAIEHNVRVLREHAGHAQLMAVVKADGYGHGATRVAQTALGAGAAELGVATVDEALALRADGITAPVLAWLHPPGIDFGPALLADVQVAVSSLRQLDELLHAVRRTGRTATVTVKVDTGLNRNGVGPAQFPAMLTALRQAMAEDAVRLRGLMSHMVYADKPDDSINDVQAQRFTAFLAQAREQGVRFEVAHLSNSSATMARPDLTFDLVRPGIAVYGLSPVPALGDMGLVPAMTVKCAVALVKSIRAGEGVSYGHTWIAPRDTNLALLPIGYADGVFRSLGGRLEVLINGRRCPGVGRICMDQFMVDLGPGPLDVAEGDEAILFGPGIRGEPTAQDWADLVGTIHYEVVTSPRGRIT…
drrB_2	1	1	1	-2	2	2	1	-2	1	-2	2	1	2	1	-2	-2	-1	1	1	1	2	-2.2736	5	1	[6, 15]	0.0495346	[5, 1, 10, 5]	0.0511974	[]	[]	['PDIMAT']	drrB	DEL1-59,	Rv2937	MVGFYIPFAIPWNQFVGGASSGVASNLGQYITPLVTLQAVSFAAIGSGFRAATDSLLGVNRRFQSMPMAPLTPLLARVWVAVDRCFTGLVISLVCGYVIGFRFHRGALYIVGFCLLVIAIGAVLSFAADLVGTVTRNPDAMLPLLSLPILIFGLLSIGLMPLKLFPHWIHPFVRNQPISQFVAALRALAGDTTKTASQVSWPVMAPTLTWLFAFVVILALSSTIVLARRP
echA19_2	2	2	-1	1	1	-1	-2	-2	-1	-1	-2	-2	-1	1	-2	2	-2	-2	-1	-1	-2	-2.45592	59	35	[15, 6]	0.0495346	[8, 7, 3, 3]	0.266652	['cholesterol degradation to androstenedione I (cholesterol oxidase)', 'Propanoate metabolism', 'Valine, leucine and isoleucine degradation', 'Tryptophan metabolism', 'Geraniol degradation', 'Biosynthesis of secondary metabolites', 'Benzoate degradation', 'Microbial metabolism in diverse environments', 'Lysine degradation', 'Metabolic pathways', 'Caprolactam degradation', 'Fatty acid degradation'…	[]	[]	echA19	SNP-G86D,DEL1-8,SNP-V9M,	Rv3516	MERRGHTLIVTMNRPAARNALSTEMMRIMVQAWDRVDNDPDIRCCILTGAGGYFCAGMDLKAATQKPPGDSFKDGSYDPSRIDALLKGRRLTKPLIAAVEGPAIAGGTEILQGTDIRVAGESAKFGISEAKWSLYPMGGSAVRLVRQIPYTLACDLLLTGRHITAAEAKEMGLIGHVVPDGQALTKALELADAISANGPLAVQAILRSIRETECMPENEAFKIDTQIGIKVFLSDDAKEGPRAFAEKRAPNFQNR
pncA_5	-2	-2	2	-2	1	-1	1	1	-2	-1	2	-1	-1	-2	-1	-1	1	-1	-1	-1	2	2.12902	7	7	[14, 7]	0.12663	[5, 9, 4, 3]	0.266652	['', 'NAD salvage pathway I (PNC VI cycle)', 'Metabolic pathways', 'Nicotinate and nicotinamide metabolism']	['NAD salvage pathway I (PNC VI cycle)', 'Nicotinate and nicotinamide metabolism']	['NNAM']	pncA	SNP-W68G,	Rv2043c	MRALIIVDVQNDFCEGGSLAVTGGAALARAISDYLAEAADYHHVVATKDFHIDPGDHFSGTPDYSSSGPPHCVSGTPGADFHPSLDTSAIEAVFYKGAYTGAYSGFEGVDENGTPLLNWLRQRGVDEVDVVGIATDHCVRQTAEDAVRNGLATRVLVDLTAGVSADTTVAALEEMRTASVELVCSS
kasA_4	1	2	-1	2	-2	-1	1	1	-2	1	2	-1	2	-2	2	1	1	2	1	-1	2	1.14117	7	6	[7, 14]	0.12663	[3, 4, 7, 7]	0.488338	['', 'mycolate biosynthesis', 'superpathway of mycolate biosynthesis', 'mycolate biosynthesis']	[]	[]	kasA	SNP_G254A	Rv2245	MVTAVTATTSISPDIESTWKGLLAGESGIHALEDEFVTKWDLAVKIGGHLKDPVDSHMGRLDMRRMSYVQRMGKLLGGQLWESAGSPEVDPDRFAVVVGTGLGGAERIVESYDLMNAGGPRKVSPLAVQMIMPNGAAAVIGLQLGARAGVMTPVSACSSGSEAIAHAWRQIVMGDADVAVCGGVEGPIEALPIAAFSMMRAMSTRNDEPERASRPFDKDRDGFVFGEAGALMLIETEEHAKARGAKPLARLLGASITSDAFHMVAPAADGVRAGRAMTRSLELAGLSPADIDHVNAHGTATPIGDAAEANAIRVAGCDQAAVYAPKSALGHSIGAVGALESVLTVLTLRDGVIPPTLNYETPDPEIDLDVVAGEPRYGDYRYAVNNSFGFGGHNVALAF…
thyA_2	-1	-1	2	-2	2	-1	-1	2	-2	-1	-2	-2	-1	-1	2	2	2	2	-2	-1	-2	1.14117	7	6	[14, 7]	0.12663	[6, 8, 0, 7]	0.0606975	['superpathway of pyrimidine deoxyribonucleotides <i>de novo</i> biosynthesis (E. coli)', 'One carbon pool by folate', 'Metabolic pathways', 'superpathway of pyrimidine deoxyribonucleotides <i>de novo</i> biosynthesis', 'pyrimidine deoxyribonucleotides <i>de novo</i> biosynthesis II', 'pyrimidine deoxyribonucleotides biosynthesis from CTP', '<i>N</i><sup>10</sup>-formyl-tetrahydrofolate biosynthe…	[]	[]	thyA	INS-3,SNP-M1V,SNP-T202A,	Rv2764c	MSIVTPYEDLLRFVLETGTPKSDRTGTGTRSLFGQQMRYDLSAGFPLLTTKKVHFKSVAYELLWFLRGDSNIGWLHEHGVTIWDEWASDTGELGPIYGVQWRSWPAPSGEHIDQISAALDLLRTDPDSRRIIVSAWNVGEIERMALPPCHAFFQFYVADGRLSCQLYQRSADLFLGVPFNIASYALLTHMMAAQAGLSVGEFIWAGGDCHIYDNHVEQVRLQLSREPRPYPKLLLADRDSIFEYTYEDIVVKNYDPHPAIKAPVAV
kdpC_3	-2	2	1	2	-2	-2	-1	-2	-2	-1	2	-1	-2	2	2	-2	-2	-1	-1	-2	2	0.99683	26	21	[14, 7]	0.12663	[9, 5, 1, 6]	0.100584	['Two-component system']	[]	[]	kdpC	SNP-M11T,	Rv1031	MRRQLLPALTTLLVFTVITGIVYPLAVTGVGQLFFGDQANGALLERDGQVIGSAHIGQQFTAAKYFHPRPSSAGDGYDAAASSGSNLGPTNEKLLAAVAERVTAYRKENNLPADTLVPVDAVTGSGSGLDPAISVVNAKLQAPRVAQARNISIRQVERLIEDHTDARGLGFLGERAVNVLRLNLALDRL
echA19_3	1	-1	-2	1	2	2	-2	2	-2	1	2	-1	1	2	2	-2	2	-1	2	1	1	0.937344	6	5	[7, 14]	0.12663	[4, 3, 6, 8]	0.421935	['cholesterol degradation to androstenedione I (cholesterol oxidase)', 'Propanoate metabolism', 'Valine, leucine and isoleucine degradation', 'Tryptophan metabolism', 'Geraniol degradation', 'Biosynthesis of secondary metabolites', 'Benzoate degradation', 'Microbial metabolism in diverse environments', 'Lysine degradation', 'Metabolic pathways', 'Caprolactam degradation', 'Fatty acid degradation'…	[]	[]	echA19	SNP-G86D,INS-39,SNP-M1V,	Rv3516	MACSARSAIFRATATKLERVTFLDKLTPDGQKEVAAVATVESGPDALVERRGHTLIVTMNRPAARNALSTEMMRIMVQAWDRVDNDPDIRCCILTGAGGYFCAGMDLKAATQKPPGDSFKDGSYDPSRIDALLKGRRLTKPLIAAVEGPAIAGGTEILQGTDIRVAGESAKFGISEAKWSLYPMGGSAVRLVRQIPYTLACDLLLTGRHITAAEAKEMGLIGHVVPDGQALTKALELADAISANGPLAVQAILRSIRETECMPENEAFKIDTQIGIKVFLSDDAKEGPRAFAEKRAPNFQNR
drrB_3	2	1	1	-1	2	2	-1	2	1	-1	2	1	2	1	-1	2	-2	-1	2	-1	2	0.885519	39	30	[7, 14]	0.12663	[1, 6, 5, 9]	0.100584	[]	[]	['PDIMAT']	drrB	DEL1-31,	Rv2937	MWVLYRRFAAPSLLNGEVLTTVGAPIIFMVGFYIPFAIPWNQFVGGASSGVASNLGQYITPLVTLQAVSFAAIGSGFRAATDSLLGVNRRFQSMPMAPLTPLLARVWVAVDRCFTGLVISLVCGYVIGFRFHRGALYIVGFCLLVIAIGAVLSFAADLVGTVTRNPDAMLPLLSLPILIFGLLSIGLMPLKLFPHWIHPFVRNQPISQFVAALRALAGDTTKTASQVSWPVMAPTLTWLFAFVVILALSSTIVLARRP
mce4B_2	1	-1	-2	1	1	2	2	2	1	2	2	-1	1	-1	-2	-2	1	-2	1	2	1	0.800778	71	49	[7, 14]	0.12663	[4, 3, 8, 6]	0.421935	['ABC transporters']	[]	[]	mce4B	SNP-I88V,DEL341-346,SNP-V168L,SNP-D240A,SNP-A243S,SNP-I242L,SNP-A245L,SNP-G244A,SNP-K160A,SNP-I161L,SNP-T163V,SNP-I164F,SNP-S166Q,SNP-S329A,SNP-R38P,SNP-F37L,SNP-D36G,SNP-G35S,SNP-F34Y,SNP-V33G,SNP-V32F,SNP-V31A,SNP-L30I,SNP-K350D,SNP-K154E,SNP-L153F,SNP-V152Q,SNP-C317Y,SNP-F316V,SNP-Y315N,SNP-I314V,SNP-D159Q,SNP-F311G,SNP-A310P,SNP-E258G,SNP-L259F,SNP-L256I,SNP-T257S,SNP-T254A,SNP-D255Q,SNP-T252…	Rv3498c	MLVICVVLIAFGYSGLPFWPQGKTYDAYFTDAGGITPGNSVYVSGLKVGAVSAVSLARNSAKVTFSVDRSIVVGDQSLAAIRTDTILGERSIAVSPAGSGKSTTIPLSRTTTPYTLNGVLQDLGRNANDLNRPQFEQALNVFTQALHDATPQVRGAVDGLTSLSRALNRRDEALQGLLAHAKSVTSVLSERAEQVNKLVEDGNQLFAALDARRAALSALISGIDDVAAQISGFVADNRKEFGPALSKLNLVLANLNERRDYITEALKRLPTYATTLGEVVGSGPGFNVNVYSVLPGPLVATVFDLVFQPGKLPDSLADYLRGFIQERWIIRPKSP
ctaB_1	-1	-2	-1	2	1	-2	-2	-1	1	-1	-1	-2	2	-1	2	-1	-1	1	1	-2	-2	0.737599	10	8	[14, 7]	0.12663	[6, 8, 4, 3]	0.421935	['Oxidative phosphorylation', 'Porphyrin and chlorophyll metabolism', 'Metabolic pathways', 'Biosynthesis of secondary metabolites']	[]	[]	ctaB	SNP-H308S,SNP-L304V,SNP-P305E,SNP-T306Q,SNP-S300A,INS-76,SNP-I302S,SNP-E274R,SNP-V298A,SNP-D299A,DEL275-293,SNP-L296Q,SNP-C294A,SNP-A295G,	Rv1451	MNVRGRVAPRRVTGRAMSTLLAYLALTKPRVIELLLVTAIPAMLLADRGAIHPLLMLNTLVGGMMAAAGANTLNCVADADIDKVMKRTARRPLAREAVPTRNALALGLTLTVISFFWLWCATNLLAGVLALVTVAFYVFVYTLWLKRRTSQNVVWGGAAGCMPVMIGWSAITGTIAWPALAMFAIIFFWTPPHTWALAMRYKQDYQVAGVPMLPAVATERQVTKQILIYTWLTVAATLVLALATSWLYGAVALVAGGWFLTMAHQLYAGVRAGRAGQAAAAVSAVEQLSGGGVLRTGRRLGDRAAHAALIGGPVPLRCRPCSANVVRWLDRHRRHRRRPRHQHRRCHLGPSSRRGRRRRHCRQIP
embB_2	-2	2	-2	-2	1	-2	1	2	2	-1	1	2	1	-1	2	1	1	-1	2	1	1	0.659699	18	14	[7, 14]	0.12663	[4, 3, 8, 6]	0.421935	['mycolyl-arabinogalactan-peptidoglycan complex biosynthesis', 'superpathway of mycolyl-arabinogalactan-peptidoglycan complex biosynthesis', 'Arabinogalactan biosynthesis - Mycobacterium']	[]	[]	embB	SNP-V29M,SNP-M306I,DEL1-28,	Rv3795	MATIAGLIGFVLSVATPLLPVVQTTAMLDWPQRGQLGSVTAPLISLTPVDFTATVPCDVVRAMPPAGGVVLGTAPKQGKDANLQALFVVVSAQRVDVTDRNVVILSVPREQVTSPQCQRIEVTSTHAGTFANFVGLKDPSGAPLRSGFPDPNLRPQIVGVFTDLTGPAPPGLAVSATIDTRFSTRPTTLKLLAIIGAIVATVVALIALWRLDQLDGRGSIAQLLLRPFRPASSPGGMRRLIPASWRTFTLTDAVVIFGFLLWHVIGANSSDDGYILGIARVADHAGYMSNYFRWFGSPEDPFGWYYNLLALMTHVSDASLWMRLPDLAAGLVCWLLLSREVLPRLGPAVEASKPAYWAAAMVLLTAWMPFNNGLRPEGIIALGSLVTYVLIERSMRYSR…
serA1_4	1	-2	-2	-2	-1	-1	-2	-1	2	1	2	2	-1	-1	-2	1	-1	-1	-2	2	-2	0.551317	41	30	[14, 7]	0.12663	[7, 7, 3, 4]	0.488338	['Biosynthesis of amino acids', 'Microbial metabolism in diverse environments', 'superpathway of sulfate assimilation and cysteine biosynthesis', 'Carbon metabolism', 'Glycine, serine and threonine metabolism', 'Cysteine and methionine metabolism', 'Biosynthesis of antibiotics', 'superpathway of L-serine and glycine biosynthesis I', 'Metabolic pathways', 'Methane metabolism', 'L-serine biosynthes…	[]	[]	serA1		Rv2996c	MSLPVVLIADKLAPSTVAALGDQVEVRWVDGPDRDKLLAAVPEADALLVRSATTVDAEVLAAAPKLKIVARAGVGLDNVDVDAATARGVLVVNAPTSNIHSAAEHALALLLAASRQIPAADASLREHTWKRSSFSGTEIFGKTVGVVGLGRIGQLVAQRIAAFGAYVVAYDPYVSPARAAQLGIELLSLDDLLARADFISVHLPKTPETAGLIDKEALAKTKPGVIIVNAARGGLVDEAALADAITGGHVRAAGLDVFATEPCTDSPLFELAQVVVTPHLGASTAEAQDRAGTDVAESVRLALAGEFVPDAVNVGGGVVNEEVAPWLDLVRKLGVLAGVLSDELPVSLSVQVRGELAAEEVEVLRLSALRGLFSAVIEDAVTFVNAPALAAERGVTAEI…
drrC_1	2	-1	1	-1	1	1	2	2	-2	1	2	2	1	2	-1	-2	-1	2	2	-1	1	0.387766	19	14	[7, 14]	0.12663	[2, 5, 6, 8]	0.311616	[]	[]	['PDIMAT']	drrC		Rv2938	MITTTSQEIELAPTRLPGSQNAARLFVAQTLLQTNRLLTRWARDYITVIGAIVLPILFMVVLNIVLGNLAYVVTHDSGLYSIVPLIALGAAITGSTFVAIDLMRERSFGLLARLWVLPVHRASGLISRILANAIRTLVTTLVMLGTGVVLGFRFRQGLIPSLMWISVPVILGIAIAAMVTTVALYTAQTVVVEGVELVQAIAIFFSTGLVPLNSYPGWIQPFVAHQPVSYAIAAMRGFAMGGPVLSPMIGMLVWTAGICVVCAVPLAIGYRRASTH
pykA_1	1	-1	-1	-2	2	-2	-1	-2	1	-1	-2	1	2	-1	2	-1	-2	-1	-1	2	-2	0.164201	36	25	[14, 7]	0.12663	[6, 8, 3, 4]	0.421935	['', 'Biosynthesis of amino acids', 'Purine metabolism', 'Microbial metabolism in diverse environments', 'Carbon metabolism', 'mixed acid fermentation', 'Glycolysis / Gluconeogenesis', 'Metabolic pathways', 'Biosynthesis of secondary metabolites', 'Biosynthesis of antibiotics', 'Pyruvate metabolism', 'glycolysis I (from glucose 6-phosphate)']	[]	[]	pykA	DEL1-28,	Rv1617	MDVARMNFSHGDYDDHKVAYERVRVASDATGRAVGVLADLQGPKIRLGRFASGATHWAEGETVRITVGACEGSHDRVSTTYKRLAQDAVAGDRVLVDDGKVALVVDAVEGDDVVCTVVEGGPVSDNKGISLPGMNVTAPALSEKDIEDLTFALNLGVDMVALSFVRSPADVELVHEVMDRIGRRVPVIAKLEKPEAIDNLEAIVLAFDAVMVARGDLGVELPLEEVPLVQKRAIQMARENAKPVIVATQMLDSMIENSRPTRAEASDVANAVLDGADALMLSGETSVGKYPLAAVRTMSRIICAVEENSTAAPPLTHIPRTKRGVISYAARDIGERLDAKALVAFTQSGDTVRRLARLHTPLPLLAFTAWPEVRSQLAMTWGTETFIVPKMQSTDGMIR…
cysK2_5	-2	-1	-1	1	-1	-1	-1	2	1	-2	1	-2	-1	1	1	-1	-2	-2	2	-2	-1	0.0316371	25	17	[14, 7]	0.12663	[6, 8, 5, 2]	0.311616	['Cysteine and methionine metabolism', 'Metabolic pathways']	[]	[]	cysK2	INS-32,SNP-M1V,SNP-G93S,	Rv0848	MNNNLPLANPVNPTSITSNPQILLANRAHRTLVRSRQTRDRYRLLPEGYQVTPGRNRHPGTMVGNTPVLWIPELSGTSDPDRGFWAKLEGFNPGGMKDRPALYMVECARARGDIAPGAAIVESTSGTLGLGLALAGKVYRHPVTLVTDPGLEPIIARMLTAYGAGVDMVTQPHPVGGWQQARKDRVAQLMAEYPGAWNPNQYGNPDNVGAYRSLALELVAQLGRIDVLVCSVGTGGHSAGVARVLREFNPDMRLIGVDTIGSTIFGQPASNRLMRGLGSSIYPRNVDYRAFDEVHWVAPPEAVWACRSLAATHYASGGWSVGAVALVAGWAARNLPADTTIAAVFPDGPQRYFDTIYNDAYCNEHELLGGQPPTEPDEIASPLDAVVTRWTRSTTVIDP…
fabG1_2	1	-2	-1	2	2	-1	-1	-1	2	2	1	-2	1	2	2	2	-1	2	1	2	2	-0.131678	67	45	[7, 14]	0.12663	[2, 5, 4, 10]	0.085084	['mycolate biosynthesis', '', 'superpathway of mycolate biosynthesis', 'mycolate biosynthesis']	[]	[]	fabG1		Rv1483	MTATATEGAKPPFVSRSVLVTGGNRGIGLAIAQRLAADGHKVAVTHRGSGAPKGLFGVECDVTDSDAVDRAFTAVEEHQGPVEVLVSNAGLSADAFLMRMTEEKFEKVINANLTGAFRVAQRASRSMQRNKFGRMIFIGSVSGSWGIGNQANYAASKAGVIGMARSIARELSKANVTANVVAPGYIDTDMTRALDERIQQGALQFIPAKRVGTPAEVAGVVSFLASEDASYISGAVIPVDGGMGMGH
fbpC_1	1	1	-2	2	-2	2	1	-2	2	1	2	-1	1	-2	1	2	1	-1	1	-2	2	-0.395709	76	51	[7, 14]	0.12663	[5, 2, 8, 6]	0.311616	['Glycerolipid metabolism', 'superpathway of mycolyl-arabinogalactan-peptidoglycan complex biosynthesis', 'Arabinogalactan biosynthesis - Mycobacterium', 'mycolate biosynthesis', 'Metabolic pathways', 'superpathway of mycolate biosynthesis', 'mycolyl-arabinogalactan-peptidoglycan complex biosynthesis']	[]	[]	fbpC		Rv0129c	MTFFEQVRRLRSAATTLPRRLAIAAMGAVLVYGLVGTFGGPATAGAFSRPGLPVEYLQVPSASMGRDIKVQFQGGGPHAVYLLDGLRAQDDYNGWDINTPAFEEYYQSGLSVIMPVGGQSSFYTDWYQPSQSNGQNYTYKWETFLTREMPAWLQANKGVSPTGNAAVGLSMSGGSALILAAYYPQQFPYAASLSGFLNPSEGWWPTLIGLAMNDSGGYNANSMWGPSSDPAWKRNDPMVQIPRLVANNTRIWVYCGNGTPSDLGGDNIPAKFLEGLTLRTNQTFRDTYAADGGRNGVFNFPPNGTHSWPYWNEQLVAMKADIQHVLNGATPPAAPAAPAA
mshA_4	2	2	-2	1	1	1	2	2	-1	1	1	-2	-1	-1	2	1	-2	1	-1	2	1	-0.988611	18	9	[7, 14]	0.12663	[3, 4, 8, 6]	0.421935	['mycothiol biosynthesis', 'mycothiol biosynthesis']	[]	[]	mshA	DEL_1-3	Rv0486	MRHDDGSGLIAQRRPVRGEGATRSRGPSGPSNRNVSAADDPRRVALLAVHTSPLAQPGTGDAGGMNVYMLQSALHLARRGIEVEIFTRATASADPPVVRVAPGVLVRNVVAGPFEGLDKYDLPTQLCAFAAGVLRAEAVHEPGYYDIVHSHYWLSGQVGWLARDRWAVPLVHTAHTLAAVKNAALADGDGPEPPLRTVGEQQVVDEADRLIVNTDDEARQVISLHGADPARIDVVHPGVDLDVFRPGDRRAARAALGLPVDERVVAFVGRIQPLKAPDIVLRAAAKLPGVRIIVAGGPSGSGLASPDGLVRLADELGISARVTFLPPQSHTDLATLFRAADLVAVPSYSESFGLVAVEAQACGTPVVAAAVGGLPVAVRDGITGTLVSGHEVGQWADAI…
oxcA_4	-1	1	1	2	-1	1	2	1	-2	-2	-1	1	2	-1	-2	2	1	1	1	1	1	-1.10698	15	7	[7, 14]	0.12663	[3, 4, 10, 4]	0.118771	['Glyoxylate and dicarboxylate metabolism', 'Metabolic pathways']	[]	[]	oxcA	DEL1-10,SNP-V11M,	Rv0118c	MLTDGCHLVVDALKANDVDTIYGVVGIPITDLARAAQASGIRYIGFRHEASAGNAAAAAGFLTARPGVCLTTSGPGFLNGLPALANATTNCFPMIQISGSSSRPMVDLQRGDYQDLDQLNAARPFVKAAYRIGQVQDIGRGVARAIRTATSGRPGGVYLDIPGDVLGQAVEASAASGAIWRPVDPAPRLLPAPEAIDRALDVLAQAQRPLLVLSKGAAYAQADNVIREFVEHTGIPFLPMSMAKGLLPDSHPQSAAAARSLAMARADVVLLVGARLNWLLGNGESPQWSADAKFIQVDIEASEFDSNRPIVAPLTGDIGSVMSALLEAAADRSSVASAAWTGELADRKARNSAKMRRRLADDHHPMRFYNALGAIRSVLQRNPDVYVVNEGANALDLAR…
mce4B_4	-1	-1	-2	2	1	-1	-1	-1	-1	2	-1	2	-1	-1	-2	-2	1	-2	2	1	-1	-1.33223	10	4	[14, 7]	0.12663	[4, 10, 3, 4]	0.118771	['ABC transporters']	[]	[]	mce4B	DEL1-11,	Rv3498c	MVIKVSVFAVVMLLVAAGLVVVFGDFRFGPTTVYHATFTDASRLKAGQKVRIAGVPVGSVKAVKLNPDHSIDVAFAIDRSYTLYSSTRAVIRYENLVGDRFLEITSGPGELRKLPPGGTINVAHTQPALDLDALLGGLRPVLKGFDADKINTITSAVIELLQGQGGPLANVLADTGAFSAALGARDQLIGEVITNLNAVLATVDAKSAQFSASVDQLQQLVSGLAKNRDPIAGAISPLASTTTDLTELLRNSRRPLQGILENARPLATELDNRKAEVNNDIEQLGEDYLRLSALGSYGAFFNIYFCSVTIKINGPAGSDILLPIGGQPDPSKGRCAFAK
ansP2_2	2	1	1	2	2	-1	-2	-2	-1	-1	2	-1	2	-2	-2	-2	-2	-2	-1	-2	-2	-1.97234	55	32	[14, 7]	0.12663	[9, 5, 2, 5]	0.193955	[]	[]	['ASNt2r']	ansP2		Rv0346c	MPPLDITDERLTREDTGYHKGLHSRQLQMIALGGAIGTGLFLGAGGRLASAGPGLFLVYGICGIFVFLILRALGELVLHRPSSGSFVSYAREFYGEKVAFVAGWMYFLNWAMTGIVDTTAIAHYCHYWRAFQPIPQWTLALIALLVVLSMNLISVRLFGELEFWASLIKVIALVTFLIVGTVFLAGRYKIDGQETGVSLWSSHGGIVPTGLLPIVLVTSGVVFAYAAIELVGIAAGETAEPAKIMPRAINSVVLRIACFYVGSTVLLALLLPYTAYKEHVSPFVTFFSKIGIDAAGSVMNLVVLTAALSSLNAGLYSTGRILRSMAINGSGPRFTAPMSKTGVPYGGILLTAGIGLLGIILNAIKPSQAFEIVLHIAATGVIAAWATIVACQLRLHRMA…
mec_2	-2	2	-2	-2	-2	-1	2	1	1	1	2	-2	-2	1	2	1	1	1	2	1	1	-2.07944	63	39	[7, 14]	0.12663	[6, 1, 9, 5]	0.100584	['Sulfur relay system', 'L-cysteine biosynthesis V (mycobacteria)']	[]	[]	mec	DEL1-9,SNP-V10M,	Rv1334	MLVIRADLVNAMVAHARRDHPDEACGVLAGPEGSDRPERHIPMTNAERSPTFYRLDSGEQLKVWRAMEDADEVPVVIYHSHTATEAYPSRTDVKLATEPDAHYVLVSTRDPHRHELRSYRIVDGAVTEEPVNVVEQY
embA_4	-2	2	-2	1	2	-1	2	-1	-2	2	-2	1	-2	-1	2	-1	-1	-1	-2	1	-1	1.48948	74	51	[13, 8]	0.275234	[6, 7, 3, 5]	0.64437	['mycolyl-arabinogalactan-peptidoglycan complex biosynthesis', 'superpathway of mycolyl-arabinogalactan-peptidoglycan complex biosynthesis', 'Arabinogalactan biosynthesis - Mycobacterium']	[]	[]	embA		Rv3794	MPHDGNERSHRIARLAAVVSGIAGLLLCGIVPLLPVNQTTATIFWPQGSTADGNITQITAPLVSGAPRALDISIPCSAIATLPANGGLVLSTLPAGGVDTGKAGLFVRANQDTVVVAFRDSVAAVAARSTIAAGGCSALHIWADTGGAGADFMGIPGGAGTLPPEKKPQVGGIFTDLKVGAQPGLSARVDIDTRFITTPGALKKAVMLLGVLAVLVAMVGLAALDRLSRGRTLRDWLTRYRPRVRVGFASRLADAAVIATLLLWHVIGATSSDDGYLLTVARVAPKAGYVANYYRYFGTTEAPFDWYTSVLAQLAAVSTAGVWMRLPATLAGIACWLIVSRFVLRRLGPGPGGLASNRVAVFTAGAVFLSAWLPFNNGLRPEPLIALGVLVTWVLVERS…
fadE24_1	-2	-1	-2	1	2	1	-2	2	2	-1	-2	-2	-2	-1	1	-2	2	-2	-2	-2	2	1.28402	52	40	[13, 8]	0.275234	[10, 3, 3, 5]	0.100584	['', 'fatty acid &beta;-oxidation I', 'fatty acid &beta;-oxidation I']	[]	[]	fadE24	SNP-V248M,DEL1-247,	Rv3139	MRTPSGYRLDGVKSLIPAAADAELFIVGAQLGGKPALFIVESAASGLTVKADPSMGIRGAALGQVELCGVSVPLNARLGEDEASDNDYSEALALARLGWAALAVGTSHAVLDYVVPYVKQRQAFGEPIAHRQAVAFMCANIAIELDGLRLITWRGASRAEQGLPFAREAALAKRLGSDKGMQIGLDGVQLLGGHGYTKEHPVERWYRDLRAIGVAEGVVVI
accD5_2	2	-1	2	1	2	1	-1	1	-1	-2	-1	-2	1	-1	2	-1	2	1	1	2	1	1.17626	36	29	[8, 13]	0.275234	[2, 6, 7, 6]	0.421935	['Propanoate metabolism', 'Glyoxylate and dicarboxylate metabolism', 'Microbial metabolism in diverse environments', 'Carbon metabolism', 'Valine, leucine and isoleucine degradation', 'mycolate biosynthesis', 'Biosynthesis of antibiotics', 'Metabolic pathways', 'superpathway of mycolate biosynthesis']	[]	[]	accD5	INS-9,	Rv3280	MRTCDCFNIPIVMLVDVPGFLPGTDQEYNGIIRRGAKLLYAYGEATVPKITVITRKAYGGAYCVMGSKDMGCDVNLAWPTAQIAVMGASGAVGFVYRQQLAEAAANGEDIDKLRLRLQQEYEDTLVNPYVAAERGYVDAVIPPSHTRGYIGTALRLLERKIAQLPPKKHGNVPL
folC_2	-2	1	-1	1	1	-1	-1	-1	1	-1	1	2	2	-2	1	1	1	1	-2	1	1	1.14117	7	6	[8, 13]	0.275234	[3, 5, 11, 2]	0.0257237	['', 'tetrahydrofolate biosynthesis', 'folate polyglutamylation', 'Folate biosynthesis', 'Metabolic pathways', 'superpathway of tetrahydrofolate biosynthesis', 'superpathway of tetrahydrofolate biosynthesis and salvage']	[]	[]	folC	SNP-A420V,	Rv2447c	MNSTNSGPPDSGSATGVVPTPDEIASLLQVEHLLDQRWPETRIDPSLTRISALMDLLGSPQRSYPSIHIAGTNGKTSVARMVDALVTALHRRTGRTTSPHLQSPVERISIDGKPISPAQYVATYREIEPLVALIDQQSQASAGKGGPAMSKFEVLTAMAFAAFADAPVDVAVVEVGMGGRWDATNVINAPVAVITPISIDHVDYLGADIAGIAGEKAGIITRAPDGSPDTVAVIGRQVPKVMEVLLAESVRADASVAREDSEFAVLRRQIAVGGQVLQLQGLGGVYSDIYLPLHGEHQAHNAVLALASVEAFFGAGAQRQLDGDAVRAGFAAVTSPGRLERMRSAPTVFIDAAHNPAGASALAQTLAHEFDFRFLVGVLSVLGDKDVDGILAALEPVFD…
katG_7	-1	-1	-2	2	-1	2	-2	2	2	-1	1	2	-2	-2	2	2	-2	-1	-2	-1	-1	0.847298	20	16	[13, 8]	0.275234	[6, 7, 1, 7]	0.193955	['', 'Phenylalanine metabolism', 'Drug metabolism - other enzymes', 'Tryptophan metabolism', 'superoxide radicals degradation', 'Metabolic pathways', 'reactive oxygen species degradation', 'Biosynthesis of secondary metabolites']	[]	[]	katG	SNP-S315T,SNP-R463L,	Rv1908c	MPEQHPPITETTTGAASNGCPVVGHMKYPVEGGGNQDWWPNRLNLKVLHQNPAVADPMGAAFDYAAEVATIDVDALTRDIEEVMTTSQPWWPADYGHYGPLFIRMAWHAAGTYRIHDGRGGAGGGMQRFAPLNSWPDNASLDKARRLLWPVKKKYGKKLSWADLIVFAGNCALESMGFKTFGFGFGRVDQWEPDEVYWGKEATWLGDERYSGKRDLENPLAAVQMGLIYVNPEGPNGNPDPMAAAVDIRETFRRMAMNDVETAALIVGGHTFGKTHGAGPADLVGPEPEAAPLEQMGLGWKSSYGTGTGKDAITTGIEVVWTNTPTKWDNSFLEILYGYEWELTKSPAGAWQYTAKDGAGAGTIPDPFGGPGRSPTMLATDLSLRVDPIYERITRRWLE…
drrA_3	-1	1	2	-2	1	2	-1	-1	-2	2	1	2	2	1	-2	-2	-1	1	2	2	2	0.722135	77	52	[8, 13]	0.275234	[4, 4, 5, 8]	0.562582	[]	[]	['PDIMAT']	drrA		Rv2936	MRNDDMAVVVNGVRKTYGKGKIVALDDVSFKVRRGEVIGLLGPNGAGKTTMVDILSTLTRPDAGSAIIAGYDVVSEPAGVRRSIMVTGQQVAVDDALSGEQNLVLFGRLWGLSKSAARKRAAELLEQFSLVHAGKRRVGTYSGGMRRRIDIACGLVVQPQVAFLDEPTTGLDPRSRQAIWDLVASFKKLGIATLLTTQYLEEADALSDRIILIDHGIIIAEGTANELKHRAGDTFCEIVPRDLKDLDAIVAALGSLLPEHHRAMLTPDSDRITMPAPDGIRMLVEAARRIDEARIELADIALRRPSLDHVFLAMTTDPTESLTHLVSGSAR
Rv2454c_2	-1	1	-1	-2	-2	-1	2	-1	2	-1	-1	2	2	-1	-1	2	-1	2	-1	-1	2	0.628609	56	40	[13, 8]	0.275234	[2, 11, 1, 7]	0.00632431	['Microbial metabolism in diverse environments', 'Citrate cycle (TCA cycle)', 'Carbon metabolism', 'Biosynthesis of antibiotics', 'Glycolysis / Gluconeogenesis', 'Metabolic pathways', 'Biosynthesis of secondary metabolites', 'Pyruvate metabolism', 'Butanoate metabolism', 'TCA cycle V (2-oxoglutarate:ferredoxin oxidoreductase)']	[]	[]	Rv2454c	DEL1-10,	Rv2454c	MTGVTGDLAGTELGLTPSLTKNAGVPTTDQPQKGKDFTSDQEVRWCPGCGDYVILNTIRNFLPELGLRRENIVFISGIGCSSRFPYYLETYGFHSIHGRAPAIATGLALAREDLSVWVVTGDGDALSIGGNHLIHALRRNINVTILLFNNRIYGLTKGQYSPTSEVGKVTKSTPMGSLDHPFNPVSLALGAEATFVGRALDSDRNGLTEVLRAAAQHRGAALVEILQDCPIFNDGSFDALRKEGAEERVIKVRHGEPIVFGANGEYCVVKSGFGLEVAKTADVAIDEIIVHDAQVDDPAYAFALSRLSDQNLDHTVLGIFRHISRPTYDDAARSQVVAARNAAPSGTAALQSLLHGRDTWTVD
fadD26_1	2	2	1	-2	2	2	-2	1	-1	2	2	2	2	-2	-2	1	-2	1	1	-2	-2	0.390198	42	30	[8, 13]	0.275234	[7, 1, 5, 8]	0.14007	['phthiocerol biosynthesis', '', 'phthiocerol biosynthesis']	['phthiocerol biosynthesis', 'phthiocerol biosynthesis']	['FACOAL200']	fadD26	INS-43,	Rv2930	MAWSVQTGTFQSGGDVPTCDPTGVRRVRKKHSERQKAEWEYKAMPVTDRSVPSLLQERADQQPDSTAYTYIDYGSDPKGFADSLTWSQVYSRACIIAEELKLCGLPGDRVAVLAPQGLEYVLAFLGALQAGFIAVPLSTPQYGIHDDRVSAVLQDSKPVAILTTSSVVGDVTKYAASHDGQPAPVVVEVDLLDLDSPRQMPAFSRQHTGAAYLQYTSGSTRTPAGVIVSHTNVIANVTQSMYGYFGDPAKIPTGTVVSWLPLYHDMGLILGICAPLVARRRAMLMSPMSFLRRPARWMQLLATSGRCFSAAPNFAFELAVRRTSDQDMAGLDLRDVVGIVSGSERIHVATVRRFIERFAPYNLSPTAIRPSYGLAEATLYVAAPEAGAAPKTVRFDYEQ…
ddlA_2	2	1	-2	1	1	1	1	-1	2	-1	-1	-2	2	2	-1	1	-1	2	1	-2	2	0.318454	64	44	[8, 13]	0.275234	[3, 5, 7, 6]	0.64437	['Vancomycin resistance', 'Metabolic pathways', 'peptidoglycan biosynthesis III (mycobacteria)', 'Peptidoglycan biosynthesis', 'UDP-<i>N</i>-acetylmuramoyl-pentapeptide biosynthesis I (<i>meso</i>-diaminopimelate containing)']	[]	[]	ddlA	SNP_T364T	Rv2981c	MSANDRRDRRVRVAVVFGGRSNEHAISCVSAGSILRNLDSRRFDVIAVGITPAGSWVLTDANPDALTITNRELPQVKSGSGTELALPADPRRGGQLVSLPPGAGEVLESVDVVFPVLHGPYGEDGTIQGLLELAGVPYVGAGVLASAVGMDKEFTKKLLAADGLPVGAYAVLRPPRSTLHRQECERLGLPVFVKPARGGSSIGVSRVSSWDQLPAAVARARRHDPKVIVEAAISGRELECGVLEMPDGTLEASTLGEIRVAGVRGREDSFYDFATKYLDDAAELDVPAKVDDQVAEAIRQLAIRAFAAIDCRGLARVDFFLTDDGPVINEINTMPGFTTISMYPRMWAASGVDYPTLLATMIETALARGVGLH
Rv1647_2	-1	-1	-1	-1	-1	2	2	2	-2	-1	1	-1	-2	2	-1	2	-1	-1	2	1	-1	0.173663	33	23	[13, 8]	0.275234	[2, 11, 2, 6]	0.0152533	[]	[]	[]	Rv1647	DEL1-12,SNP-V13M,	Rv1647	MEVGPQDSESGAPDETATAMASPVPRQRSALRWLRTVNRSPGLVSFIHRARRLLPGDPEFGDPLSTAGEGGPRAAARAADRLLRDRDAASREVGLSVLQVWQALTEAVSRRPANPEVTLVFTDLVGFSTWSLHAGDDATLTLLRQVARAVESPLLDAGGHIVKRLGDGIMAVFRNPTVALRAVLVAQDAVKSLEVQGYTPRMRIGIHTGRPQRLAADWLGVDVNIAARVMERATKGGIMISQPTLDLIPQSELDALGVVARRVRKPVFASKPTGIPPDLAIYRIKTVSESTAADNFDEMSPDAQ
dprE1_3	1	1	-1	2	2	2	1	1	1	-2	-1	2	-2	-1	-1	-2	2	1	-2	1	2	0.149096	54	37	[8, 13]	0.275234	[4, 4, 7, 6]	0.732528	['mycolyl-arabinogalactan-peptidoglycan complex biosynthesis', 'superpathway of mycolyl-arabinogalactan-peptidoglycan complex biosynthesis', 'mycolyl-arabinogalactan-peptidoglycan complex biosynthesis']	[]	[]	dprE1	DEL_1-8,DEL_10-13,SNP_A16T,DEL_18-26	Rv3790	MLRTPDAEMIVKAVARVAESGGGRGAIARGLGRSYGDNAQNGGGLVIDMTPLNTIHSIDADTKLVDIDAGVNLDQLMKAALPFGLWVPVLPGTRQVTVGGAIACDIHGKNHHSAGSFGNHVRSMDLLTADGEIRHLTPTGEDAELFWATVGGNGLTGIIMRATIEMTPTSTAYFIADGDVTASLDETIALHSDGSEARYTYSSAWFDAISAPPKLGRAAVSRGRLATVEQLPAKLRSEPLKFDAPQLLTLPDVFPNGLANKYTFGPIGELWYRKSGTYRGKVQNLTQFYHPLDMFGEWNRAYGPAGFLQYQFVIPTEAVDEFKKIIGVIQASGHYSFLNVFKLFGPRNQAPLSFPIPGWNICVDFPIKDGLGKFVSELDRRVLEFGGRLYTAKDSRTTA…
kasA_1	2	-2	-1	2	-1	-1	-2	2	2	-2	2	-2	-1	-2	-1	1	-2	2	-1	-1	2	-0.582482	9	5	[13, 8]	0.275234	[6, 7, 1, 7]	0.193955	['', 'mycolate biosynthesis', 'superpathway of mycolate biosynthesis', 'mycolate biosynthesis']	[]	[]	kasA		Rv2245	MSQPSTANGGFPSVVVTAVTATTSISPDIESTWKGLLAGESGIHALEDEFVTKWDLAVKIGGHLKDPVDSHMGRLDMRRMSYVQRMGKLLGGQLWESAGSPEVDPDRFAVVVGTGLGGAERIVESYDLMNAGGPRKVSPLAVQMIMPNGAAAVIGLQLGARAGVMTPVSACSSGSEAIAHAWRQIVMGDADVAVCGGVEGPIEALPIAAFSMMRAMSTRNDEPERASRPFDKDRDGFVFGEAGALMLIETEEHAKARGAKPLARLLGAGITSDAFHMVAPAADGVRAGRAMTRSLELAGLSPADIDHVNAHGTATPIGDAAEANAIRVAGCDQAAVYAPKSALGHSIGAVGALESVLTVLTLRDGVIPPTLNYETPDPEIDLDVVAGEPRYGDYRYAVN…
oxcA_8	2	2	2	1	1	1	-1	1	-2	2	-2	-2	2	-2	-1	2	-1	2	2	1	-1	-0.776529	4	2	[8, 13]	0.275234	[4, 4, 5, 8]	0.562582	['Glyoxylate and dicarboxylate metabolism', 'Metabolic pathways']	[]	[]	oxcA	INS-3,	Rv0118c	MNTMTTRSASPCTVLTDGCHLVVDALKANDVDTIYGVVGIPITDLARAAQASGIRYIGFRHEASAGNAAAAAGFLTARPGVCLTTSGPGFLNGLPALANATTNCFPMIQISGSSSRPMVDLQRGDYQDLDQLNAARPFVKAAYRIGQVQDIGRGVARAIRTATSGRPGGVYLDIPGDVLGQAVEASAASGAIWRPVDPAPRLLPAPEAIDRALDVLAQAQRPLLVLSKGAAYAQADNVIREFVEHTGIPFLPMSMAKGLLPDSHPQSAAAARSLAMARADVVLLVGARLNWLLGNGESPQWSADAKFIQVDIEASEFDSNRPIVAPLTGDIGSVMSALLEAAADRSSVASAAWTGELADRKARNSAKMRRRLADDHHPMRFYNALGAIRSVLQRNPDVY…
manB_3	1	2	-2	2	1	1	-2	-2	-1	1	1	1	-2	1	1	-1	-2	-1	1	1	1	-0.776529	4	2	[8, 13]	0.275234	[5, 3, 11, 2]	0.0257237	['GDP-mannose biosynthesis', 'Fructose and mannose metabolism', 'Metabolic pathways', 'Biosynthesis of secondary metabolites', 'Amino sugar and nucleotide sugar metabolism']	[]	[]	manB	DEL_1-4,DEL_6-9	Rv3264c	MVLVGGKGTRLRPLTLSAPKPMLPTAGLPFLTHLLSRIAAAGIEHVILGTSYKPAVFEAEFGDGSALGLQIEYVTEEHPLGTGGGIANVAGKLRNDTAMVFNGDVLSGADLAQLLDFHRSNRADVTLQLVRVGDPRAFGCVPTDEEDRVVAFLEKTEDPPTDQINAGCYVFERNVIDRIPQGREVSVEREVFPALLADGDCKIYGYVDASYWRDMGTPEDFVRGSADLVRGIAPSPALRGHRGEQLVHDGAAVSPGALLIGGTVVGRGAEIGPGTRLDGAVIFDGVRVEAGCVIERSIIGFGARIGPRALIRDGVIGDGADIGARCELLSGARVWPGVFLPDGGIRYSSDV
ppsA_1	-2	-2	2	-2	-2	1	2	2	2	1	1	1	1	1	-2	1	-2	-1	2	-2	2	-1.10698	15	7	[8, 13]	0.275234	[7, 1, 7, 6]	0.193955	['phthiocerol biosynthesis', '', 'phenolphthiocerol biosynthesis', 'phthiocerol biosynthesis', 'phenolphthiocerol biosynthesis']	['phthiocerol biosynthesis', 'phenolphthiocerol biosynthesis', 'phthiocerol biosynthesis', 'phenolphthiocerol biosynthesis']	['PREPTHS']	ppsA	SNP-L1194R,SNP-D624E,SNP-N809D,SNP-Q808R,SNP-E68G,SNP-A803T,SNP-R877H,	Rv2931	MTGSISGEADLRHWLIDYLVTNIGCTPDEVDPDLSLADLGVSSRDAVVLSGELSELLGRTVSPIDFWEHPTINALAAYLAAPEPSPDSDAAVKRGARNSLDEPIAVVGMGCRFPGGISCPEALWDFLCERRSSISQVPPQRWQPFEGGPPEVAAALARTTRWGSFLPDIDAFDAEFFEISPSEADKMDPQQRLLLEVAWEALEHAGIPPGTLRRSATGVFAGACLSEYGAMASADLSQVDGWSNSGGAMSIIANRLSYFLDLRGPSVAVDTACSSSLVAIHLACQSLRTQDCHLAIAAGVNLLLSPAVFRGFDQVGALSPTGQCRAFDATADGFVRGEGAGVVVLKRLTDAQRDGDRVLAVICGSAVNQDGRSNGLMAPNPAAQMAVLRAAYTNAGMQP…
ubiA_3	-1	2	-1	1	2	1	-1	-1	-2	-1	-1	-1	-2	-1	2	1	1	-2	-2	2	2	2.79321	74	52	[12, 9]	0.512691	[4, 8, 4, 5]	0.562582	['mycolyl-arabinogalactan-peptidoglycan complex biosynthesis', 'superpathway of mycolyl-arabinogalactan-peptidoglycan complex biosynthesis', 'mycolyl-arabinogalactan-peptidoglycan complex biosynthesis']	[]	[]	ubiA		Rv3806c	MSEDVVTQPPANLVAGVVKAIRPRQWVKNVLVLAAPLAALGGGVRYDYVEVLSKVSMAFVVFSLAASAVYLVNDVRDVEADREHPTKRFRPIAAGVVPEWLAYTVAVVLGVTSLAGAWMLTPNLALVMVVYLAMQLAYCFGLKHQAVVEICVVSSAYLIRAIAGGVATKIPLSKWFLLIMAFGSLFMVAGKRYAELHLAERTGAAIRKSLESYTSTYLRFVWTLSATAVVLCYGLWAFERDGYSGSWFAVSMIPFTIAILRYAVDVDGGLAGEPEDIALRDRVLQLLALAWIATVGAAVAFG
serA1_3	-1	-1	-2	1	1	-2	-1	2	2	-1	2	2	-2	1	-2	-1	2	-1	-1	2	-1	1.77584	5	5	[12, 9]	0.512691	[4, 8, 3, 6]	0.421935	['Biosynthesis of amino acids', 'Microbial metabolism in diverse environments', 'superpathway of sulfate assimilation and cysteine biosynthesis', 'Carbon metabolism', 'Glycine, serine and threonine metabolism', 'Cysteine and methionine metabolism', 'Biosynthesis of antibiotics', 'superpathway of L-serine and glycine biosynthesis I', 'Metabolic pathways', 'Methane metabolism', 'L-serine biosynthes…	[]	[]	serA1	SNP-S188P,	Rv2996c	MSLPVVLIADKLAPSTVAALGDQVEVRWVDGPDRDKLLAAVPEADALLVRSATTVDAEVLAAAPKLKIVARAGVGLDNVDVDAATARGVLVVNAPTSNIHSAAEHALALLLAASRQIPAADASLREHTWKRSSFSGTEIFGKTVGVVGLGRIGQLVAQRIAAFGAYVVAYDPYVSPARAAQLGIELLPLDDLLARADFISVHLPKTPETAGLIDKEALAKTKPGVIIVNAARGGLVDEAALADAITGGHVRAAGLDVFATEPCTDSPLFELAQVVVTPHLGASTAEAQDRAGTDVAESVRLALAGEFVPDAVNVGGGVVNEEVAPWLDLVRKLGVLAGVLSDELPVSLSVQVRGELAAEEVEVLRLSALRGLFSAVIEDAVTFVNAPALAAERGVTAEI…
accD6_3	-2	-2	2	-1	1	-1	2	-1	2	2	2	-1	-1	-1	1	1	1	-1	-2	-2	-1	0.98291	49	37	[12, 9]	0.512691	[4, 8, 4, 5]	0.562582	['Fatty acid biosynthesis', 'Propanoate metabolism', 'Glyoxylate and dicarboxylate metabolism', 'Microbial metabolism in diverse environments', 'Carbon metabolism', 'Valine, leucine and isoleucine degradation', 'Biosynthesis of antibiotics', 'Metabolic pathways', 'Biosynthesis of secondary metabolites', 'fatty acid biosynthesis initiation I', 'biotin-carboxyl carrier protein assembly', 'Pyruvate …	[]	[]	accD6	SNP_D228T	Rv2247	MTIMAPEAVGESLDPRDPLLRLSNFFDDGSVELLHERDRSGVLAAAGTVNGVRTIAFCTDGTVMGGAMGVEGCTHIVNAYDTAIEDQSPIVGIWHSGGARLAEGVRALHAVGQVFEAMIRASGYIPQISVVVGFAAGGAAYGPALTDVVVMAPESRVFVTGPDVVRSVTGEDVDMASLGGPETHHKKSGVCHIVADDELDAYDRGRRLVGLFCQQGHFDRSKAEAGDTGIHALLPESSRRAYDVRPIVTAILDADTPFDEFQANWAPSMVVGLGRLSGRTVGVLANNPLRLGGCLNSESAEKAARFVRLCDAFGIPLVVVVDVPGYLPGVDQEWGGVVRRGAKLLHAFGECTVPRVTLVTRKTYGGAYIAMNSRSLNATKVFAWPDAEVAVMGAKAAVG…
cysK2_2	2	-1	-1	1	-1	-2	-2	-2	1	-2	1	-2	-1	1	1	2	-2	-2	1	2	-1	0.788457	15	12	[12, 9]	0.512691	[7, 5, 6, 3]	0.64437	['Cysteine and methionine metabolism', 'Metabolic pathways']	[]	[]	cysK2	DEL1-63,SNP-G93S,	Rv0848	MKDRPALYMVECARARGDIAPGAAIVESTSGTLGLGLALAGKVYRHPVTLVTDPGLEPIIARMLTAYGAGVDMVTQPHPVGGWQQARKDRVAQLMAEYPGAWNPNQYGNPDNVGAYRSLALELVAQLGRIDVLVCSVGTGGHSAGVARVLREFNPDMRLIGVDTIGSTIFGQPASNRLMRGLGSSIYPRNVDYRAFDEVHWVAPPEAVWACRSLAATHYASGGWSVGAVALVAGWAARNLPADTTIAAVFPDGPQRYFDTIYNDAYCNEHELLGGQPPTEPDEIASPLDAVVTRWTRSTTVIDPTQVVS
Rv1647_1	-1	-2	-1	1	2	1	2	2	-1	-2	1	2	-2	-2	-1	1	-1	-2	1	-1	-1	0.763215	27	21	[12, 9]	0.512691	[5, 7, 5, 4]	0.824279	[]	[]	[]	Rv1647	DEL1-31,	Rv1647	MASPVPRQRSALRWLRTVNRSPGLVSFIHRARRLLPGDPEFGDPLSTAGEGGPRAAARAADRLLRDRDAASREVGLSVLQVWQALTEAVSRRPANPEVTLVFTDLVGFSTWSLHAGDDATLTLLRQVARAVESPLLDAGGHIVKRLGDGIMAVFRNPTVALRAVLVAQDAVKSLEVQGYTPRMRIGIHTGRPQRLAADWLGVDVNIAARVMERATKGGIMISQPTLDLIPQSELDALGVVARRVRKPVFASKPTGIPPDLAIYRIKTVSESTAADNFDEMSPDAQ
katG_4	-2	2	-1	2	2	1	-1	-2	1	2	-1	-2	1	-2	2	2	-2	-2	-2	-2	-1	0.581595	9	7	[12, 9]	0.512691	[8, 4, 3, 6]	0.421935	['', 'Phenylalanine metabolism', 'Drug metabolism - other enzymes', 'Tryptophan metabolism', 'superoxide radicals degradation', 'Metabolic pathways', 'reactive oxygen species degradation', 'Biosynthesis of secondary metabolites']	[]	[]	katG	SNP-S315T,SNP-V23M,DEL1-22,	Rv1908c	MLATDLSLRVDPIYERITRRWLEHPEELADEFAKAWYKLIHRDMGPVARYLGPLVPKQTLLWQDPVPAVSHDLVGEAEIASLKSQIRASGLTVSQLVSTAWAAASSFRGSDKRGGANGGRIRLQPQVGWEVNDPDGDLRKVIRTLEEIQESFNSAAPGNIKVSFADLVVLGGCAAIEKAAKAAGHNITVPFTPGRTDASQEQTDVESFAVLEPKADGFRNYLGKGNPLPAEYMLLDKANLLTLSAPEMTVLVGGLRVLGANYKRLPLGVFTEASESLTNDFFVNLLDMGITWEPSPADDGTYQGKDGSGKVKWTGSRVDLVFGSNSELRALVEVYGADDAQPKFVQDFVAAWDKVMNLDRFDVR
nuoL_3	-2	-1	2	1	1	2	-1	1	1	-1	2	1	1	-2	2	1	-1	-1	1	-2	-2	0.490623	60	42	[9, 12]	0.512691	[4, 5, 8, 4]	0.562582	['Oxidative phosphorylation', 'Metabolic pathways', 'NADH to cytochrome <i>bd</i> oxidase electron transfer I', 'aerobic respiration I (cytochrome c)']	[]	[]	nuoL		Rv3156	MTTSLGTHYTWLLVALPLAGAAILLFGGRRTDAWGHLLGCAAALAAFGVGAMLLADMLGRDGLERAIHQQVFTWIPAGGLQVDFGLQIDQLSMCFVLLISGVGSLIHIYSVGYMAEDPDRRRFFGYLNLFLASMLLLVVADNYVLLYVGWEGVGLASYLLIGFWYHKPSAATAAKKAFVMNRVGDAGLAVGMFLTFSTFGTLSYAGVFAGVPAASRAVLTAIGLLMLLGACAKSAQVPLQAWLGDAMEGPTPVSALIHAATMVTAGVYLIVRSGPLYNLAPTAQLAVVIVGAVTLLFGAIIGCAKDDIKRALAASTISQIGYMVLAAGLGPAGYAFAIMHLLTHGFFKAGLFLGSGAVIHAMHEEQDMRRYGGLRAALPVTFATFGLAYLAIIGVPPFA…
oxcA_6	-1	-2	2	-2	2	1	-1	-2	-2	1	-1	1	1	-1	2	1	2	2	2	-2	2	0.405465	8	6	[9, 12]	0.512691	[5, 4, 5, 7]	0.824279	['Glyoxylate and dicarboxylate metabolism', 'Metabolic pathways']	[]	[]	oxcA	INS-3,SNP-S224G,	Rv0118c	MNTMTTRSASPCTVLTDGCHLVVDALKANDVDTIYGVVGIPITDLARAAQASGIRYIGFRHEASAGNAAAAAGFLTARPGVCLTTSGPGFLNGLPALANATTNCFPMIQISGSSSRPMVDLQRGDYQDLDQLNAARPFVKAAYRIGQVQDIGRGVARAIRTATSGRPGGVYLDIPGDVLGQAVEASAASGAIWRPVDPAPRLLPAPEAIDRALDVLAQAQRPLLVLGKGAAYAQADNVIREFVEHTGIPFLPMSMAKGLLPDSHPQSAAAARSLAMARADVVLLVGARLNWLLGNGESPQWSADAKFIQVDIEASEFDSNRPIVAPLTGDIGSVMSALLEAAADRSSVASAAWTGELADRKARNSAKMRRRLADDHHPMRFYNALGAIRSVLQRNPDVY…
cysK2_8	-2	-2	-1	1	2	-2	-2	2	2	-1	2	-2	-2	2	-1	-1	-1	2	2	1	-1	0.283768	28	20	[12, 9]	0.512691	[6, 6, 2, 7]	0.421935	['Cysteine and methionine metabolism', 'Metabolic pathways']	[]	[]	cysK2	SNP-V106M,DEL1-105,	Rv0848	MRGLGSSIYPRNVDYRAFDEVHWVAPPEAVWACRSLAATHYASGGWSVGAVALVAGWAARNLPADTTIAAVFPDGPQRYFDTIYNDAYCNEHELLGGQPPTEPDEIASPLDAVVTRWTRSTTVIDPTQVVS
pykA_3	2	2	-2	-2	2	-2	-2	-2	2	-2	-2	2	2	-2	2	2	-1	-2	-1	2	-1	0.117783	26	18	[12, 9]	0.512691	[9, 3, 0, 9]	0.00900519	['', 'Biosynthesis of amino acids', 'Purine metabolism', 'Microbial metabolism in diverse environments', 'Carbon metabolism', 'mixed acid fermentation', 'Glycolysis / Gluconeogenesis', 'Metabolic pathways', 'Biosynthesis of secondary metabolites', 'Biosynthesis of antibiotics', 'Pyruvate metabolism', 'glycolysis I (from glucose 6-phosphate)']	[]	[]	pykA		Rv1617	MTRRGKIVCTLGPATQRDDLVRALVEAGMDVARMNFSHGDYDDHKVAYERVRVASDATGRAVGVLADLQGPKIRLGRFASGATHWAEGETVRITVGACEGSHDRVSTTYKRLAQDAVAGDRVLVDDGKVALVVDAVEGDDVVCTVVEGGPVSDNKGISLPGMNVTAPALSEKDIEDLTFALNLGVDMVALSFVRSPADVELVHEVMDRIGRRVPVIAKLEKPEAIDNLEAIVLAFDAVMVARGDLGVELPLEEVPLVQKRAIQMARENAKPVIVATQMLDSMIENSRPTRAEASDVANAVLDGADALMLSGETSVGKYPLAAVRTMSRIICAVEENSTAAPPLTHIPRTKRGVISYAARDIGERLDAKALVAFTQSGDTVRRLARLHTPLPLLAFTAWP…
thyA_3	-1	-1	2	-1	2	-2	2	1	-1	2	-1	1	-1	1	1	2	2	1	-2	-1	2	-0.0425596	6	4	[9, 12]	0.512691	[2, 7, 5, 7]	0.363179	['superpathway of pyrimidine deoxyribonucleotides <i>de novo</i> biosynthesis (E. coli)', 'One carbon pool by folate', 'Metabolic pathways', 'superpathway of pyrimidine deoxyribonucleotides <i>de novo</i> biosynthesis', 'pyrimidine deoxyribonucleotides <i>de novo</i> biosynthesis II', 'pyrimidine deoxyribonucleotides biosynthesis from CTP', '<i>N</i><sup>10</sup>-formyl-tetrahydrofolate biosynthe…	[]	[]	thyA	INS-3,SNP-M1V,SNP-P253A,	Rv2764c	MSIVTPYEDLLRFVLETGTPKSDRTGTGTRSLFGQQMRYDLSAGFPLLTTKKVHFKSVAYELLWFLRGDSNIGWLHEHGVTIWDEWASDTGELGPIYGVQWRSWPAPSGEHIDQISAALDLLRTDPDSRRIIVSAWNVGEIERMALPPCHAFFQFYVADGRLSCQLYQRSADLFLGVPFNIASYALLTHMMAAQAGLSVGEFIWTGGDCHIYDNHVEQVRLQLSREPRPYPKLLLADRDSIFEYTYEDIVVKNYDAHPAIKAPVAV
fabG1_1	1	2	-1	1	-2	-2	2	2	-2	-2	1	-1	1	-1	-2	1	1	2	-1	1	2	-0.0444518	9	6	[9, 12]	0.512691	[5, 4, 7, 5]	0.824279	['mycolate biosynthesis', '', 'superpathway of mycolate biosynthesis', 'mycolate biosynthesis']	[]	[]	fabG1	SNP-V42M,DEL1-41,	Rv1483	MAVTHRGSGAPKGLFGVECDVTDSDAVDRAFTAVEEHQGPVEVLVSNAGLSADAFLMRMTEEKFEKVINANLTGAFRVAQRASRSMQRNKFGRMIFIGSVSGSWGIGNQANYAASKAGVIGMARSIARELSKANVTANVVAPGYIDTDMTRALDERIQQGALQFIPAKRVGTPAEVAGVVSFLASEDASYISGAVIPVDGGMGMGH
oxcA_2	1	-1	1	1	-1	1	-1	2	-2	2	-2	-2	2	-2	2	1	2	-2	1	2	-2	-0.0540672	21	14	[9, 12]	0.512691	[6, 3, 6, 6]	0.732528	['Glyoxylate and dicarboxylate metabolism', 'Metabolic pathways']	[]	[]	oxcA	DEL1-10,SNP-V11M,SNP-S224G,	Rv0118c	MLTDGCHLVVDALKANDVDTIYGVVGIPITDLARAAQASGIRYIGFRHEASAGNAAAAAGFLTARPGVCLTTSGPGFLNGLPALANATTNCFPMIQISGSSSRPMVDLQRGDYQDLDQLNAARPFVKAAYRIGQVQDIGRGVARAIRTATSGRPGGVYLDIPGDVLGQAVEASAASGAIWRPVDPAPRLLPAPEAIDRALDVLAQAQRPLLVLGKGAAYAQADNVIREFVEHTGIPFLPMSMAKGLLPDSHPQSAAAARSLAMARADVVLLVGARLNWLLGNGESPQWSADAKFIQVDIEASEFDSNRPIVAPLTGDIGSVMSALLEAAADRSSVASAAWTGELADRKARNSAKMRRRLADDHHPMRFYNALGAIRSVLQRNPDVYVVNEGANALDLAR…
embC_3	-1	1	-1	-1	1	-1	2	-2	1	-2	2	2	-1	1	2	2	1	-1	-2	2	1	-0.0606246	27	18	[9, 12]	0.512691	[3, 6, 6, 6]	0.732528	['Lipoarabinomannan (LAM) biosynthesis']	[]	[]	embC	SNP_M1M	Rv3793	MATEAAPPRIAVRLPSTSVRDAGANYRIARYVAVVAGLLGAVLAIATPLLPVNQTTAQLNWPQNGTFASVEAPLIGYVATDLNITVPCQAAAGLAGSQNTGKTVLLSTVPKQAPKAVDRGLLLQRANDDLVLVVRNVPLVTAPLSQVLGPTCQRLTFTAHADRVAAEFVGLVQGPNAEHPGAPLRGERSGYDFRPQIVGVFTDLAGPAPPGLSFSASVDTRYSSSPTPLKMAAMILGVALTGAALVALHILDTADGMRHRRFLPARWWSTGGLDTLVIAVLVWWHFVGANTSDDGYILTMARVSEHAGYMANYYRWFGTPEAPFGWYYDLLALWAHVSTASIWMRLPTLAMALTCWWVISREVIPRLGHAVKTSRAAAWTAAGMFLAVWLPLDNGLRPE…
embC_11	-1	1	-1	-1	2	-2	-1	1	2	2	-2	-1	1	1	2	1	1	-2	-2	1	2	-0.162997	17	11	[9, 12]	0.512691	[4, 5, 7, 5]	0.824279	['Lipoarabinomannan (LAM) biosynthesis']	[]	[]	embC	DEL_1-8,DEL_10-20	Rv3793	MRDAGANYRIARYVAVVAGLLGAVLAIATPLLPVNQTTAQLNWPQNGTFASVEAPLIGYVATDLNITVPCQAAAGLAGSQNTGKTVLLSTVPKQAPKAVDRGLLLQRANDDLVLVVRNVPLVTAPLSQVLGPTCQRLTFTAHADRVAAEFVGLVQGPNAEHPGAPLRGERSGYDFRPQIVGVFTDLAGPAPPGLSFSASVDTRYSSSPTPLKMAAMILGVALTGAALVALHILDTADGMRHRRFLPARWWSTGGLDTLVIAVLVWWHFVGANTSDDGYILTMARVSEHAGYMANYYRWFGTPEAPFGWYYDLLALWAHVSTASIWMRLPTLAMALTCWWVISREVIPRLGHAVKTSRAAAWTAAGMFLAVWLPLDNGLRPEPIIALGILLTWCSVERAV…
mce4B_7	-2	2	1	-1	-1	-2	-1	1	1	-1	2	-1	-1	-2	-1	2	-2	1	1	-1	2	-0.235566	25	16	[12, 9]	0.512691	[4, 8, 5, 4]	0.562582	['ABC transporters']	[]	[]	mce4B		Rv3498c
dprE1_1	-1	2	-1	2	1	1	-2	-2	2	1	-1	-2	-1	-1	2	2	2	2	-1	2	2	-0.244757	22	14	[9, 12]	0.512691	[3, 6, 3, 9]	0.193955	['mycolyl-arabinogalactan-peptidoglycan complex biosynthesis', 'superpathway of mycolyl-arabinogalactan-peptidoglycan complex biosynthesis', 'mycolyl-arabinogalactan-peptidoglycan complex biosynthesis']	[]	[]	dprE1		Rv3790	MGATTTATRLTGWGRTAPSVANVLRTPDAEMIVKAVARVAESGGGRGAIARGLGRSYGDNAQNGGGLVIDMTPLNTIHSIDADTKLVDIDAGVNLDQLMKAALPFGLWVPVLPGTRQVTVGGAIACDIHGKNHHSAGSFGNHVRSMDLLTADGEIRHLTPTGEDAELFWATVGGNGLTGIIMRATIEMTPTSTAYFIADGDVTASLDETIALHSDGSEARYTYSSAWFDAISAPPKLGRAAVSRGRLATVEQLPAKLRSEPLKFDAPQLLTLPDVFPNGLANKYTFGPIGELWYRKSGTYRGKVQNLTQFYHPLDMFGEWNRAYGPAGFLQYQFVIPTEAVDEFKKIIGVIQASGHYSFLNVFKLFGPRNQAPLSFPIPGWNICVDFPIKDGLGKFVSE…
narK2_1	1	-2	2	1	1	-2	-1	2	-2	2	1	1	2	-2	-1	-2	1	1	2	-1	-2	-0.259511	19	12	[9, 12]	0.512691	[6, 3, 7, 5]	0.64437	['Nitrogen metabolism']	[]	[]	narK2	DEL1-8,SNP-V9M,	Rv1737c	MLATWISVVNFWAWNLIGPLSTSYARDMSLSSAEASLLVATPILVGALGRIVTGPLTDRFGGRAMLIAVTLASILPVLAVGVAATMGSYALLVFFGLFLGVAGTIFAVGIPFANNWYQPARRGFSTGVFGMGMVGTALSAFFTPRFVRWFGLFTTHAIVAAALASTAVVAMVVLRDAPYFRPNADPVLPRLKAAARLPVTWEMSFLYAIVFGGFVAFSNYLPTYITTIYGFSTVDAGARTAGFALAAVLARPVGGWLSDRIAPRHVVLASLAGTALLAFAAALQPPPEVWSAATFITLAVCLGVGTGGVFAWVARRAPAASVGSVTGIVAAAGGLGGYFPPLVMGATYDPVDNDYTVGLLLLVATALVACTYTALHAREPVSEEASR
thyA_4	-2	-2	1	-2	1	-1	-2	1	1	-2	-2	1	-2	-2	1	1	1	-2	-2	-2	1	-0.287682	59	39	[12, 9]	0.512691	[11, 1, 9, 0]	0.000515253	['superpathway of pyrimidine deoxyribonucleotides <i>de novo</i> biosynthesis (E. coli)', 'One carbon pool by folate', 'Metabolic pathways', 'superpathway of pyrimidine deoxyribonucleotides <i>de novo</i> biosynthesis', 'pyrimidine deoxyribonucleotides <i>de novo</i> biosynthesis II', 'pyrimidine deoxyribonucleotides biosynthesis from CTP', '<i>N</i><sup>10</sup>-formyl-tetrahydrofolate biosynthe…	[]	[]	thyA	INS-3,SNP-M1V,	Rv2764c	MSIVTPYEDLLRFVLETGTPKSDRTGTGTRSLFGQQMRYDLSAGFPLLTTKKVHFKSVAYELLWFLRGDSNIGWLHEHGVTIWDEWASDTGELGPIYGVQWRSWPAPSGEHIDQISAALDLLRTDPDSRRIIVSAWNVGEIERMALPPCHAFFQFYVADGRLSCQLYQRSADLFLGVPFNIASYALLTHMMAAQAGLSVGEFIWTGGDCHIYDNHVEQVRLQLSREPRPYPKLLLADRDSIFEYTYEDIVVKNYDPHPAIKAPVAV
drrC_2	-2	1	1	-1	2	1	-1	-1	-2	2	2	2	2	1	-2	-2	-1	-1	1	2	1	-0.387766	58	38	[9, 12]	0.512691	[4, 5, 6, 6]	0.91363	[]	[]	['PDIMAT']	drrC	DEL1-31,SNP-L32M,	Rv2938	MQTNRLLTRWARDYITVIGAIVLPILFMVVLNIVLGNLAYVVTHDSGLYSIVPLIALGAAITGSTFVAIDLMRERSFGLLARLWVLPVHRASGLISRILANAIRTLVTTLVMLGTGVVLGFRFRQGLIPSLMWISVPVILGIAIAAMVTTVALYTAQTVVVEGVELVQAIAIFFSTGLVPLNSYPGWIQPFVAHQPVSYAIAAMRGFAMGGPVLSPMIGMLVWTAGICVVCAVPLAIGYRRASTH
mshD_2	-1	2	-2	1	1	1	-1	-2	-1	-2	-2	1	2	-2	2	2	1	1	-1	2	1	-0.555946	30	18	[9, 12]	0.512691	[5, 4, 7, 5]	0.824279	['mycothiol biosynthesis', 'mycothiol biosynthesis']	[]	[]	mshD		Rv0819	MTALDWRSALTADEQRSVRALVTATTAVDGVAPVGEQVLRELGQQRTEHLLVAGSRPGGPIIGYLNLSPPRGAGGAMAELVVHPQSRRRGIGTAMARAALAKTAGRNQFWAHGTLDPARATASALGLVGVRELIQMRRPLRDIPEPTIPDGVVIRTYAGTSDDAELLRVNNAAFAGHPEQGGWTAVQLAERRGEAWFDPDGLILAFGDSPRERPGRLLGFHWTKVHPDHPGLGEVYVLGVDPAAQRRGLGQMLTSIGIVSLARRLGGRKTLDPAVEPAVLLYVESDNVAAVRTYQSLGFTTYSVDTAYALAGTDN
embC_6	2	2	-2	-1	2	-1	2	-2	1	-2	2	1	1	-2	-2	-2	-2	2	1	1	2	-1.22645	5	2	[9, 12]	0.512691	[7, 2, 5, 7]	0.363179	['Lipoarabinomannan (LAM) biosynthesis']	[]	[]	embC	SNP_V981P	Rv3793	MMATEAAPPRIAVRLPSTSVRDAGANYRIARYVAVVAGLLGAVLAIATPLLPVNQTTAQLNWPQNGTFASVEAPLIGYVATDLNITVPCQAAAGLAGSQNTGKTVLLSTVPKQAPKAVDRGLLLQRANDDLVLVVRNVPLVTAPLSQVLGPTCQRLTFTAHADRVAAEFVGLVQGPNAEHPGAPLRGERSGYDFRPQIVGVFTDLAGPAPPGLSFSASVDTRYSSSPTPLKMAAMILGVALTGAALVALHILDTADGMRHRRFLPARWWSTGGLDTLVIAVLVWWHFVGANTSDDGYILTMARVSEHAGYMANYYRWFGTPEAPFGWYYDLLALWAHVSTASIWMRLPTLAMALTCWWVISREVIPRLGHAVKTSRAAAWTAAGMFLAVWLPLDNGLRP…
mshC_3	-2	-1	2	1	2	1	1	2	2	-1	-2	2	1	-1	2	-2	-2	-1	2	1	-1	-1.3173	69	45	[9, 12]	0.512691	[4, 5, 5, 7]	0.824279	['mycothiol biosynthesis', 'mycothiol biosynthesis']	[]	[]	mshC		Rv2130c	MQSWYCPPVPVLPGRGPQLRLYDSADRQVRPVAPGSKATMYVCGITPYDATHLGHAATYVTFDLIHRLWLDLGHELHYVQNITDIDDPLFERADRDGVDWRDLAQAEVALFCEDMAALRVLPPQDYVGATEAIAEMVELIEKMLACGAAYVIDREMGEYQDIYFRADATLQFGYESGYDRDTMLRLCEERGGDPRRPGKSDELDALLWRAARPGEPSWPSPFGPGRPGWHVECAAIALSRIGSGLDIQGGGSDLIFPHHEFTAAHAECVSGERRFARHYVHAGMIGWDGHKMSKSRGNLVLVSALRAQDVEPSAVRLGLLAGHYRADRFWSQQVLDEATARLHRWRTATALPAGPAAVDVVARVRRYLADDLDTPKAIAALDGWVTDAVEYGGHDAGAP…
embB_9	-1	2	-2	-1	1	-1	1	-2	-1	1	-2	-2	-1	2	2	2	-1	-1	-1	2	2	-2.16067	17	5	[12, 9]	0.512691	[4, 8, 3, 6]	0.421935	['mycolyl-arabinogalactan-peptidoglycan complex biosynthesis', 'superpathway of mycolyl-arabinogalactan-peptidoglycan complex biosynthesis', 'Arabinogalactan biosynthesis - Mycobacterium']	[]	[]	embB	SNP-V29M,DEL1-28,	Rv3795	MATIAGLIGFVLSVATPLLPVVQTTAMLDWPQRGQLGSVTAPLISLTPVDFTATVPCDVVRAMPPAGGVVLGTAPKQGKDANLQALFVVVSAQRVDVTDRNVVILSVPREQVTSPQCQRIEVTSTHAGTFANFVGLKDPSGAPLRSGFPDPNLRPQIVGVFTDLTGPAPPGLAVSATIDTRFSTRPTTLKLLAIIGAIVATVVALIALWRLDQLDGRGSIAQLLLRPFRPASSPGGMRRLIPASWRTFTLTDAVVIFGFLLWHVIGANSSDDGYILGMARVADHAGYMSNYFRWFGSPEDPFGWYYNLLALMTHVSDASLWMRLPDLAAGLVCWLLLSREVLPRLGPAVEASKPAYWAAAMVLLTAWMPFNNGLRPEGIIALGSLVTYVLIERSMRYSR…
echA19_4	1	-1	-2	2	-1	1	2	-2	-2	-2	2	1	-2	-1	1	2	2	1	-2	2	-1	2.5337	10	10	[10, 11]	0.827259	[6, 4, 5, 6]	0.91363	['cholesterol degradation to androstenedione I (cholesterol oxidase)', 'Propanoate metabolism', 'Valine, leucine and isoleucine degradation', 'Tryptophan metabolism', 'Geraniol degradation', 'Biosynthesis of secondary metabolites', 'Benzoate degradation', 'Microbial metabolism in diverse environments', 'Lysine degradation', 'Metabolic pathways', 'Caprolactam degradation', 'Fatty acid degradation'…	[]	[]	echA19	SNP-G86D,INS-3,SNP-M1V,	Rv3516	MATVESGPDALVERRGHTLIVTMNRPAARNALSTEMMRIMVQAWDRVDNDPDIRCCILTGAGGYFCAGMDLKAATQKPPGDSFKDGSYDPSRIDALLKGRRLTKPLIAAVEGPAIAGGTEILQGTDIRVAGESAKFGISEAKWSLYPMGGSAVRLVRQIPYTLACDLLLTGRHITAAEAKEMGLIGHVVPDGQALTKALELADAISANGPLAVQAILRSIRETECMPENEAFKIDTQIGIKVFLSDDAKEGPRAFAEKRAPNFQNR
rmlD_2	-2	2	-2	1	1	-2	1	-2	-2	1	-2	1	1	2	-1	-2	1	-1	1	1	-1	1.86075	76	52	[10, 11]	0.827259	[7, 3, 9, 2]	0.100584	['Polyketide sugar unit biosynthesis', 'superpathway of mycolyl-arabinogalactan-peptidoglycan complex biosynthesis', 'dTDP-L-rhamnose biosynthesis', 'Metabolic pathways', 'Biosynthesis of antibiotics', 'Streptomycin biosynthesis']	[]	[]	rmlD		Rv3266c	MAGRSERLVITGAGGQLGSHLTAQAAREGRDMLALTSSQWDITDPAAAERIIRHGDVVINCAAYTDVDGAESNEAVAYAVNATGPQHLARACARVGARLIHVSTDYVFDGDFGGAEPRPYEPTDETAPQGVYARSKLAGEQAVLAAFPEAAVVRTAWVYTGGTGKDFVAVMRRLAAGHGRVDVVDDQTGSPTYVADLAEALLALADAGVRGRVLHAANEGVVSRFGQARAVFEECGADPQRVRPVSSAQFPRPAPRSSYSALSSRQWALAGLTPLRHWRSALATALAAPANSTSIDRRLPSTRD
embB_10	-2	2	-1	-1	1	-2	1	-1	-2	1	1	2	1	2	-2	-2	1	-1	-2	1	1	1.61408	10	9	[10, 11]	0.827259	[6, 4, 8, 3]	0.421935	['mycolyl-arabinogalactan-peptidoglycan complex biosynthesis', 'superpathway of mycolyl-arabinogalactan-peptidoglycan complex biosynthesis', 'Arabinogalactan biosynthesis - Mycobacterium']	[]	[]	embB	SNP-V29M,DEL1-28,SNP-Q497R,	Rv3795	MATIAGLIGFVLSVATPLLPVVQTTAMLDWPQRGQLGSVTAPLISLTPVDFTATVPCDVVRAMPPAGGVVLGTAPKQGKDANLQALFVVVSAQRVDVTDRNVVILSVPREQVTSPQCQRIEVTSTHAGTFANFVGLKDPSGAPLRSGFPDPNLRPQIVGVFTDLTGPAPPGLAVSATIDTRFSTRPTTLKLLAIIGAIVATVVALIALWRLDQLDGRGSIAQLLLRPFRPASSPGGMRRLIPASWRTFTLTDAVVIFGFLLWHVIGANSSDDGYILGMARVADHAGYMSNYFRWFGSPEDPFGWYYNLLALMTHVSDASLWMRLPDLAAGLVCWLLLSREVLPRLGPAVEASKPAYWAAAMVLLTAWMPFNNGLRPEGIIALGSLVTYVLIERSMRYSR…
mmaA4_6	2	-1	1	2	-1	1	2	-1	-1	2	-1	2	-1	-1	-2	1	-1	-1	-2	1	1	1.55434	4	4	[11, 10]	0.827259	[2, 9, 5, 5]	0.193955	['mycolate biosynthesis', 'superpathway of mycolate biosynthesis', 'mycolate biosynthesis']	[]	[]	mmaA4	INS-14,SNP-N165S,	Rv0642c	MGAQPPVTDTIQENMTRMAEKPISPTKTRTRFEDIQAHYDVSDDFFALFQDPTRTYSCAYFEPPELTLEEAQYAKVDLNLDKLDLKPGMTLLDIGCGWGTTMRRAVERFDVNVIGLTLSKNQHARCEQVLASIDTNRSRQVLLQGWEDFAEPVDRIVSIEAFEHFGHENYDDFFKRCFSIMPADGRMTVQSSVSYHPYEMAARGKKLSFETARFIKFIVTEIFPGGRLPSTEMMVEHGEKAGFTVPEPLSLRPHYIKTLRIWGDTLQSNKDKAIEVTSEEVYNRYMKYLRGCEHYFTDEMLDCSLVTYLKPGAAA
mshC_5	-2	-1	1	2	1	-1	2	-2	2	-2	-2	1	-2	-2	2	1	-1	-1	-1	2	2	1.55434	4	4	[11, 10]	0.827259	[6, 5, 4, 6]	0.91363	['mycothiol biosynthesis', 'mycothiol biosynthesis']	[]	[]	mshC	DEL_1-3,DEL_5-7,DEL_9-41	Rv2130c	MYVCGITPYDATHLGHAATYVTFDLIHRLWLDLGHELHYVQNITDIDDPLFERADRDGVDWRDLAQAEVALFCEDMAALRVLPPQDYVGATEAIAEMVELIEKMLACGAAYVIDREMGEYQDIYFRADATLQFGYESGYDRDTMLRLCEERGGDPRRPGKSDELDALLWRAARPGEPSWPSPFGPGRPGWHVECAAIALSRIGSGLDIQGGGSDLIFPHHEFTAAHAECVSGERRFARHYVHAGMIGWDGHKMSKSRGNLVLVSALRAQDVEPSAVRLGLLAGHYRADRFWSQQVLDEATARLHRWRTATALPAGPAAVDVVARVRRYLADDLDTPKAIAALDGWVTDAVEYGGHDAGAPKLVATAIDALLGVDL
mshA_2	2	2	-1	2	2	-1	-1	-1	-2	-2	2	2	2	-1	-2	2	1	-2	-1	2	2	1.14117	7	6	[10, 11]	0.827259	[4, 6, 1, 10]	0.0431497	['mycothiol biosynthesis', 'mycothiol biosynthesis']	[]	[]	mshA	SNP_A186A	Rv0486	MAGVRHDDGSGLIAQRRPVRGEGATRSRGPSGPSNRNVSAADDPRRVALLAVHTSPLAQPGTGDAGGMNVYMLQSALHLARRGIEVEIFTRATASADPPVVRVAPGVLVRNVVAGPFEGLDKYDLPTQLCAFAAGVLRAEAVHEPGYYDIVHSHYWLSGQVGWLARDRWAVPLVHTAHTLAAVKNAVLADGDGPEPPLRTVGEQQVVDEADRLIVNTDDEARQVISLHGADPARIDVVHPGVDLDVFRPGDRRAARAALGLPVDERVVAFVGRIQPLKAPDIVLRAAAKLPGVRIIVAGGPSGSGLASPDGLVRLADELGISARVTFLPPQSHTDLATLFRAADLVAVPSYSESFGLVAVEAQACGTPVVAAAVGGLPVAVRDGITGTLVSGHEVGQWA…
embC_7	2	2	-2	-1	1	-1	-1	1	-1	-1	1	2	2	-1	-1	-1	-2	2	1	1	-1	0.936093	21	17	[11, 10]	0.827259	[2, 9, 5, 5]	0.193955	['Lipoarabinomannan (LAM) biosynthesis']	[]	[]	embC		Rv3793	MMATEAAPPRIAVRLPSTSVRDAGANYRIARYVAVVAGLLGAVLAIATPLLPVNQTTAQLNWPQNGTFASVEAPLIGYVATDLNITVPCQAAAGLAGSQNTGKTVLLSTVPKQAPKAVDRGLLLQRANDDLVLVVRNVPLVTAPLSQVLGPTCQRLTFTAHADRVAAEFVGLVQGPNAEHPGAPLRGERSGYDFRPQIVGVFTDLAGPAPPGLSFSASVDTRYSSSPTPLKMAAMILGVALTGAALVALHILDTADGMRHRRFLPARWWSTGGLDTLVIAVLVWWHFVGANTSDDGYILTMARVSEHAGYMANYYRWFGTPEAPFGWYYDLLALWAHVSTASIWMRLPTLAMALTCWWVISREVIPRLGHAVKTSRAAAWTAAGMFLAVWLPLDNGLRP…
ribG_3	-2	2	-2	2	2	1	-1	-1	-2	-1	2	2	-2	2	2	1	-1	-2	-2	-1	1	0.916291	63	45	[11, 10]	0.827259	[6, 5, 3, 7]	0.64437	['Riboflavin metabolism', 'Quorum sensing', 'Metabolic pathways', 'Biosynthesis of secondary metabolites', 'flavin biosynthesis I (bacteria and plants)']	[]	[]	ribG		Rv1409	MNVEQVKSIDEAMGLAIEHSYQVKGTTYPKPPVGAVIVDPNGRIVGAGGTEPAGGDHAEVVALRRAGGLAAGAIVVVTMEPCNHYGKTPPCVNALIEARVGTVVYAVADPNGIAGGGAGRLSAAGLQVRSGVLAEQVAAGPLREWLHKQRTGLPHVTWKYATSIDGRSAAADGSSQWISSEAARLDLHRRRAIADAILVGTGTVLADDPALTARLADGSLAPQQPLRVVVGKRDIPPEARVLNDEARTMMIRTHEPMEVLRALSDRTDVLLEGGPTLAGAFLRAGAINRILAYVAPILLGGPVTAVDDVGVSNITNALRWQFDSVEKVGPDLLLSLVAR
katG_3	-1	1	-2	2	2	2	-1	1	2	-1	-2	-2	-2	-2	2	2	-2	-1	2	1	2	0.790311	31	24	[10, 11]	0.827259	[6, 4, 3, 8]	0.421935	['', 'Phenylalanine metabolism', 'Drug metabolism - other enzymes', 'Tryptophan metabolism', 'superoxide radicals degradation', 'Metabolic pathways', 'reactive oxygen species degradation', 'Biosynthesis of secondary metabolites']	[]	[]	katG	DEL1-376,	Rv1908c	MGHMKYPVEGGGNQDWWPNRLNLKVLHQNPAVADPMGAAFDYAAEVATIDVDALTRDIEEVMTTSQPWWPADYGHYGPLFIRMAWHAAGTYRIHDGRGGAGGGMQRFAPLNSWPDNASLDKARRLLWPVKKKYGKKLSWADLIVFAGNCALESMGFKTFGFGFGRVDQWEPDEVYWGKEATWLGDERYSGKRDLENPLAAVQMGLIYVNPEGPNGNPDPMAAAVDIRETFRRMAMNDVETAALIVGGHTFGKTHGAGPADLVGPEPEAAPLEQMGLGWKSSYGTGTGKDAITTGIEVVWTNTPTKWDNSFLEILYGYEWELTKSPAGAWQYTAKDGAGAGTIPDPFGGPGRSPTMLATDLSLRVDPIYERITRRWLEHPEELADEFAKAWYKLIHRDMG…
inhA_1	-2	2	1	-1	-1	-1	-2	-1	2	-2	-2	1	-2	-1	1	1	2	-1	1	2	2	0.722135	77	52	[11, 10]	0.827259	[5, 6, 5, 5]	0.986239	['mycolate biosynthesis', 'superpathway of mycolate biosynthesis', 'mycolate biosynthesis']	[]	[]	inhA		Rv1484	MTGLLDGKRILVSGIITDSSIAFHIARVAQEQGAQLVLTGFDRLRLIQRITDRLPAKAPLLELDVQNEEHLASLAGRVTEAIGAGNKLDGVVHSIGFMPQTGMGINPFFDAPYADVSKGIHISAYSYASMAKALLPIMNPGGSIVGMDFDPSRAMPAYNWMTVAKSALESVNRFVAREAGKYGVRSNLVAAGPIRTLAMSAIVGGALGEEAGAQIQLLEEGWDQRAPIGWNMKDATPVAKTVCALLSDWLPATTGDIIYADGGAHTQLL
mmaA4_5	1	2	-2	2	-2	2	-2	1	-1	1	-1	1	-2	-1	2	1	-1	-2	-1	1	2	0.575364	21	16	[10, 11]	0.827259	[5, 5, 6, 5]	0.986239	['mycolate biosynthesis', 'superpathway of mycolate biosynthesis', 'mycolate biosynthesis']	[]	[]	mmaA4	DEL1-114,SNP-V115M,	Rv0642c	MLASIDTNRSRQVLLQGWEDFAEPVDRIVSIEAFEHFGHENYDDFFKRCFNIMPADGRMTVQSSVSYHPYEMAARGKKLSFETARFIKFIVTEIFPGGRLPSTEMMVEHGEKAGFTVPEPLSLRPHYIKTLRIWGDTLQSNKDKAIEVTSEEVYNRYMKYLRGCEHYFTDEMLDCSLVTYLKPGAAA
mshD_1	-1	2	-2	2	1	1	-2	-2	-1	-1	2	-2	-1	-2	-2	2	1	1	1	1	2	0.555946	47	34	[10, 11]	0.827259	[6, 4, 6, 5]	0.91363	['mycothiol biosynthesis', 'mycothiol biosynthesis']	[]	[]	mshD	DEL_1-28,DEL_30-34	Rv0819	MGEQVLRELGQQRTEHLLVAGSRPGGPIIGYLNLSPPRGAGGAMAELVVHPQSRRRGIGTAMARAALAKTAGRNQFWAHGTLDPARATASALGLVGVRELIQMRRPLRDIPEPTIPDGVVIRTYAGTSDDAELLRVNNAAFAGHPEQGGWTAVQLAERRGEAWFDPDGLILAFGDSPRERPGRLLGFHWTKVHPDHPGLGEVYVLGVDPAAQRRGLGQMLTSIGIVSLARRLGGRKTLDPAVEPAVLLYVESDNVAAVRTYQSLGFTTYSVDTAYALAGTDN
embB_11	1	2	-1	-1	1	-1	1	-2	2	-1	2	-2	1	1	-1	2	-2	-2	2	2	-2	0.249812	21	15	[10, 11]	0.827259	[5, 5, 5, 6]	0.986239	['mycolyl-arabinogalactan-peptidoglycan complex biosynthesis', 'superpathway of mycolyl-arabinogalactan-peptidoglycan complex biosynthesis', 'Arabinogalactan biosynthesis - Mycobacterium']	[]	[]	embB	SNP-V29M,SNP-M306V,DEL1-28,	Rv3795	MATIAGLIGFVLSVATPLLPVVQTTAMLDWPQRGQLGSVTAPLISLTPVDFTATVPCDVVRAMPPAGGVVLGTAPKQGKDANLQALFVVVSAQRVDVTDRNVVILSVPREQVTSPQCQRIEVTSTHAGTFANFVGLKDPSGAPLRSGFPDPNLRPQIVGVFTDLTGPAPPGLAVSATIDTRFSTRPTTLKLLAIIGAIVATVVALIALWRLDQLDGRGSIAQLLLRPFRPASSPGGMRRLIPASWRTFTLTDAVVIFGFLLWHVIGANSSDDGYILGVARVADHAGYMSNYFRWFGSPEDPFGWYYNLLALMTHVSDASLWMRLPDLAAGLVCWLLLSREVLPRLGPAVEASKPAYWAAAMVLLTAWMPFNNGLRPEGIIALGSLVTYVLIERSMRYSR…
gpdA2_2	1	-2	-1	2	1	1	-1	-1	-1	-2	-1	-2	2	1	1	-2	2	-1	-1	2	2	0.105361	29	20	[11, 10]	0.827259	[4, 7, 5, 5]	0.824279	['', 'phosphatidylglycerol biosynthesis II (non-plastidic)', 'phosphatidylglycerol biosynthesis I (plastidic)', 'Biosynthesis of secondary metabolites', 'Glycerophospholipid metabolism', 'CDP-diacylglycerol biosynthesis II', 'CDP-diacylglycerol biosynthesis I']	[]	[]	gpdA2	SNP-P133A,	Rv2982c	MAGIASTVAVMGAGAWGTALAKVLADAGGEVTLWARRAEVADQINTTRYNPDYLPGALLPPSIHATADAEEALGGASTVLLGVPAQTMRANLERWAPLLPEGATLVSLAKGIELGTLMRMSQVIISVTGAEPAQVAVISGPNLASEIAECQPAATVVACSDSGRAVALQRALNSGYFRPYTNADVVGTEIGGACKNIIALACGMAVGIGLGENTAAAIITRGLAEIIRLGTALGANGATLAGLAGVGDLVATCTSPRSRNRSFGERLGRGETLQSAGKACHVVEGVTSCESVLALASSYDVEMPLTDAVHRVCHKGLSVDEAITLLLGRRTKPE
kdpC_2	-1	-2	1	2	1	1	-2	-1	2	1	2	2	2	2	1	-1	-1	-2	-1	-2	-2	0.0160003	31	21	[10, 11]	0.827259	[5, 5, 5, 6]	0.986239	['Two-component system']	[]	[]	kdpC	SNP-S53T,	Rv1031	MRRQLLPALTMLLVFTVITGIVYPLAVTGVGQLFFGDQANGALLERDGQVIGTAHIGQQFTAAKYFHPRPSSAGDGYDAAASSGSNLGPTNEKLLAAVAERVTAYRKENNLPADTLVPVDAVTGSGSGLDPAISVVNAKLQAPRVAQARNISIRQVERLIEDHTDARGLGFLGERAVNVLRLNLALDRL
kasA_2	2	1	-2	2	-2	-2	-2	1	-2	2	1	-2	1	-1	-2	2	-1	-1	2	2	1	-0.182322	60	40	[10, 11]	0.827259	[7, 3, 5, 6]	0.64437	['', 'mycolate biosynthesis', 'superpathway of mycolate biosynthesis', 'mycolate biosynthesis']	[]	[]	kasA		Rv2245	MVTAVTATTSISPDIESTWKGLLAGESGIHALEDEFVTKWDLAVKIGGHLKDPVDSHMGRLDMRRMSYVQRMGKLLGGQLWESAGSPEVDPDRFAVVVGTGLGGAERIVESYDLMNAGGPRKVSPLAVQMIMPNGAAAVIGLQLGARAGVMTPVSACSSGSEAIAHAWRQIVMGDADVAVCGGVEGPIEALPIAAFSMMRAMSTRNDEPERASRPFDKDRDGFVFGEAGALMLIETEEHAKARGAKPLARLLGAGITSDAFHMVAPAADGVRAGRAMTRSLELAGLSPADIDHVNAHGTATPIGDAAEANAIRVAGCDQAAVYAPKSALGHSIGAVGALESVLTVLTLRDGVIPPTLNYETPDPEIDLDVVAGEPRYGDYRYAVNNSFGFGGHNVALAF…
Rv1647_4	-2	-2	-1	1	-2	-1	1	1	-1	-2	2	-2	1	-2	-2	2	1	2	2	1	1	-0.24828	8	5	[10, 11]	0.827259	[7, 3, 7, 4]	0.488338	[]	[]	[]	Rv1647	INS-8,SNP-M1L,SNP-A2P,	Rv1647	MPQTPRSSLPGSARTTYPCHVEVGPQDSESGAPDETATAMASPVPRQRSALRWLRTVNRSPGLVSFIHRARRLLPGDPEFGDPLSTAGEGGPRAAARAADRLLRDRDAASREVGLSVLQVWQALTEAVSRRPANPEVTLVFTDLVGFSTWSLHAGDDATLTLLRQVARAVESPLLDAGGHIVKRLGDGIMAVFRNPTVALRAVLVAQDAVKSLEVQGYTPRMRIGIHTGRPQRLAADWLGVDVNIAARVMERATKGGIMISQPTLDLIPQSELDALGVVARRVRKPVFASKPTGIPPDLAIYRIKTVSESTAADNFDEMSPDAQ
ribG_1	-2	1	2	1	1	-2	-2	-1	-2	-1	-1	1	-2	1	1	1	-2	2	-2	2	1	-0.378654	10	6	[10, 11]	0.827259	[7, 3, 8, 3]	0.266652	['Riboflavin metabolism', 'Quorum sensing', 'Metabolic pathways', 'Biosynthesis of secondary metabolites', 'flavin biosynthesis I (bacteria and plants)']	[]	[]	ribG	DEL_1-2	Rv1409	MEQVKSIDEAMGLAIEHSYQVKGTTYPKPPVGAVIVDPNGRIVGAGGTEPAGGDHAEVVALRRAGGLAAGAIVVVTMEPCNHYGKTPPCVNALIEARVGTVVYAVADPNGIAGGGAGRLSAAGLQVRSGVLAEQVAAGPLREWLHKQRTGLPHVTWKYATSIDGRSAAADGSSQWISSEAARLDLHRRRAIADAILVGTGTVLADDPALTARLADGSLAPQQPLRVVVGKRDIPPEARVLNDEARTMMIRTHEPMEVLRALSDRTDVLLEGGPTLAGAFLRAGAINRILAYVAPILLGGPVTAVDDVGVSNITNALRWQFDSVEKVGPDLLLSLVAR
ctaB_2	-1	2	-2	2	2	-2	2	-1	1	1	-1	1	-1	-1	-1	-2	2	1	-2	2	-2	-0.428455	65	43	[11, 10]	0.827259	[5, 6, 4, 6]	0.91363	['Oxidative phosphorylation', 'Porphyrin and chlorophyll metabolism', 'Metabolic pathways', 'Biosynthesis of secondary metabolites']	[]	[]	ctaB	DEL1-16,	Rv1451	MSTLLAYLALTKPRVIELLLVTAIPAMLLADRGAIHPLLMLNTLVGGMMAAAGANTLNCVADADIDKVMKRTARRPLAREAVPTRNALALGLTLTVISFFWLWCATNLLAGVLALVTVAFYVFVYTLWLKRRTSQNVVWGGAAGCMPVMIGWSAITGTIAWPALAMFAIIFFWTPPHTWALAMRYKQDYQVAGVPMLPAVATERQVTKQILIYTWLTVAATLVLALATSWLYGAVALVAGGWFLTMAHQLYAGVRAGEPVRPLRLFLQSNNYLAVVFCALAVDSVIALPTLH
mce4B_6	2	-1	2	1	-1	2	-1	-1	-2	1	-2	2	1	2	2	-1	2	1	-1	-2	-1	-0.474458	12	7	[10, 11]	0.827259	[3, 7, 4, 7]	0.488338	['ABC transporters']	[]	[]	mce4B	SNP-A216T,	Rv3498c	MAGSGVPSHRSMVIKVSVFAVVMLLVAAGLVVVFGDFRFGPTTVYHATFTDASRLKAGQKVRIAGVPVGSVKAVKLNPDHSIDVAFAIDRSYTLYSSTRAVIRYENLVGDRFLEITSGPGELRKLPPGGTINVAHTQPALDLDALLGGLRPVLKGFDADKINTITSAVIELLQGQGGPLANVLADTGAFSAALGARDQLIGEVITNLNAVLATVDAKSAQFSASVDQLQQLVSGLAKNRDPIAGAISPLASTTTDLKELLRNSRRPLQGILENARPLATELDNRKAEVNNDIEQLGEDYLRLSALGSYGAFFNIYFCSVTIKINGPAGSDILLPIGGQPDPSKGRCAFAK
fabD_3	-2	-2	-2	2	-1	2	1	1	-2	-1	-2	1	2	2	-1	-2	2	1	-1	1	2	-0.482426	40	25	[10, 11]	0.827259	[6, 4, 5, 6]	0.91363	['Fatty acid biosynthesis', 'Biosynthesis of antibiotics', 'Metabolic pathways', 'fatty acid biosynthesis initiation I', 'Fatty acid metabolism', 'superpathway of mycolate biosynthesis']	[]	[]	fabD		Rv2243	MIALLAPGQGSQTEGMLSPWLQLPGAADQIAAWSKAADLDLARLGTTASTEEITDTAVAQPLIVAATLLAHQELARRCVLAGKDVIVAGHSVGEIAAYAIAGVIAADDAVALAATRGAEMAKACATEPTGMSAVLGGDETEVLSRLEQLDLVPANRNAAGQIVAAGRLTALEKLAEDPPAKARVRALGVAGAFHTEFMAPALDGFAAAAANIATADPTATLLSNRDGKPVTSAAAAMDTLVSQLTQPVRWDLCTATLREHTVTAIVEFPPAGTLSGIAKRELRGVPARAVKSPADLDELANL
narK2_3	-2	-2	-2	1	1	-2	1	2	2	1	-2	-2	1	1	-2	1	-2	-2	1	-2	-2	-0.582482	9	5	[11, 10]	0.827259	[11, 0, 8, 2]	0.00181665	['Nitrogen metabolism']	[]	[]	narK2	INS-2,	Rv1737c	MSMRGQAANLVLATWISVVNFWAWNLIGPLSTSYARDMSLSSAEASLLVATPILVGALGRIVTGPLTDRFGGRAMLIAVTLASILPVLAVGVAATMGSYALLVFFGLFLGVAGTIFAVGIPFANNWYQPARRGFSTGVFGMGMVGTALSAFFTPRFVRWFGLFTTHAIVAAALASTAVVAMVVLRDAPYFRPNADPVLPRLKAAARLPVTWEMSFLYAIVFGGFVAFSNYLPTYITTIYGFSTVDAGARTAGFALAAVLARPVGGWLSDRIAPRHVVLASLAGTALLAFAAALQPPPEVWSAATFITLAVCLGVGTGGVFAWVARRAPAASVGSVTGIVAAAGGLGGYFPPLVMGATYDPVDNDYTVGLLLLVATALVACTYTALHAREPVSEEASR
oxcA_7	2	2	2	1	-1	1	2	1	-2	1	-2	-2	-2	-2	-2	2	-1	2	2	-2	-1	-0.776529	4	2	[10, 11]	0.827259	[7, 3, 4, 7]	0.488338	['Glyoxylate and dicarboxylate metabolism', 'Metabolic pathways']	[]	[]	oxcA	INS-3,SNP-A253S,SNP-S224G,	Rv0118c	MNTMTTRSASPCTVLTDGCHLVVDALKANDVDTIYGVVGIPITDLARAAQASGIRYIGFRHEASAGNAAAAAGFLTARPGVCLTTSGPGFLNGLPALANATTNCFPMIQISGSSSRPMVDLQRGDYQDLDQLNAARPFVKAAYRIGQVQDIGRGVARAIRTATSGRPGGVYLDIPGDVLGQAVEASAASGAIWRPVDPAPRLLPAPEAIDRALDVLAQAQRPLLVLGKGAAYAQADNVIREFVEHTGIPFLPMSMSKGLLPDSHPQSAAAARSLAMARADVVLLVGARLNWLLGNGESPQWSADAKFIQVDIEASEFDSNRPIVAPLTGDIGSVMSALLEAAADRSSVASAAWTGELADRKARNSAKMRRRLADDHHPMRFYNALGAIRSVLQRNPDVY…
cysK2_7	-1	-2	2	-2	2	-1	2	-2	2	-1	1	-1	-2	-2	1	2	-1	2	1	2	-1	-0.800778	6	3	[11, 10]	0.827259	[5, 6, 3, 7]	0.64437	['Cysteine and methionine metabolism', 'Metabolic pathways']	[]	[]	cysK2	DEL1-302,SNP-L303M,	Rv0848	MPADTTIAAVFPDGPQRYFDTIYNDAYCNEHELLGGQPPTEPDEIASPLDAVVTRWTRSTTVIDPTQVVS
fabD_4	2	-1	-2	1	-2	1	2	1	-2	-1	1	-1	2	2	-2	-2	-1	1	1	-2	1	-0.800778	6	3	[10, 11]	0.827259	[6, 4, 7, 4]	0.732528	['Fatty acid biosynthesis', 'Biosynthesis of antibiotics', 'Metabolic pathways', 'fatty acid biosynthesis initiation I', 'Fatty acid metabolism', 'superpathway of mycolate biosynthesis']	[]	[]	fabD	SNP_A210A	Rv2243	MIALLAPGQGSQTEGMLSPWLQLPGAADQIAAWSKAADLDLARLGTTASTEEITDTAVAQPLIVAATLLAHQELARRCVLAGKDVIVAGHSVGEIAAYAIAGVIAADDAVALAATRGAEMAKACATEPTGMSAVLGGDETEVLSRLEQLDLVPANRNAAGQIVAAGRLTALEKLAEDPPAKARVRALGVAGAFHTEFMAPALDGFATAAANIATADPTATLLSNRDGKPVTSAAAAMDTLVSQLTQPVRWDLCTATLREHTVTAIVEFPPAGTLSGIAKRELRGVPARAVKSPADLDELANL
accD5_3	2	-2	-2	2	2	-2	1	-2	-2	2	1	-2	-1	1	2	-1	1	-1	1	-1	-1	-1.06393	39	22	[11, 10]	0.827259	[6, 5, 5, 5]	0.986239	['Propanoate metabolism', 'Glyoxylate and dicarboxylate metabolism', 'Microbial metabolism in diverse environments', 'Carbon metabolism', 'Valine, leucine and isoleucine degradation', 'mycolate biosynthesis', 'Biosynthesis of antibiotics', 'Metabolic pathways', 'superpathway of mycolate biosynthesis']	[]	[]	accD5		Rv3280	MTSVTDRSAHSAERSTEHTIDIHTTAGKLAELHKRREESLHPVGEDAVEKVHAKGKLTARERIYALLDEDSFVELDALAKHRSTNFNLGEKRPLGDGVVTGYGTIDGRDVCIFSQDATVFGGSLGEVYGEKIVKVQELAIKTGRPLIGINDGAGARIQEGVVSLGLYSRIFRNNILASGVIPQISLIMGAAAGGHVYSPALTDFVIMVDQTSQMFITGPDVIKTVTGEEVTMEELGGAHTHMAKSGTAHYAASGEQDAFDYVRELLSYLPPNNSTDAPRYQAAAPTGPIEENLTDEDLELDTLIPDSPNQPYDMHEVITRLLDDEFLEIQAGYAQNIVVGFGRIDGRPVGIVANQPTHFAGCLDINASEKAARFVRTCDCFNIPIVMLVDVPGFLPGTD…
folC_1	2	1	-1	2	2	-2	2	-2	-1	-2	1	-1	2	-1	-2	-2	-1	1	1	1	1	-1.08956	59	37	[10, 11]	0.827259	[5, 5, 6, 5]	0.986239	['', 'tetrahydrofolate biosynthesis', 'folate polyglutamylation', 'Folate biosynthesis', 'Metabolic pathways', 'superpathway of tetrahydrofolate biosynthesis', 'superpathway of tetrahydrofolate biosynthesis and salvage']	[]	[]	folC		Rv2447c	MRSAPTVFIDAAHNPAGASALAQTLAHEFDFRFLVGVLSVLGDKDVDGILAALEPVFDSVVVTHNGSPRALDVEALALAAGERFGPDRVRTAENLRDAIDVATSLVDDAAADPDVAGDAFSRTGIVITGSVVTAGAARTLFGRDPQ
