# Supplementary material for: A biochemically-interpretable machine learning classifier for microbial GWAS
Source: Nat Commun. 2020 May 22;11:2580. doi: 10.1038/s41467-020-16310-9 (PMC7244534; doi:10.1038/s41467-020-16310-9)
Supplement: Supplementary file 6 — Supplementary Data 4 [file 41467_2020_16310_MOESM6_ESM.xlsx]

## Sheet: PAS supp outline
	sheet description for 4-aminosalicylic_acid
PAS_MAC_modelBIC	List of best MACs with delta BIC < 10
PAS_MAC_objectives	Objective functions for best MACs (absolute). First column is median absolute coefficient.
PAS_MAC_flux_GWAS	Univariate statistical tests between median strain-specific MAC reaction fluxes (minmax scaled) and AMR with Bonferroni-corrted p-value<0.05
PAS_MAC_shprice_GWAS	Univariate statistical tests between median strain-specific MAC metabolite shadow prices (minmax scaled) and AMR with Bonferroni-corrected p-value<0.05
PAS_MAC_pathway_enrich	Pathway enrichments of significant fluxes with FDR<0.05
PAS_MAC_allele_params	Allele-specific constraints in best MACs. Ranked according to chi-squared goodness of fit. Constraints were aligned in direction of objective reaction variable coefficient.

## Sheet: PAS_MAC_objectives
	med-abs	sampled_map_1650	sampled_map_16837	sampled_map_17143	sampled_map_18584	sampled_map_5438	sampled_map_6479	sampled_map_8564
TMDS_min	0.931176	0.931176	0.935612	0.577346	0.010225	1.03883	0.992853	0.764219
NNAM_min	0.835091	0.820781	0.336421	0.914492	0.835091	0.964991	1.09848	0.341273
ALAR_min	0.538461	0.205784	0.709246	0.361835	0.766972	0.717426	0.199971	0.538461
ALAR_max	0.455684	0.538753	0.191008	0.776681	0.453434	0.455684	0.525113	0.318227
ACCOAC_max	0.393585	0.0469054	0.389579	0.468268	0.397591	0.188059		0.481942
ACCOAC_min	0.348779	0.413005	0.34849	0.348779	0.469574	0.184301	0.0194371	0.531146
MYCSacp56_min	0.348374	0.01074	0.0759518	0.0797207	0.348374	0.433129	0.535618	0.424267
CYST_II_min	0.335713	0.615897	0.200751	0.158099	0.531107	0.0708341	0.335713	0.71984
CAT_max	0.33394	0.418232	0.222019	0.3884	0.194371	0.161894	0.343624	0.33394
NNAM_max	0.301017	0.222057	1.11798	0.301017	0.14696	0.216852	0.404988	0.989286
NADH9_min	0.296987	0.17352	0.35174		0.333875	0.247979		0.296987
NADH10_min	0.296987	0.17352	0.351735		0.333875	0.247979		0.296987
CAT_min	0.289523	0.465657	0.34631	0.289523	0.598412	0.0653491	0.10322	0.134684
CYST_II_max	0.286151	0.286151	0.255383	0.393525	0.29972	0.669986	0.0391534	0.131837
CYSK2_I_max	0.286151	0.286151	0.909947	0.629419	0.593731	0.0626153	0.0391534	0.130918
FBPA_min	0.275374	0.0107727	0.275374	0.0143027	0.769274	0.227242	0.476916	0.392608
NADH2r_min	0.274439	0.17352	0.274439		0.333875	0.247979		0.296987
NADH10_max	0.273714	0.333608		0.198282	0.25986	0.305588	0.209036	0.287568
NADH9_max	0.261464	0.333608	0.00711088	0.110208	0.261464	0.305588	0.203099	0.289728
FACOAL180_min	0.261115	0.568599	0.284735	0.261115	0.214166	0.371768	0.13033	0.253311
OXCDC_max	0.248984	0.0232357	0.435692	0.213965	0.248984	0.204943	0.419288	0.462019
NADH2r_max	0.242992	0.324433		0.102659	0.25986	0.305588	0.209036	0.226123
CHORS_max	0.232233	0.232233	0.120868	0.202491		0.29654		0.274463
MCOATA_max	0.232218	0.232218	0.0215805	0.264828	0.362943	0.299685	0.06028	0.0671852
ALAD_L_max	0.223026	0.0511689	0.252966	0.260751	0.193086	0.301354	0.0743722
PPDIMAT_min	0.216116	0.123366	0.254859	0.252157	0.169739	0.089364	0.216116	0.30542
PREPTHS2_min	0.216116	0.123366	0.254859	0.252155	0.169739	0.089364	0.216116	0.30542
FACOAL140_min	0.213724	0.540691	0.284873	0.210061	0.10976	0.403898	0.00862169	0.213724
FACOAL180_max	0.177745	0.514151	0.0038534	0.102831	0.177745	0.190366	0.155529	0.226183
CHORS_min	0.177215	0.0418687	0.0504899	0.238665	0.105921	0.289381	0.180893	0.177215
PGCD_min	0.173945	0.0103643	0.159311	0.323189	0.173945	0.283977	0.329023	0.0900117
GXRA_max	0.17129	0.17129	0.252475	0.345236	0.0069671	0.301354	0.0104918	0.14647
FACOAL200_min	0.170507	0.123365	0.0869576	0.252153	0.0449853	0.192458	0.216115	0.170507
PREPTHS_min	0.170507	0.123364	0.0869587	0.252153	0.0449825	0.192456	0.216114	0.170507
PDIMAT_min	0.170507	0.123365	0.0869587	0.252153	0.0449802	0.192456	0.216114	0.170507
FAS161_max	0.165736	0.165736	0.229358	0.154304	0.176215	0.0940254	0.316749	0.138156
PHETA1_min	0.164862	0.0759523	0.121604	0.164862	0.226113	0.29845	0.147441	0.270888
FAS80_L_max	0.163879	0.167617	0.305729	0.160141	0.176215	0.150123		0.134
FAD_13_min	0.163484	0.0401008	0.0467274	0.210146	0.309177	0.222375	0.00866804	0.163484
FAD_11_min	0.163484	0.0401008	0.0467274	0.210146	0.309177	0.222375	0.00866804	0.163484
FAD_12_min	0.163484	0.0401008	0.0467274	0.210146	0.309177	0.222375	0.00866804	0.163484
FAD_14_min	0.163482	0.0401008	0.0467274	0.210143	0.309175	0.222375	0.008669	0.163482
FAD_8_min	0.163481	0.0401008	0.0467274	0.210143	0.309175	0.222375	0.00866912	0.163481
FAS160_max	0.163464	0.16865	0.221405	0.158277	0.176215	0.0959683		0.140401
FAD_9_min	0.163456	0.0401008	0.0467274	0.210123	0.309163	0.222374	0.00867791	0.163456
FAD_10_min	0.163456	0.0401008	0.0467274	0.210123	0.309163	0.222374	0.00867791	0.163456
FAD_19_min	0.163456	0.0401008	0.0467274	0.210123	0.309163	0.222374	0.008678	0.163456
FAD_16_min	0.163456	0.0401008	0.0467274	0.210123	0.309163	0.222374	0.008678	0.163456
FAD_18_min	0.163456	0.0401008	0.0467274	0.210123	0.309163	0.222374	0.008678	0.163456
FAD_15_min	0.163456	0.0401008	0.0467274	0.210123	0.309163	0.222374	0.008678	0.163456
FAD_17_min	0.163456	0.0401008	0.0467274	0.210123	0.309163	0.222374	0.008678	0.163456
PGCD_max	0.162267	0.169248	0.0318515	0.212329	0.070114	0.0265351	0.162267	0.186142
TYRTA_min	0.157893	0.0109786	0.119471	0.169897	0.236319	0.296268	0.147086	0.157893
FACOAL161_min	0.157559	0.249316	0.190165	0.0082987	0.157559	0.315712	0.120556	0.135548
FACOALPREPH_max	0.156375	0.449158	0.00377309	0.0832684	0.240023	0.149926	0.156375	0.226091
FACOAL140_max	0.154696	0.576207	0.0038534	0.121541	0.117943	0.228972	0.154696	0.226183
ADNCYC_min	0.153532	0.0198792	0.0741063	0.251539	0.106099	0.192399	0.159165	0.153532
MCOATA_min	0.153308	0.0693179	0.232788	0.252144	0.153308	0.0904508	0.21375	0.0778739
ASPt2r_min	0.15099	0.169515	0.100788	0.129811	0.144025		0.186949	0.157955
FAS180_max	0.150846	0.160437	0.157523	0.150846	0.196918	0.0654293	0.135402	0.134982
FAS181_max	0.148391	0.160126	0.151871	0.148391	0.176215	0.060799	0.0768386	0.13157
ADNCYC_max	0.14823	0.0359884	0.0733683	0.236352	0.262895	0.226107	0.14823	0.122217
FAS180_min	0.147543	0.12228	0.147543	0.252149	0.0160462	0.0216991	0.20865	0.203398
Kabc_min	0.145944	0.0131902		0.217579		0.0460079	0.145944	0.18994
VPAMTr_min	0.145728	0.00805149	0.00173016	0.178389	0.21906	0.231276	0.145728	0.0299007
ASNt2r_min	0.143883	0.169515	0.0668071	0.129811	0.129187		0.186949	0.157955
TYRTA_max	0.143054	0.0549792	0.0209259	0.0628539	0.204127	0.298689	0.143054	0.229045
PHETA1_max	0.143054	0.0574163	0.0209395	0.0628645	0.204127	0.29853	0.143054	0.228906
FAS100_max	0.140421	0.142954	0.143413	0.140421	0.174424	0.0990136	0.0724273	0.124896
FAS120_max	0.140421	0.142954	0.143413	0.140421	0.174424	0.0990136	0.0724273	0.124896
FAS140_max	0.140421	0.142954	0.143413	0.140421	0.174424	0.0990136	0.0724273	0.124896
VPAMTr_max	0.136343	0.205988	0.0210962	0.0836219	0.136343	0.289774	0.033118	0.221116
PREPTHS2_max	0.136334	0.136334	0.193715	0.112276	0.250548	0.41493	0.0482065	0.0937166
PPDIMAT_max	0.136334	0.136334	0.193715	0.112276	0.250548	0.41493	0.0482065	0.0937166
FAS200_max	0.135369	0.102634	0.178442	0.135369	0.115261	0.410525	0.142147	0.0953314
FACOALPREPH_min	0.134287	0.0952116	0.0263557	0.134287	0.246494	0.420713	0.134845	0.00602016
CYSK2_I_min	0.126995	0.044107		0.685681	0.180229	0.29979	0.0737618	0.0657969
PYK_max	0.125139	0.169432	0.062134	0.136595		0.230751	0.0040464	0.113684
ACChex_min	0.124663	0.170731		0.078596		0.182433		0.00911923
FAS200_min	0.123979	0.123368	0.0457922	0.252153	0.00501089	0.123979	0.216117	0.203297
FAS160_min	0.123077	0.179295	0.182652	0.123077	0.0198534	0.000631185	0.132564	0.110623
CYSM_II_max	0.119472	0.135966	0.119472	0.174946	0.0190182	0.128003	0.0044798	0.0219485
OXCDC_min	0.118448	0.0250596	0.0211641	0.281094	0.118448	0.126165	0.0944552	0.146471
FAD_20_max	0.115629	0.186743	0.0348764	0.147812	0.0939286	0.0330299	0.12452	0.115629
FAD_21_max	0.115629	0.186743	0.0348764	0.147812	0.0939286	0.0330299	0.12452	0.115629
FAD_26_max	0.106083	0.183431	0.0477147	0.147812	0.0939286	0.0240181	0.12009	0.106083
FAD_22_max	0.106083	0.183431	0.0477147	0.147812	0.0939286	0.0240181	0.12009	0.106083
FAD_24_max	0.106083	0.183431	0.0477147	0.147812	0.0939286	0.0240181	0.12009	0.106083
FAD_27_max	0.106083	0.183431	0.0477147	0.147812	0.0939286	0.0240181	0.12009	0.106083
FAD_25_max	0.106083	0.183431	0.0477147	0.147812	0.0939286	0.0240181	0.12009	0.106083
FAD_23_max	0.106083	0.183431	0.0477147	0.147812	0.0939286	0.0240181	0.12009	0.106083
FAD_20_min	0.105312	0.0408093	0.105312	0.117398	0.0310038	0.114021	0.103483	0.19972
FAD_21_min	0.105312	0.0408093	0.105312	0.117398	0.0310038	0.114021	0.103483	0.151134
NADH5_min	0.104155	0.0937037			0.0376826	0.200184		0.114607
FAD_25_min	0.103483	0.0384103	0.0467032	0.117398	0.0210771	0.114021	0.103483	0.19972
FAD_22_min	0.103483	0.0384103	0.0467032	0.117398	0.0210771	0.114021	0.103483	0.19972
FAD_26_min	0.103483	0.0384103	0.0467032	0.117398	0.0210771	0.114021	0.103483	0.19972
FAD_23_min	0.103483	0.0384103	0.0467032	0.117398	0.0210771	0.114021	0.103483	0.19972
FAD_27_min	0.103483	0.0384103	0.0467032	0.117398	0.0210771	0.114021	0.103483	0.19972
FAD_24_min	0.103483	0.0384103	0.0467032	0.117398	0.0210771	0.114021	0.103483	0.19972
FAS120_min	0.102957	0.123317	0.161577	0.0863846	0.112688	0.102957	0.0514938	0.0752857
FAS100_min	0.102957	0.123317	0.161577	0.0863845	0.112687	0.102957	0.0514943	0.0752857
FAS140_min	0.102957	0.123316	0.161577	0.0863845	0.112688	0.102957	0.0514937	0.0752857
MCD_max	0.10232	0.0151961	0.0720788	0.466848	0.167244	0.0111135	0.10232	0.481942
PREPTHS_max	0.0952116	0.0952116	0.306473	0.134287	0.089361	0.410914	0.0697072	0.0739627
PDIMAT_max	0.0952116	0.0952116	0.306473	0.134287	0.089361	0.410914	0.0697072	0.0739627
FACOAL200_max	0.0952115	0.0952115	0.306473	0.134287	0.0893608	0.410914	0.0697072	0.0739627
ALAALAr_min	0.091806	0.091806	0.0338463	0.205638	0.0431146	0.178883	0.131273	0.0293892
FAS240_L_min	0.0890136	0.0526056	0.107087	0.0890136	0.0410535	0.198806	0.102695	0.00906314
FAS260_min	0.0890136	0.0522735	0.107087	0.0890136	0.0410535	0.198806	0.102433	0.0144825
PYK_min	0.085172	0.00358524	0.0458621	0.130419	0.085172	0.17825	0.0129282	0.11192
TMDS_max	0.0836686	0.127855	0.251602	0.0836686	0.0574408	0.00163966	0.131947	0.00897323
MCD_min	0.0831576	0.191297	0.0352223	0.0831576	0.514943	0.0264895	7.55735e-05	0.330759
Kabc_max	0.080498		0.00112483	0.230323	0.00770756	0.0228803	0.138116	0.174426
MYCSacp50_min	0.078596	0.33592	0.0283121	0.078596	0.0951065	0.250552	0.00345938	0.042952
PPCOAC_max	0.0765887	0.293852	0.0765887		0.0626321	0.141308	0.0469814
NARK_max	0.0751387	0.196252	0.145442	0.0446023	0.0751387	0.00684843	0.0866441	0.071722
MYC1M1_min	0.0694173	0.0602386		0.078596		0.229292		0.00911923
DHFS_min	0.0694173	0.0602386		0.078596		0.292466		0.00911923
NAGINSP_min	0.0694173	0.0602386		0.078596		0.229292		0.00911923
MSHS_min	0.0694173	0.0602386		0.078596		0.229292		0.00911923
HEMEOS_min	0.0694173	0.0602386		0.078596		0.292466		0.00911923
CIGAMS_min	0.0694173	0.0602386		0.078596		0.229292		0.00911923
PPCOAC_min	0.0684361	0.127547	0.0684361	0.0544806	0.0139174	0.00942616	0.216115	0.214384
ACCC_min	0.067965	0.0573341		0.078596		0.228376		0.00911923
DCPE_min	0.0677661	0.0569362		0.078596		0.227383		0.00911923
DCPT_min	0.0677661	0.0569362		0.078596		0.227597		0.00911923
NADH5_max	0.0671904	0.0956121	0.104012	0.119085	0.0671904	0.0152229	0.0550679	0.0592011
FACOAL161_max	0.0660805	0.0184164	0.17587	0.0465835	0.187567	0.0072426	0.0739335	0.0660805
MYCSacp58_min	0.0646838	0.0507717		0.078596		0.224433		0.0145235
ALAALAr_max	0.0613916	0.0218043	0.0115922	0.179159	0.0151534		0.100979	0.117409
FAS80_L_min	0.0580137	0.123362	0.152559	0.0480509	0.0371434	0.0568459	0.116877	0.0580137
CYO1b_max	0.0572988	0.0572988		0.0207906		0.191195	0.0289875	0.061705
CYO1b_min	0.0567406	0.0601736	0.0364889		0.0507684	0.1623	0.0533076	0.0714941
CYSM_II_min	0.0555999	0.0174418	0.0555999	0.118538	0.0116657	0.0970571
DHPPDA_min	0.0530933	0.0217497	0.0269707	0.0863363	0.0780909	0.0530933	0.0539567	0.0272164
DHPPDA2_min	0.0527253	0.0217645	0.0268421	0.0859544	0.0774041	0.0527253	0.0539567	0.0270572
MYC1M2_min	0.0510672	0.335942	0.0282662	0.0607982	0.0510672	0.296631	0.00182783	0.0463052
FAD_15_max	0.0510649	0.0510649	0.17587	0.0631584	0.0858667	0.0231542	0.00728509	0.0445933
FAD_16_max	0.0510649	0.0510649	0.17587	0.0631584	0.0858667	0.0231542	0.00728509	0.0445933
FAD_17_max	0.0510649	0.0510649	0.17587	0.0631584	0.0858667	0.0231542	0.00728509	0.0445933
FAD_18_max	0.0510649	0.0510649	0.17587	0.0631584	0.0858667	0.0231542	0.00728509	0.0445933
FAD_19_max	0.0510649	0.0510649	0.17587	0.0631584	0.0858667	0.0231542	0.00728509	0.0445937
ASNt2r_max	0.0500408	0.0317314		0.101731		0.0500408	0.0120734	0.0887
G3PD1ir_min	0.0497634	0.0564624	0.0497634	0.00681502	0.155372	0.0116003	0.249152	0.0423005
APRAUR_min	0.0489774	0.0489774		0.078596	0.0169507	0.226779		0.00911923
FAD_13_max	0.0488574	0.0179558	0.175725	0.062437	0.0830898	0.0117169	0.0488574	0.00957396
FAD_12_max	0.0488574	0.0179558	0.175725	0.062437	0.0830898	0.0117169	0.0488574	0.00957353
FAD_11_max	0.0488574	0.0179558	0.175725	0.062437	0.0830898	0.0117169	0.0488574	0.00957353
ASPt2r_max	0.0408861	0.0317314		0.101731	0.00632378	0.0500408	0.0120734	0.0887
FAD_10_max	0.0400206	0.0400206	0.175826	0.0635159	0.0608039	0.0210865	0.0084243	0.0386258
FAD_9_max	0.0400206	0.0400206	0.175826	0.0635159	0.0608039	0.0210865	0.0084243	0.0386258
FAD_14_max	0.0394848	0.0394848	0.175825	0.0653544	0.2221	0.0196015	0.0101621	0.0388659
DHFR_max	0.0370799	0.0436178	0.0370799	0.0271972	0.0506586	0.00163964	0.126267	0.00897375
G3PD1ir_max	0.0363629	0.00342106	0.0608857	0.116416		0.0118402	0.143224	0.00655795
FAS240_L_max	0.0363103	0.058249		0.165155	0.0829199	0.00163965	0.0143716	0.00897504
FAS260_max	0.0363103	0.058249		0.165155	0.0829199	0.00163965	0.0143716	0.00897504
FAD_8_max	0.0344646	0.0160667	0.175728	0.0344646	0.0469752	0.0259089	0.0476791	0.0225699
MYC1M2_max	0.0329652	0.0110874	0.312352	0.492798	0.112419	0.0107761	0.0329652	0.0269723
KGD2_min	0.0319731	0.0319731	0.0586164	0.132693	0.0381398	0.017432	0.00680793	0.0266685
TDPDRR_max	0.0314088	0.048446		0.04927	0.0829201	0.00163965	0.0143716	0.00896457
EMB_max	0.0314088	0.048446		0.04927	0.0829201	0.00163965	0.0143716	0.00896457
HEMEOS_max	0.0314088	0.048446		0.150138	0.0829208	0.00163962	0.0143716	0.00897193
MYC1M1_max	0.0314088	0.048446		0.150138	0.0829195	0.00163965	0.0143716	0.00897268
MYCSacp58_max	0.0314088	0.048446		0.0663091	0.0829195	0.00163965	0.0143716	0.00897354
CIGAMS_max	0.0298618	0.048446		0.0453519	0.0829195	0.00163965	0.0143716	0.00897337
NAGINSP_max	0.0298618	0.048446		0.0453519	0.0829195	0.00163965	0.0143716	0.00897337
MSHS_max	0.0298618	0.048446		0.0453519	0.0829195	0.00163965	0.0143716	0.00897338
ACCC_max	0.0293633	0.0443552		0.05166	0.0829194	0.00163965	0.0143715	0.00897335
DCPT_max	0.0282638	0.042156		0.0487632	0.0829195	0.00163965	0.0143716	0.00897344
DCPE_max	0.0282638	0.042156		0.0487632	0.0829195	0.00163965	0.0143716	0.00897339
NARK_min	0.0273072	0.0585752	0.00990479		0.0687053	0.00845682	0.0166452	0.0379692
KGD2_max	0.0272524	0.040357	0.0272524	0.0346325	0.0260319	0.0169473	0.0176348	0.088823
FBPA_max	0.0271184	0.241185	0.0271184	0.0323921	0.0097386	0.107819	0.021121	0.0210174
DHPPDA2_max	0.0269707	0.0219799	0.0269707	0.086336	0.0808734	0.012108	0.0324701	0.0194233
DHPPDA_max	0.0268421	0.0219619	0.0268421	0.085954	0.0813683	0.0136739	0.035483	0.020035
MAN1PT_min	0.0262082	0.0389477	0.00621151	0.00176011	0.0615172	0.0134687	0.070143
DHFR_min	0.0255777				0.0262565	0.063624	0.0248989	0.022673
MYCSacp50_max	0.0254636	0.0111976	0.20807	0.492775	0.100501	0.0074848	0.0254636	0.013987
APRAUR_max	0.0250987	0.0443208		0.0358259	0.0829195	0.00163965	0.0143715	0.00897332
MYCSacp56_max	0.024451	0.189652	0.024451	0.032386	0.0830752	0.0126993	0.0117306	0.00145168
FAS161_min	0.0217675	0.0217675	0.182652		0.0198534	0.0116113	0.132564
FAS181_min	0.0217675	0.0217675	0.182652		0.0198534	0.0116112	0.132564
ACChex_max	0.0143725	0.00769428	0.0466952	0.0702385	0.0829223	0.0016406	0.0143725	0.00897022
DHFS_max	0.0116733				0.0829185	0.00163972	0.0143716	0.00897499
EMB_min	0.00911923							0.00911923
TDPDRR_min	0.00911923							0.00911923
MAN1PT2_max	0.00897342	0.0410984	0.00621151	0.00230208	0.0925614	0.00339685	0.0143716	0.00897342
MAN1PT2_min	0.00772358	0.0369206	0.00772358	0.00125311	0.0246085	0.00463454	0.0625281	0.00377666
MAN1PT_max	0.0076959	0.0374724	0.0076959	0.0013921	0.0241193	0.00338592	0.019031	0.00392325
GXRA_min	0.00546946	0.00546946	0.000529081	0.0044906	0.301777	2.32988e-05	0.247467	0.255606
ALAD_L_min	0.00546946	0.00546946	0.000529081	0.0044906	0.301777	2.32988e-05	0.247467	0.255606
FAD_5_max	2.79491e-16	2.79491e-16
FAD_2_max	1.70636e-17		1.73391e-17	1.70636e-17	3.95943e-18

## Sheet: PAS_MAC_flux_GWAS
	F_value	pvalue	value_counts	subsystem	name	alleles_sim	genes	reaction	corrected_pVal
ALAt2r	92.1547	1.20103e-19	[(0.02239858640274761, 109), (0.283203125, 65), (0.022398586402746834, 12), (0.2822265625, 10), (0.02239858640274739, 9), (0.2841796875, 5), (0.022398586402747167, 4), (0.02239858640274839, 3), (0.022398586402741394, 2), (3.885780586188048e-15, 2), (0.2939453125, 2), (0.2861328125, 2), (0.287109375, 2), (0.022398586402737397, 2), (0.02239858640274639, 2), (0.022398586402747833, 2), (0.02239858640…	Transport	L alanine reversible transport via proton symport		[]	ala__L_e + h_e <=> ala__L_c + h_c	1.28871e-16
TMDS3	91.5401	1.5409e-19	[(0.0040495849506214645, 47), (1.7057734371217492e-05, 44), (0.004112318164061435, 22), (0.004049584946073992, 17), (0.9958876832558872, 13), (0.004112318163947748, 11), (0.003960162627890895, 10), (0.004049584945505558, 9), (0.004007143355011067, 8), (0.9958876832557736, 7), (0.004007143325111429, 7), (1.705773437876701e-05, 6), (0.999999735753942, 6), (1.7057734342795786e-05, 5), (0.99993726678…	Purine and Pyrimidine Biosynthesis	Dihydrofolate Synthase (FAD dependent)		['Rv2754c']	dump_c + h_c + mlthf_c + nadph_c --> dtmp_c + nadp_c + thf_c	1.65339e-16
TMDS	91.3521	1.66306e-19	[(1.0, 283), (0.0, 33), (0.9958050299135879, 12), (0.004194970086412175, 12), (1.530919835346367e-11, 4), (1.531264004484001e-11, 3), (1.5307755063531658e-11, 3), (1.5314083334772022e-11, 2), (1.532018956140746e-11, 2), (1.530864324195136e-11, 2), (1.5313195156352322e-11, 2), (1.5323631252783798e-11, 1), (1.5300205546964207e-11, 1), (2.358707673622007e-10, 1), (1.5318746271475447e-11, 1), (1.5420…	Purine and Pyrimidine Biosynthesis	thymidylate synthase	['Rv2764c']	['Rv2764c']	dump_c + mlthf_c --> dhf_c + dtmp_c	1.78447e-16
DALAOX	67.2382	3.92245e-15	[(0.09047099099811133, 119), (0.6126103618062233, 19), (0.09041272458727412, 16), (0.09041272458727408, 16), (0.09041272458727392, 9), (0.048961140876684794, 4), (0.092564921743345, 4), (0.0904709909981114, 4), (0.09041272458727424, 3), (0.04729425791845021, 3), (0.090412724587274, 3), (0.09041272458727398, 3), (0.0904709909981104, 2), (0.023836532211700324, 2), (0.09041272458727406, 2), (0.02383…	Other Amino Acid Metabolism	DALAOX		['Rv1905c']	ala__D_c + h2o_c + o2_c --> h2o2_c + nh4_c + pyr_c	4.20879e-12
ASPO6	61.985	3.80551e-14	[(0.030006346852810405, 3), (0.03000634685276348, 2), (0.030006346852823662, 2), (0.058263889991408926, 2), (0.09452172382707016, 2), (0.03000634685281005, 2), (0.03000634685281003, 2), (0.030006346852810364, 2), (0.05826388999141675, 1), (0.030006346852858218, 1), (0.030006346852810357, 1), (0.05826388302223781, 1), (0.05826388302230471, 1), (0.030006346852871988, 1), (0.03000634685280407, 1), (…	Alanine, Aspartate, and Glutamate Metabolism	L-aspartate oxidase		['Rv1595']	asp__L_c + o2_c --> h2o2_c + h_c + iasp_c	4.08331e-11
CAT	61.4892	4.72318e-14	[(0.20093997180410875, 15), (0.7990600281958913, 8), (0.09359493817716093, 6), (0.6127020748860377, 6), (0.09362104909803423, 4), (0.09359493817716083, 4), (0.09048453629798904, 4), (0.0914269540184937, 3), (0.09048453622641618, 3), (0.6127020748860372, 3), (0.09362104909803427, 3), (8.943920784265645e-07, 3), (0.0935949381771609, 3), (0.09469114403686926, 2), (0.0904845362979894, 2), (0.09469114…	Redox Metabolism	catalase	['Rv1908c']	['Rv1908c']	2.0 h2o2_c --> 2.0 h2o_c + o2_c	5.06798e-11
NNDPR	60.2214	8.21627e-14	[(1.6756872278991805e-07, 3), (1.6756829285258235e-07, 3), (1.6756868571887742e-07, 2), (1.6756830949898882e-07, 2), (1.6756829227665415e-07, 2), (1.6756872280726534e-07, 2), (1.6756821312816086e-07, 2), (1.675687227621625e-07, 2), (1.6756872300502382e-07, 2), (1.6756871106665685e-07, 2), (1.675687026636563e-07, 2), (1.6756873305948106e-07, 1), (1.654280972207545e-07, 1), (1.6581205738303018e-07,…	Pantothenate and CoA Metabolism	nicotinate-nucleotide diphosphorylase (carboxylating)		['Rv1596']	2.0 h_c + prpp_c + quln_c --> co2_c + nicrnt_c + ppi_c	8.81606e-11
QULNS	60.2214	8.21627e-14	[(1.6756872278644866e-07, 3), (1.6756829285258235e-07, 3), (1.6756830949898882e-07, 3), (1.6756868572234684e-07, 2), (1.675682922731847e-07, 2), (1.6756872280726534e-07, 2), (1.6756821312816086e-07, 2), (1.6756872275869306e-07, 2), (1.6756872300502382e-07, 2), (1.6756872284195976e-07, 2), (1.6756871106665685e-07, 2), (1.675687026636563e-07, 2), (1.675687330629505e-07, 1), (1.654280972207545e-07, …	Pantothenate and CoA Metabolism	quinolinate synthase		['Rv1594']	dhap_c + iasp_c --> 2.0 h2o_c + pi_c + quln_c	8.81606e-11
DM_ncam_c	60.2211	8.21752e-14	[(2.140371131963438e-09, 251), (5.304048655902825e-09, 37), (2.140362715064884e-09, 26), (0.5000045769940813, 20), (1.0, 12), (0.4999954240760902, 2), (2.1403625787250832e-09, 2), (3.1636854736879014e-09, 1), (0.19737166059197614, 1), (3.1636865656248243e-09, 1), (0.08859951083378086, 1), (3.163686064910597e-09, 1), (2.1427340631811443e-09, 1), (2.140558563594036e-09, 1), (3.1636857386466948e-09,…	Intracellular demand	ncam_c Demand reaction		[]	ncam_c -->	8.8174e-11
NNAM	60.2211	8.21752e-14	[(0.9999999978596291, 251), (0.9999999946959516, 38), (0.9999999978596372, 27), (0.4999954230059187, 20), (0.0, 12), (0.9999999968363136, 3), (0.999999996836314, 2), (0.5000045759239098, 2), (0.9999999968363148, 1), (0.8026283394080238, 1), (0.9114004891662192, 1), (0.999999997857266, 1), (0.9999999978594416, 1), (0.9999999968363144, 1), (0.9102481227720152, 1), (0.9999999978595124, 1), (0.999999…	Pantothenate and CoA Metabolism	Nicotinamidase	['Rv2043c']	['Rv2043c']	h2o_c + ncam_c <-- nac_c + nh4_c	8.8174e-11
NAPRTr	60.2211	8.21752e-14	[(0.999999999999294, 294), (0.9999999999985413, 22), (0.4999954251462502, 21), (2.140362664881934e-09, 9), (0.9999999999999374, 8), (2.140361443636607e-09, 2), (0.5000045759231804, 2), (0.9999999999996858, 1), (0.9999999999993584, 1), (0.8026283394080238, 1), (0.9114004891662192, 1), (0.9102481227720152, 1), (0.9999999999987896, 1), (2.141001043121093e-09, 1), (0.9999999999996662, 1), (0.91028695…	Pantothenate and CoA Metabolism			['Rv0573c', 'Rv1330c']	h_c + nac_c + prpp_c <-- nicrnt_c + ppi_c	8.8174e-11
METAT	48.1226	1.77736e-11	[(0.16247873601661134, 19), (0.1624787360166109, 19), (0.1764853495370814, 11), (0.047958625177737885, 8), (0.0239792863430322, 8), (0.047958625177738266, 7), (0.2789788890815803, 6), (0.2789788890815821, 6), (0.06515567923814031, 5), (0.0588303689892038, 5), (0.17648534953710426, 4), (0.023979669971615398, 4), (0.023979286343032216, 4), (0.04795862121845655, 4), (0.04795862517773783, 4), (0.0479…	Cysteine and methionine metabolism	methionine adenosyltransferase		['Rv1392']	atp_c + h2o_c + met__L_c --> amet_c + pi_c + ppi_c	1.9071e-08
ALAR	43.0521	1.78449e-10	[(7.771561172376096e-16, 309), (0.4647196828275853, 22), (1.4364513011705382e-07, 5), (0.5352803171724148, 5), (1.479994706787835e-07, 3), (1.4364513024195388e-07, 2), (1.436425206904901e-07, 1), (1.43649831460535e-07, 1), (1.436451535982708e-07, 1), (0.5639532296923254, 1), (1.4364513031828174e-07, 1), (1.4364506751435305e-07, 1), (0.7102227724879349, 1), (1.4364588592219452e-07, 1), (0.71022277…	Arabinogalactan biosynthesis	alanine racemase	['Rv3423c']	['Rv3423c']	ala__L_c --> ala__D_c	1.91475e-07
CYTBD	41.205	4.16914e-10	[(0.8381218621409199, 7), (0.8950701455223833, 7), (0.8381218621409203, 7), (0.8381218621409201, 5), (0.8163484530173519, 4), (0.8950701455224009, 4), (0.8389850049643996, 4), (0.841984696131789, 3), (0.8162769441708888, 3), (0.35380528182070603, 3), (0.8154138013474093, 3), (0.9714363373302766, 2), (0.816276944170889, 2), (0.5125529286742365, 2), (0.36201831202649215, 2), (0.3538052818207065, 2)…	Redox Metabolism	cytochrome oxidase bd (ubiquinol-8: 2 protons)		['Rv1622c', 'Rv1621c', 'Rv1620c']	2.0 h_c + 0.5 o2_c + q8h2_c <=> h2o_c + 2.0 h_e + q8_c	4.47349e-07
GLYt2r	35.5957	5.64612e-09	[(0.0, 13), (0.8436917845597913, 3), (0.8436917845597975, 3), (0.8436917845597944, 2), (0.9695436259161827, 2), (0.8436917845597968, 2), (0.8436917845597997, 2), (0.8436918750645483, 2), (0.8436918750645509, 2), (0.8440926087433746, 2), (0.8436917845597974, 2), (0.8436917845597908, 2), (0.8436917845597933, 2), (0.8436917845597991, 2), (0.9605515811856966, 2), (0.8436917845597965, 2), (0.844092610…	Transport	glycine reversible transport via proton symport		['Rv1704c']	gly_e + h_e <-- gly_c + h_c	6.05828e-06
CYSTS	33.6885	1.38369e-08	[(0.0, 42), (0.9999999160847552, 4), (0.9999999160852734, 3), (0.9999999160858436, 2), (0.9999814990578606, 2), (0.9999999160847648, 2), (0.9999717100843656, 2), (0.9999813794444032, 2), (0.9999953759801371, 2), (0.9999999160847504, 2), (2.0603089241788552e-05, 2), (1.824904641478664e-05, 2), (0.9999999160847364, 2), (0.9999816670413754, 1), (0.9999992559804938, 1), (0.9999831432037616, 1), (0.99…	Cysteine and methionine metabolism	cystathionine beta-synthase		['Rv1077']	hcys__L_c + ser__L_c --> cyst__L_c + h2o_c	1.4847e-05
CYST_II	30.968	5.01782e-08	[(0.0011322899454652598, 56), (0.9848768571678056, 11), (0.0013662222908776868, 6), (0.001366222290877685, 5), (0.9858580914453062, 3), (0.0013662686841945573, 2), (0.01716015418082991, 2), (0.017159918408750682, 2), (0.017159918408751834, 2), (0.001365872760112666, 2), (0.01715991840876847, 2), (0.017159918408764286, 2), (0.017159918408745617, 2), (0.01716015628989839, 2), (0.017159918408769563,…	Cysteine and methionine metabolism		['Rv0848']	['Rv0848']	h2s_c + pser__L_c --> cys__L_c + pi_c	5.38412e-05
ACKr	30.9457	5.07146e-08	[(0.0, 359), (3.0742481381282264e-13, 13), (3.046905233453972e-13, 2), (3.100652365265393e-13, 1)]	Pyruvate Metabolism	acetate kinase		['Rv0409']	ac_c + atp_c <=> actp_c + adp_c	5.44168e-05
ICL	29.476	1.02217e-07	[(0.15287496947524434, 10), (0.524715076280812, 8), (0.1528749694033868, 7), (0.1528749694752441, 6), (0.006794856868699177, 6), (0.15287496947524418, 6), (0.15287496947524395, 5), (0.15287496940338716, 4), (0.14603362666139794, 4), (0.019978694288789067, 4), (0.15287496940413953, 3), (0.15287496940227366, 3), (0.15287496940338655, 3), (0.152874969475244, 3), (0.999999802444634, 3), (0.1528749694…	Glyoxylate Metabolism	Isocitrate lyase		['Rv0467', 'Rv1915', 'Rv1916']	icit_c --> glx_c + succ_c	0.000109679
METS	29.052	1.25209e-07	[(0.1624787360317641, 24), (0.162478736031765, 12), (0.04795871332387697, 8), (0.06515567923814314, 8), (0.023979284122876185, 8), (0.2789796674849228, 7), (0.2639927243250384, 6), (0.023979761772163436, 6), (0.04795871332387747, 6), (0.2789796674849203, 6), (0.27897975225604155, 4), (0.16247873603187335, 4), (0.0239792841228762, 4), (0.047958708394244536, 4), (0.047958713323876884, 4), (0.162475…	Cysteine and methionine metabolism	methionine synthase		['Rv1133c', 'Rv2124c']	5mthf_c + hcys__L_c --> h_c + met__L_c + thf_c	0.000134349
MTHFR2	29.052	1.25209e-07	[(0.16247873603176455, 23), (0.16247873603176366, 14), (0.0239792841228762, 10), (0.2789796674849228, 10), (0.04795871332387695, 9), (0.04795871332387745, 7), (0.2639927243250382, 6), (0.023979761772163436, 6), (0.27897975225604155, 4), (0.1624787360318738, 4), (0.04795871332387687, 4), (0.2789796674849205, 4), (0.16247598982918365, 4), (0.047958708394248, 4), (0.0651556792381432, 4), (0.06515567…	Folate Metabolism	5,10-methylenetetrahydrofolate reductase (NADH)		[]	2.0 h_c + mlthf_c + nadh_c --> 5mthf_c + nad_c	0.000134349
EX_ala_L	29.0375	1.26078e-07	[(0.0, 59), (0.46982383811482564, 7), (0.9776014135972523, 3), (0.46982383811482586, 3), (0.46982383811482864, 2), (0.11700733753442383, 2), (0.22053977699877145, 2), (0.46982383811482675, 2), (0.9776014135972525, 2), (0.15472314525819694, 1), (0.8389159360473577, 1), (0.21878907492104108, 1), (0.1549167105752347, 1), (0.16448605159223725, 1), (0.11111188517291798, 1), (0.46982383811482376, 1), (…	Exchange			[]	ala__L_e <=>	0.000135281
GXRA	28.9725	1.30065e-07	[(0.0, 356), (0.9999999999999992, 12), (1.0, 5), (0.9932053393436602, 1), (0.8456569261959898, 1)]	Glyoxylate Metabolism	Glyoxylate reductive aminase	['Rv2780']	['Rv2780']	glx_c + h_c + nadh_c + nh4_c --> gly_c + h2o_c + nad_c	0.000139559
AHC	28.8441	1.38318e-07	[(0.16247873600154072, 21), (0.16247873600153984, 14), (0.023979288551161642, 12), (0.2789781148933387, 11), (0.16247873600154028, 8), (0.04795853750908614, 7), (0.023979578668350637, 6), (0.06515567923813742, 5), (0.26398973174212426, 5), (0.27897811489333724, 5), (0.047958537509086435, 4), (0.04795853451490164, 4), (0.047958534514899516, 3), (0.04795853750908642, 3), (0.04795853750908608, 3), (…	Cysteine and methionine metabolism			['Rv3248c']	ahcys_c + h2o_c --> adn_c + hcys__L_c	0.000148415
EX_gly	28.2905	1.80387e-07	[(0.01805661097075996, 2), (0.018056610970864098, 2), (0.018056610970861087, 2), (0.03944841881430422, 2), (0.01805661097086371, 2), (0.018056610970602, 1), (0.018056610970862638, 1), (0.017790696261201153, 1), (0.017790696261209982, 1), (0.039448418814309175, 1), (0.018056611988073498, 1), (0.07374557288544882, 1), (0.017857176973054584, 1), (0.018056610970866242, 1), (0.018056610970861947, 1), …	Exchange			[]	gly_e -->	0.000193555
SHSL2r	28.1781	1.90392e-07	[(1.0576208357701708e-16, 31), (0.0, 12), (0.4507100063935922, 3), (0.4507100063933587, 3), (0.4507100063938493, 2), (0.4507017056543528, 2), (0.4507099306812769, 2), (0.45070165174336607, 2), (0.4507079601226054, 2), (0.4507100063933565, 2), (0.12152284473699237, 2), (0.45071004421424, 2), (0.45070178136621, 1), (0.4507098767701531, 1), (0.450705765152871, 1), (0.4507057651529938, 1), (0.1215228…	Cysteine and methionine metabolism	O-succinylhomoserine lyase (H2S)		['Rv0391']	h2s_c + suchms_c --> h_c + hcys__L_c + succ_c	0.00020429
PPA	27.5841	2.53322e-07	[(0.15561310759321575, 2), (0.155613493734715, 1), (0.5312233817712398, 1), (0.3182453090396877, 1), (0.6766349564004136, 1), (0.1510363453071959, 1), (0.0994584088566983, 1), (0.3402055359143735, 1), (0.4135340226223583, 1), (0.1512850736577786, 1), (0.37279367649450856, 1), (0.3860529024632808, 1), (0.33538541468049743, 1), (0.3440387144631334, 1), (0.020007618140322814, 1), (0.0549541100836355…	Oxidative Phosphorylation	inorganic diphosphatase		['Rv3628']	h2o_c + ppi_c --> h_c + 2.0 pi_c	0.000271814
QRr	27.568	2.5529e-07	[(0.6277308715833619, 14), (0.627656750295839, 9), (0.871022206711982, 7), (0.4226369519562641, 2), (0.8710222067119822, 2), (0.8710222067119825, 2), (0.8710222067119812, 2), (0.8608996168384067, 2), (0.8710222067119824, 2), (0.64439921994963, 1), (0.8608996168384047, 1), (0.8066056092703259, 1), (0.8593245312202669, 1), (0.4270953716761736, 1), (0.741333991029029, 1), (0.8710222067119785, 1), (0…	Oxidative Phosphorylation	QRr		['Rv3777']	h_c + nadph_c + q_c <=> nadp_c + qh2_c	0.000273926
ADK1	26.5076	4.25752e-07	[(0.15575423198346586, 2), (0.15575461847514535, 1), (0.5309597113530151, 1), (0.31860646585146, 1), (0.6766449520050579, 1), (0.15117347269394585, 1), (0.09945829454207096, 1), (0.34020558017434605, 1), (0.4132041560758999, 1), (0.15080770129430587, 1), (0.3724408949352052, 1), (0.3857075787525859, 1), (0.33530003170780315, 1), (0.3440387592217931, 1), (0.020821359057234368, 1), (0.0548115552132…	Purine and Pyrimidine Biosynthesis	adenylate kinase		['Rv0733']	amp_c + atp_c <=> 2.0 adp_c	0.000456832
ETOHt2r	26.3289	4.64162e-07	[(0.3125, 113), (0.98046875, 13), (0.32326984106184864, 1), (0.190759880790392, 1), (0.7680645959564145, 1), (0.4248895257093096, 1), (0.6855479128053971, 1), (0.34171533815449084, 1), (0.5276921559549523, 1), (0.40783571093456006, 1), (0.37117612632483565, 1), (0.8382814740097027, 1), (0.41022631703952694, 1), (0.4695203378941981, 1), (0.6119862144978471, 1), (0.8725565005802518, 1), (0.41173947…	Transport	ethanol reversible transport via proton symport		[]	etoh_e + h_c <=> etoh_c + h_e	0.000498046
CO2t	25.4553	7.08629e-07	[(0.5375238361649408, 2), (0.2827724080293701, 2), (0.41429659066797375, 2), (0.5375238361648208, 1), (0.39713332080482866, 1), (0.6478613166237666, 1), (0.28650700210599395, 1), (0.262909525355748, 1), (0.3322509180325083, 1), (0.2778363644535833, 1), (0.6579781410931479, 1), (0.5375238361651763, 1), (0.3787929966873693, 1), (0.3251203931204517, 1), (0.35392323687926874, 1), (0.34466176792285463…	Transport	CO2 transporter via diffusion		[]	co2_e <-- co2_c	0.000760359
EX_co2	25.4553	7.08629e-07	[(0.4624761638350592, 2), (0.7172275919706298, 2), (0.5857034093320262, 2), (0.4624761638351793, 1), (0.6028666791951711, 1), (0.35213868337623355, 1), (0.7134929978940059, 1), (0.737090474644252, 1), (0.6677490819674916, 1), (0.7221636355464166, 1), (0.3420218589068521, 1), (0.4624761638348238, 1), (0.6212070033126305, 1), (0.6748796068795483, 1), (0.6460767631207313, 1), (0.6553382320771454, 1)…	Exchange			[]	co2_e -->	0.000760359
GLYCt	25.3192	7.57009e-07	[(0.0, 332), (0.14387183448293128, 1), (0.5112064017442401, 1), (0.07744896209178442, 1), (0.2000811773032296, 1), (0.42642546416580696, 1), (0.0918934850944022, 1), (0.694484661787335, 1), (0.4376232567421637, 1), (0.15299020623358794, 1), (0.9587486485707716, 1), (0.29748548750270154, 1), (0.07083965496431742, 1), (0.10801398105633142, 1), (0.142840237033384, 1), (0.4269199599704681, 1), (0.026…	Transport	glycerol transport via channel		[]	glyc_c <=> glyc_e	0.000812271
EX_glyc	25.3192	7.57009e-07	[(0.0, 332), (0.14387183448293128, 1), (0.5112064017442401, 1), (0.07744896209178442, 1), (0.20008117730322966, 1), (0.42642546416580696, 1), (0.09189348509440233, 1), (0.694484661787335, 1), (0.4376232567421639, 1), (0.15299020623358794, 1), (0.9587486485707716, 1), (0.29748548750270154, 1), (0.07083965496431742, 1), (0.10801398105633142, 1), (0.142840237033384, 1), (0.4269199599704681, 1), (0.0…	Exchange			[]	glyc_e <=>	0.000812271
FACOAL140	23.9287	1.48943e-06	[(5.5740056905144827e-05, 147), (5.750849707766451e-06, 38), (0.00011043228173990319, 34), (0.9999605645176316, 22), (0.999956655788924, 20), (0.6513204368198088, 20), (0.05084770474690821, 13), (0.9999566557889245, 8), (0.025424523749130668, 6), (5.433485917063257e-15, 5), (4.787728367355848e-13, 5), (0.0006685173995092414, 4), (0.3153623945895799, 3), (3.943548236837304e-05, 3), (0.999974912838…	Fatty Acid Metabolism	fatty-acid--CoA ligase (tetradecanoate)	['Rv2930']	['Rv1521', 'Rv0166', 'Rv2187', 'Rv0551c', 'Rv1206', 'Rv2505c', 'Rv3513c', 'Rv1550', 'Rv2950c', 'Rv0214', 'Rv3801c', 'Rv1529', 'Rv2590', 'Rv0099', 'Rv3561', 'Rv2930', 'Rv1427c', 'Rv3515c', 'Rv0270', 'Rv3506', 'Rv0119', 'Rv0035', 'Rv0852', 'Rv1185c', 'Rv1750c', 'Rv1925', 'Rv2948c', 'Rv2941', 'Rv0404', 'Rv1193', 'Rv1058', 'Rv1549', 'Rv3826', 'Rv3089']	atp_c + coa_c + 3.0 h2o_c + ttdca_c --> amp_c + 3.0 h_c + ppi_c + tdcoa_c	0.00159816
ATPS4r	22.4487	3.07368e-06	[(0.6125156361942032, 3), (0.6125169343486192, 2), (0.7739546704890852, 2), (0.5862597378251528, 2), (0.7703955480713707, 2), (0.7714694155462181, 2), (0.6112671472276152, 1), (0.7344975423119477, 1), (0.7457487830252059, 1), (0.7938560134413604, 1), (0.7730750590789663, 1), (0.6264481075062829, 1), (0.614919916681522, 1), (0.7368977335589106, 1), (0.6378767931142713, 1), (0.7188549437692977, 1),…	Oxidative Phosphorylation	ATP synthase (four protons for one ATP)		['Rv1308', 'Rv1311', 'Rv1307', 'Rv1310', 'Rv1309', 'Rv1304', 'Rv1305', 'Rv1306']	adp_c + 4.0 h_e + pi_c --> atp_c + h2o_c + 3.0 h_c	0.00329806
HACD9	20.8391	6.79287e-06	[(0.2222979446717065, 20), (0.08122233839706593, 17), (0.2222979415982037, 12), (0.22229793852470087, 9), (0.08122233643045854, 7), (0.16247894955490694, 6), (0.1624789495549075, 6), (0.16247894955490794, 5), (0.16247894955490816, 4), (0.16247894955490727, 4), (0.08122233643045852, 4), (0.0812223383970659, 4), (0.2884500890077471, 3), (0.10832027310541648, 3), (0.08122233741376221, 2), (0.0038356…	Valine, Leucine, and Isoleucine Metabolism	3-hydroxyacyl-CoA dehydrogenase (2-Methylacetoacetyl-CoA)		['Rv3774', 'Rv1144']	3hmbcoa_c + nad_c --> 2maacoa_c + h_c + nadh_c	0.00728875
BKDA1	20.8391	6.79287e-06	[(0.2222979446717065, 21), (0.08122233839706593, 17), (0.2222979415982037, 14), (0.22229793852470087, 9), (0.1624789495549075, 7), (0.08122233643045855, 7), (0.16247894955490694, 5), (0.0812223383970659, 4), (0.16247894955490816, 3), (0.2884500890077471, 3), (0.16247894955490771, 3), (0.16247894955490794, 3), (0.10832027310541648, 3), (0.08122233643045852, 3), (0.08122233741376222, 2), (0.0038356…	Lipid metabolism	BKDA1		['Rv2496c', 'Rv2497c']	3mop_c + h_c + lpam_c --> 2mbdhl_c + co2_c	0.00728875
ECOAH9ir	20.8391	6.79287e-06	[(0.2222979446717065, 20), (0.08122233839706593, 17), (0.2222979415982037, 12), (0.22229793852470087, 9), (0.08122233643045854, 7), (0.16247894955490716, 6), (0.16247894955490794, 6), (0.16247894955490783, 5), (0.16247894955490827, 4), (0.1624789495549076, 4), (0.08122233643045852, 4), (0.0812223383970659, 4), (0.10832027310541636, 4), (0.24775909134189786, 3), (0.2884500890077471, 3), (0.0812223…	Valine, Leucine, and Isoleucine Metabolism	2-Methylprop-2-enoyl-CoA (2-Methylbut-2-enoyl-CoA)		['Rv1070c', 'Rv2486', 'Rv3774', 'Rv0905', 'Rv1472']	2mb2coa_c + h2o_c --> 3hmbcoa_c	0.00728875
OIVD3	20.8391	6.79287e-06	[(0.22229794467170652, 20), (0.08122233839706593, 17), (0.2222979415982037, 13), (0.22229793852470095, 9), (0.08122233643045854, 7), (0.16247894955490794, 6), (0.16247894955490738, 5), (0.16247894955490783, 5), (0.16247894955490827, 4), (0.1624789495549076, 4), (0.08122233643045852, 4), (0.0812223383970659, 4), (0.10832027310541636, 4), (0.28845008900774705, 3), (0.08122233741376221, 2), (0.00383…	Lipid metabolism	2-oxoisovalerate dehydrogenase (acylating; 3-methyl-2-oxopentanoate)		['Rv3140']	2mbcoa_c + fad_c --> 2mb2coa_c + fadh2_c	0.00728875
BKDC1	20.8391	6.79287e-06	[(0.2222979446717065, 20), (0.08122233839706591, 17), (0.2222979415982037, 12), (0.22229793852470087, 9), (0.1624789495423502, 6), (0.08122233643045852, 6), (0.16247894954235087, 4), (0.16247894954234976, 4), (0.08122233643045851, 4), (0.16247894954235043, 4), (0.08122233839706589, 4), (0.10832027309186487, 4), (0.2884500890077356, 3), (0.16247894954235065, 3), (0.16247894954234998, 3), (0.081222…	Lipid metabolism	BKDC1		['Rv2495c']	2mbdhl_c + coa_c --> 2mbcoa_c + dhlam_c	0.00728875
MACCOAT	20.8391	6.79287e-06	[(0.22229794467170644, 29), (0.08122233839705538, 17), (0.22229793852470087, 15), (0.22229794159820365, 13), (0.16247894954245146, 7), (0.08122233643044799, 7), (0.1624789495424519, 6), (0.16247894954245234, 5), (0.10832027309196501, 5), (0.16247894954245257, 4), (0.08122233839705535, 4), (0.2884500890079595, 3), (0.08122233643044798, 3), (0.08122233741375166, 2), (0.0038356180960253186, 2), (0.1…	Valine, Leucine, and Isoleucine Metabolism	2-Methylacetyl-CoA thiolase		['Rv0859', 'Rv1135A', 'Rv1323', 'Rv1074c', 'Rv3556c', 'Rv0243']	2maacoa_c + coa_c --> accoa_c + ppcoa_c	0.00728875
VPAMTr	20.2417	9.13023e-06	[(0.8137063282913223, 81), (0.4927723091805714, 40), (0.4927723092019991, 27), (0.5846531663073301, 9), (0.5846531574794465, 7), (0.5846531575719669, 7), (0.584653157571967, 6), (0.9620575709168506, 5), (0.5846531574794466, 3), (0.5846531663073302, 3), (0.3421845458615184, 3), (0.8137063282913242, 3), (0.8137063282913228, 2), (0.5846531663073304, 2), (0.999999991172116, 2), (0.8137063282913255, 2…	Valine, Leucine, and Isoleucine Metabolism	Valine-pyruvate aminotransferase	['Rv3565']	['Rv3565']	3mob_c + ala__L_c <=> pyr_c + val__L_c	0.00979674
KGD2	18.4126	2.26958e-05	[(0.5696220869206208, 151), (0.499342875182819, 21), (0.875573546728928, 3), (0.43836213654750467, 3), (0.6185543796058681, 2), (0.6180962719642524, 1), (0.5163395018942949, 1), (0.6169515521645819, 1), (0.6505436703371126, 1), (0.8168523917839093, 1), (0.7662152504114829, 1), (0.6184045440012955, 1), (0.6128742268981147, 1), (0.5177965857283438, 1), (0.4799743527537559, 1), (0.5946144450797958, …	Citric Acid Cycle	MNXR84838	['Rv2454c']	['Rv2455c', 'Rv1248c', 'Rv2454c']	co2_c + 2.0 fdxrd_c + h_c + succoa_c <-- akg_c + coa_c + 2.0 fdxox_c	0.0243526
FAS161	17.9788	2.8199e-05	[(0.09568473725731376, 132), (1.0, 80), (0.1937172688526212, 20), (0.1937172688526211, 18), (0.1937172688526193, 11), (0.0, 8), (0.1937172688526209, 8), (0.018881103649827646, 3), (0.6126623092129486, 3), (0.193717268852604, 2), (0.6126623092129485, 2), (0.1937512432261724, 2), (0.19375124322617246, 2), (0.018881103649827202, 2), (0.6126623092129483, 2), (0.6126623092130813, 1), (0.19371726885265…	Fatty Acid Metabolism	Fatty acid synthase n C161	['Rv1484']	['Rv1350', 'Rv1484', 'Rv2524c', 'Rv2947c']	4.0 h_c + malcoa_c + 3.0 nadph_c + o2_c + ttdca_c --> co2_c + coa_c + 3.0 h2o_c + hdcea_c + 3.0 nadp_c	0.0302575
PGK	17.7111	3.22498e-05	[(0.6838983066016479, 3), (0.6838983066016475, 2), (0.2640897678730141, 2), (0.6838985606356126, 2), (0.6838983066016504, 2), (0.07319428624720102, 2), (0.28551271959740426, 1), (0.7081401215511457, 1), (0.45537473771677783, 1), (0.6863867962602456, 1), (0.6838985565064589, 1), (0.7326778954888027, 1), (0.7527521534792259, 1), (0.3503387999963529, 1), (0.6838985545696424, 1), (0.6838983216829493,…	Glycolysis/Gluconeogenesis	phosphoglycerate kinase		['Rv1437']	3pg_c + atp_c <=> 13dpg_c + adp_c	0.034604
GAPD	17.7111	3.22498e-05	[(0.7359102321269859, 2), (0.3161014393643872, 2), (0.3161016933983519, 2), (0.7144872804025957, 1), (0.2918598784488541, 1), (0.5446252622832222, 1), (0.3136132037397543, 1), (0.3161014434935409, 1), (0.2673221045111973, 1), (0.3161016933983523, 1), (0.2472478465207741, 1), (0.649661200003647, 1), (0.31610144543035745, 1), (0.3161016783170505, 1), (0.31610169339835337, 1), (0.31610169339835664, …	Glycolysis/Gluconeogenesis	glyceraldehyde-3-phosphate dehydrogenase		['Rv1436']	g3p_c + nad_c + pi_c <=> 13dpg_c + h_c + nadh_c	0.034604
NDPK3	17.4488	3.67888e-05	[(0.6687911390585133, 41), (0.6687911390585135, 25), (0.6687911468971853, 17), (0.8802062336336771, 13), (0.010231887964461582, 4), (0.6687911390585134, 4), (0.6687911390585132, 4), (0.010231887964461577, 4), (0.66879112788497, 4), (0.7001571585200524, 4), (0.6687911278849701, 3), (0.8802062336336773, 3), (0.6687911390585121, 3), (0.010230298483597536, 3), (0.8802062336336779, 3), (0.668790633052…	Purine and Pyrimidine Biosynthesis	nucleoside-diphosphate kinase (ATP:CDP)		['Rv2445c']	atp_c + cdp_c <=> adp_c + ctp_c	0.0394744
CYTK1	17.4449	3.68619e-05	[(0.6687911388584465, 38), (0.6687911388584468, 19), (0.6687911473011687, 17), (0.8802062336336771, 14), (0.6687911388584467, 10), (0.010231887964460996, 8), (0.6687911388584464, 8), (0.668791126823867, 7), (0.0010174187047004013, 4), (0.70015713841195, 4), (0.010230298483596956, 3), (0.8802062336336779, 3), (0.8802062336336772, 3), (0.006301494809317965, 2), (0.8802062336336778, 2), (0.880206233…	Purine and Pyrimidine Biosynthesis	cytidylate kinase (CMP)		['Rv1712']	atp_c + cmp_c <=> adp_c + cdp_c	0.0395528
OCDCEAt	17.3253	3.91464e-05	[(0.944931450173334, 20), (0.9449305841026221, 16), (3.7747582837255316e-14, 14), (0.9570168339179929, 7), (0.44165850868037704, 7), (0.4416585086803768, 5), (3.808064974464287e-14, 4), (3.697042672001771e-14, 4), (0.4416585086803766, 3), (2.220446049250313e-16, 3), (0.944930584102622, 3), (0.44174459078511763, 2), (0.44165850868037626, 2), (0.9570166839071652, 2), (0.44165985986377654, 2), (3.96…	Transport	Octadecenoate (n-C18:1) transport in via uniport		[]	ocdcea_e <-- ocdcea_c	0.0420041
IPDPS	17.1655	4.2422e-05	[(0.8998759226935219, 86), (0.9368729455445788, 30), (0.8998759226935237, 10), (0.9368729455446925, 9), (0.9368729455445877, 7), (0.9368729455445628, 7), (0.8998759226935217, 4), (0.8998759226935148, 3), (0.9368729455445006, 3), (0.89987592269352, 3), (0.9368729455445806, 3), (0.9368729455445894, 3), (0.9368729455444971, 3), (0.8998759226935238, 3), (0.9847448809014168, 3), (0.936872945544609, 2)…	Polyprenyl Metabolism	1-hydroxy-2-methyl-2-(E)-butenyl 4-diphosphate reductase (ipdp)		['Rv3382c']	h2mb4p_c + h_c + nadh_c --> h2o_c + ipdp_c + nad_c	0.0455188
PREPHACPH	17.0846	4.41846e-05	[(1.7743762339114813e-15, 51), (9.556448975378837e-14, 18), (0.20709628126227267, 15), (8.172453139998481e-06, 6), (0.001439742411917106, 6), (8.172453142551994e-06, 6), (8.172453140553593e-06, 6), (8.172453143995284e-06, 6), (8.172453141219727e-06, 6), (1.0558220964185239e-13, 5), (8.172453142996083e-06, 5), (0.207096246002658, 5), (0.10354973115802504, 5), (3.181053777426677e-06, 5), (3.1810537…	Membrane Metabolism	PREPHACPH		['Rv2928']	h2o_c + prephthACP_c --> ACP_c + h_c + prephth_c	0.0474101

## Sheet: PAS_MAC_shprice_GWAS
	F_value	pvalue	value_counts	name	corrected_pVal
34dhsa_c	59.1234	1.32905e-13	[(0.4392145212152302, 4), (0.5696086800871776, 2), (0.6681939908180161, 2), (0.5011803309238846, 2), (0.4631522529196646, 2), (0.31703517624449323, 2), (0.5346453345492663, 2), (0.3259343593825273, 1), (0.4631522529196761, 1), (0.5083155212178598, 1), (0.501180330923883, 1), (0.4494859878227948, 1), (0.35220658797292703, 1), (0.4631522529196757, 1), (0.425463247830656, 1), (0.3914391845730613, 1)…	3,4-Dihydroxy-9,10-secoandrosta-1,3,5(10)-triene-9,17-dione	1.13633e-10
ttdca_c	50.9827	4.90822e-12	[(0.5511561544698552, 7), (0.5967627791543036, 5), (0.22452780352012255, 4), (0.3019123572414608, 3), (0.5511561544698531, 2), (0.5967627791543012, 2), (0.5967627791542403, 2), (0.6209920550471819, 2), (0.3019123572414548, 2), (0.5967627791543098, 2), (0.5003067161876378, 2), (0.4087072026887248, 2), (0.22452780352012125, 2), (0.5195741410107023, 2), (0.2245278035201005, 2), (0.2245278035201177, …	tetradecanoate-n-C140	4.19653e-09
ocdcea_c	50.634	5.73901e-12	[(0.7131888582375887, 16), (0.6289502659634918, 4), (0.6245842147961387, 2), (0.5268360259893271, 2), (0.6289502659634535, 2), (0.2376036849169123, 2), (0.2376036849168883, 2), (0.5561238132962777, 2), (0.6289502659634827, 2), (0.6369590391157856, 2), (0.6289502659634982, 2), (0.4580386700164691, 2), (0.6289502659633208, 1), (0.5239382020191324, 1), (0.5083302432668076, 1), (0.6472459785600744, 1…	octadecenoate-n-C181	4.90686e-09
hdca_e	49.5078	9.51852e-12	[(0.6254945037593291, 2), (0.6383862781043923, 2), (0.3175340807999296, 2), (0.6276641542825565, 2), (0.6307960063104485, 2), (0.4457460667100421, 2), (0.4818705496247629, 2), (0.5470002109775038, 2), (0.481870549624759, 2), (0.4794794678037627, 2), (0.6254945037593076, 1), (0.5240372240606959, 1), (0.4818705496246729, 1), (0.6383862781043939, 1), (0.4497188092950836, 1), (0.3779845339380393, 1),…	Hexadecanoate-n-C160	8.13833e-09
mmeroacidcyc2ACP_c	48.3086	1.63418e-11	[(0.5242818735438008, 2), (0.4676844713758285, 2), (0.4192283828644881, 2), (0.4192283828644884, 2), (0.40562492343113976, 2), (0.41922838286449104, 2), (0.5375822356258302, 2), (0.4169099229267847, 2), (0.4169099229267839, 2), (0.4529496193068099, 2), (0.5506665766596053, 2), (0.6541223652492673, 2), (0.5375822356257953, 1), (0.4676844713758169, 1), (0.5231966002644939, 1), (0.8001800176391276, …	cyclopropanated-methoxy-meroacid-ACP-2-cyclopropane-rings	1.39722e-08
arachcoa_c	46.8043	3.22732e-11	[(0.6672072300149692, 3), (0.6672072300149701, 2), (0.5056213193464041, 2), (0.42968857976692215, 2), (0.4715591148917441, 2), (0.5056213193464064, 2), (0.4556178559904845, 2), (0.6115806690818771, 2), (0.5856302868637253, 2), (0.6714774060990165, 2), (0.6628402366131624, 2), (0.4735849192094088, 2), (0.4749561669262478, 2), (0.6276443662240907, 2), (0.6300597403960941, 2), (0.4054740293703079, 2…	arachidyl-coenzyme-A	2.75936e-08
mmeroacidcyc1ACP_c	46.5717	3.58634e-11	[(0.5405190533932613, 2), (0.4708031969273422, 2), (0.7475816701220834, 2), (0.4313220900813243, 2), (0.4021162556088307, 2), (0.4313220900813294, 2), (0.5473640633684064, 2), (0.4167659961685207, 2), (0.4588834875092591, 2), (0.5509567892016973, 2), (0.5189875062833142, 2), (0.654753422025095, 2), (0.5405190533932245, 1), (0.4722782808743501, 1), (0.5244837896567992, 1), (0.7915264836613966, 1),…	cyclopropanated-methoxy-meroacid-ACP-1-cyclopropane-ring	3.06632e-08
mmeroacidACP_c	44.5392	9.04103e-11	[(0.5432416268189565, 2), (0.4740476461978412, 2), (0.40211625560883146, 2), (0.4468441622574077, 2), (0.4134678718186793, 2), (0.4281323755533775, 2), (0.2487060189765441, 2), (0.6554099182964593, 2), (0.548894916219236, 1), (0.4793194459406533, 1), (0.5285856070713247, 1), (0.7835042352578984, 1), (0.7835042352579302, 1), (0.4390667405837497, 1), (0.41346787181867706, 1), (0.7074987506935526, 1…	methoxy-meroacid-ACP	7.73008e-08
meroacidcyc2ACP_c	43.585	1.39809e-10	[(0.4689504116425208, 5), (0.2506292048077991, 3), (0.5577190945863066, 2), (0.5358339007865824, 2), (0.4660679232362892, 2), (0.7605571228378274, 2), (0.40096295016958944, 2), (0.25062920480779904, 2), (0.4591519163170898, 2), (0.38701673267671743, 2), (0.5017948834977601, 2), (0.4689504116425217, 2), (0.6073931993882495, 2), (0.8007541767674546, 2), (0.4689504116425207, 2), (0.7811653862260077,…	cyclopropanated-alpha-meroacid-ACP-2-cyclopropane-rings	1.19537e-07
hdcaMAS_c	43.16	1.69841e-10	[(0.6206256820290807, 2), (0.2375325590280136, 2), (0.6206256820291591, 2), (0.3119367513954152, 2), (0.31193675139542154, 2), (0.6314043245051393, 2), (0.6618211209293046, 2), (0.5024939691908306, 2), (0.4193144174399712, 2), (0.6206256820291202, 1), (0.5437428220609856, 1), (0.5024939691907484, 1), (0.6378428640161262, 1), (0.41001555314476973, 1), (0.36164386925429204, 1), (0.6160058180364836,…	hexadecanoyl-MAS	1.45214e-07
nh4oh_c	43.099	1.74649e-10	[(0.6220512403037379, 4), (0.474780867370169, 4), (0.4306346015869504, 3), (0.5103816101543094, 3), (0.5103816101538112, 3), (0.6220512403037847, 2), (0.6717845975377557, 2), (0.5288385817423971, 2), (0.6777142066226975, 2), (0.6496716695672353, 2), (0.6777142066226928, 2), (0.4747808673701716, 2), (0.7688224569793837, 2), (0.3931450978879552, 2), (0.4747808673701621, 2), (0.6220512403038647, 2),…	Ammonium-hydroxide	1.49325e-07
dmbhn_c	42.6039	2.19156e-10	[(0.6263059081007403, 2), (0.6263059081007112, 2), (0.3207258296730516, 2), (0.3492627520299335, 2), (0.6074163821774181, 2), (0.23844223921318344, 2), (0.5146655783550476, 2), (0.6180835750707534, 2), (0.3765004080299165, 2), (0.5146164005480717, 2), (0.3207258296730091, 2), (0.5292444189133696, 1), (0.4851229590642011, 1), (0.632001293393195, 1), (0.5146274379207268, 1), (0.4895235392065342, 1)…	di-methyl-behenic-acid	1.87378e-07
ttdca_e	42.5785	2.21725e-10	[(0.6120950214575661, 4), (0.22975688832541566, 3), (0.6465283387401427, 3), (0.62502539067235, 2), (0.6120950214575032, 2), (0.6120950214575673, 2), (0.3101450115244574, 2), (0.7820643099789631, 2), (0.6032118310760683, 2), (0.4105781018188592, 2), (0.5251744498393968, 2), (0.2297568883254145, 2), (0.2297568883253928, 2), (0.22975688832541066, 2), (0.5251744498394016, 2), (0.6178492168516658, 2)…	tetradecanoate-n-C140	1.89575e-07
ddca_c	42.0688	2.80188e-10	[(0.5320321346296221, 3), (0.4601708813132744, 3), (0.5320321346296393, 3), (0.4703112748964816, 2), (0.22440414102412487, 2), (0.5320321346296384, 2), (0.5320321346296292, 2), (0.30069803254278715, 2), (0.5961051936613158, 2), (0.5628334287617623, 2), (0.5704691948025699, 2), (0.2244041410241041, 2), (0.22440414102411946, 2), (0.4637093268758109, 2), (0.423403033703456, 2), (0.5320321346294763, …	Dodecanoate-n-C120	2.39561e-07
mmeroacidcyc2AMP_c	41.5642	3.53364e-10	[(0.4329010209329297, 6), (0.4329010209329263, 3), (0.3670669117165435, 3), (0.42138556046371617, 3), (0.7597471797462022, 2), (0.6773306844745279, 2), (0.7510505566352111, 2), (0.4061296556414056, 2), (0.4664031468634868, 2), (0.4340763940121567, 2), (0.4061296556414053, 2), (0.3670669117165381, 2), (0.3670669117165452, 2), (0.4664031468634711, 2), (0.4329010209329229, 2), (0.6842882790816234, 2…	cyclopropanated-methoxy-meroacid-AMP-2-cyclopropane-rings	3.02126e-07
meroacidcyc1ACP_c	41.1454	4.28525e-10	[(0.4514215819242203, 3), (0.4514215819242195, 2), (0.5389458769502526, 2), (0.4412996588816409, 2), (0.4654785376693738, 2), (0.24954158484466546, 2), (0.4138076524512648, 2), (0.5715335823361429, 2), (0.5109956508851283, 2), (0.6070798407843069, 2), (0.5854492053063808, 2), (0.4514215819242194, 2), (0.44129965888163997, 2), (0.5528913669572174, 1), (0.4723350411368789, 1), (0.5762944102419177, …	cyclopropanated-alpha-meroacid-ACP-1-cyclopropane-ring	3.66389e-07
meroacidcyc2AMP_c	39.0192	1.1449e-09	[(0.4519682154111453, 6), (0.4604614021518547, 5), (0.4604614021518557, 5), (0.4604614021518565, 4), (0.451968215411149, 3), (0.4459849670736383, 3), (0.4604614021518549, 2), (0.4519682154111418, 2), (0.7542028852426214, 2), (0.6008456362820244, 2), (0.4561149684636903, 2), (0.3981856275899888, 2), (0.3981856275899849, 2), (0.6008456362820305, 2), (0.5944122947214329, 2), (0.4604614021518551, 2),…	cyclopropanated-alpha-meroacid-AMP-2-cyclopropane-rings	9.7889e-07
adocbi_c	38.5947	1.39414e-09	[(0.08645397454373062, 6), (0.08593342218170777, 5), (0.08790028655908064, 3), (0.7353645682224415, 3), (0.8741652052324184, 3), (0.08593342218170774, 3), (0.5404574053694843, 2), (0.2557573910603993, 2), (0.5404574053696366, 2), (0.8637905150972036, 2), (0.6918043244322372, 2), (0.054028130538607486, 2), (0.08756150936177977, 2), (0.08728714080795008, 2), (0.05107936748303663, 2), (0.08756150936…	Adenosyl-cobinamide	1.19199e-06
5prdmbz_c	38.1954	1.67828e-09	[(0.9159784640096456, 76), (0.049930574379437175, 12), (0.9492383764563952, 7), (0.9492383764563956, 6), (0.9582991915693522, 4), (0.9485791043160828, 4), (0.9516895374120501, 3), (0.12376290266825728, 3), (0.958299191569352, 3), (0.4544738735110446, 2), (0.9253308626815144, 2), (0.4544738735108968, 2), (0.13396677169978766, 2), (0.26441457676417257, 2), (0.9495538969012092, 2), (0.15489551611358…	N1-5-Phospho-alpha-D-ribosyl-5-6-dimethylbenzimidazole	1.43493e-06
adocbip_c	38.1286	1.73118e-09	[(0.08367235526526612, 5), (0.08346473469556133, 3), (0.8768660574840405, 3), (0.08351336674311406, 3), (0.08348360296904242, 3), (0.08374708144939329, 3), (0.5484747722212585, 2), (0.2672570757209605, 2), (0.5484747722214071, 2), (0.8667140442742606, 2), (0.7368980147713785, 2), (0.6937696126801519, 2), (0.08378894588043773, 2), (0.08351336674311405, 2), (0.08355275281945902, 2), (0.083747081449…	Adenosyl-cobinamide-phosphate	1.48016e-06
rdmbzi_c	38.1066	1.749e-09	[(0.9170782874275536, 17), (0.9173777381378464, 9), (0.9507186531607664, 7), (0.9180148538482626, 6), (0.9595020846499724, 5), (0.9174657079779608, 5), (0.9182097373600164, 4), (0.9532823657191684, 4), (0.9500789310119094, 4), (0.918010093389334, 3), (0.12043076448546065, 3), (0.9181341264083546, 3), (0.4426792905818295, 2), (0.9176111847521716, 2), (0.4426792905816863, 2), (0.1303599090165214, 2…	N1-alpha-D-ribosyl-5-6-dimethylbenzimidazole	1.49539e-06
hdca_c	37.8288	1.9902e-09	[(0.6248352950021729, 2), (0.6248352950021103, 2), (0.5192757753007106, 2), (0.3167762365483581, 2), (0.4769841744094711, 2), (0.35012345211895113, 2), (0.35232629623388445, 2), (0.4786886045063194, 2), (0.4745562476717669, 2), (0.6308783688826067, 2), (0.5166623490168499, 2), (0.17986334508043011, 2), (0.4745562476717729, 2), (0.4359187640585375, 2), (0.3960247847824105, 2), (0.6248352950021497,…	Hexadecanoate-n-C160	1.70162e-06
meroacidACP_c	37.6571	2.15586e-09	[(0.4514215819242191, 7), (0.5999468323270487, 5), (0.45142158192422, 5), (0.4412996588816405, 3), (0.5999468323270558, 3), (0.4412996588816396, 3), (0.5418229035798903, 2), (0.482513126699017, 2), (0.4825131266990258, 2), (0.7496914161556028, 2), (0.24844780299369426, 2), (0.4256825989709587, 2), (0.4412996588816387, 2), (0.5203282400962943, 2), (0.5999468323270523, 2), (0.6067529162764375, 2), …	alpha-meroacid-ACP	1.84326e-06
marach_c	37.4952	2.32461e-09	[(0.6140135672863906, 2), (0.6284181504257433, 2), (0.35764761542114026, 2), (0.5500735428672568, 2), (0.33560317160358244, 2), (0.550073542867258, 2), (0.5285353710639513, 2), (0.2378397058806151, 2), (0.6267012602534172, 2), (0.6284181504257889, 2), (0.5500735428672558, 2), (0.628418150425787, 2), (0.5366972228312658, 2), (0.357647615421122, 2), (0.6284181504257773, 1), (0.5386070714978993, 1),…	methyl-arachidic-acid	1.98754e-06
tmlgnc_c	37.4228	2.40442e-09	[(0.6244095785197668, 2), (0.3370441438671637, 2), (0.3615260544544766, 2), (0.2362965101131477, 2), (0.6014935592489801, 2), (0.6014935592489771, 2), (0.6018135973407988, 2), (0.6103467869487249, 2), (0.4910402901885084, 2), (0.6269630715521624, 2), (0.624409578519771, 2), (0.6567695782831348, 2), (0.4925958147716651, 2), (0.4798799621975624, 2), (0.33704414386710274, 2), (0.6244095785197917, 1)…	tri-methyl-lignoceric-acid	2.05578e-06
m1ocdca_c	37.1418	2.74091e-09	[(0.6225574303249941, 2), (0.6225574303250243, 2), (0.4678575525122748, 2), (0.4235564186312708, 2), (0.6203834800023643, 2), (0.4077493558122859, 2), (0.6225574303250347, 2), (0.6210808773515551, 2), (0.4235564186312678, 2), (0.36039204776711214, 2), (0.6225574303250274, 1), (0.5365461396538309, 1), (0.4941978131847206, 1), (0.5803076694951749, 1), (0.4105058362957782, 1), (0.3630214171777811, 1…	methyl-octadecanoate	2.34348e-06
mbhn_c	36.7424	3.30237e-09	[(0.6286113429061186, 2), (0.23769581641900986, 2), (0.615678156715199, 2), (0.6286113429061561, 2), (0.6156781567151984, 2), (0.2376958164190125, 2), (0.237695816418984, 2), (0.6272709416192408, 2), (0.484909723776648, 2), (0.6156781567151973, 2), (0.6286113429061531, 1), (0.5997999526750013, 1), (0.4988022714083464, 1), (0.5555908037528848, 1), (0.6045062386962979, 1), (0.5684318648704034, 1), …	methyl-behenic-acid	2.82353e-06
h_c	36.201	4.253e-09	[(0.3842607719763368, 7), (0.5931797231456977, 7), (0.395462961737202, 6), (0.5931797231457097, 5), (0.5931797231456917, 5), (0.43000032714016745, 5), (0.5931797231456888, 5), (0.4923862373180492, 5), (0.5931797231457037, 5), (0.5931797231457007, 4), (0.3954629617371994, 4), (0.3482392682975212, 4), (0.6496596351783482, 4), (0.5931797231457068, 3), (0.5931797231456857, 3), (0.6054186059001871, 3)…	H	3.63631e-06
cbp_c	34.6309	8.87956e-09	[(0.6717845975377892, 3), (0.6496716695675671, 3), (0.6496716695675627, 2), (0.6555035397312721, 2), (0.4747808673682452, 2), (0.4819396472695927, 2), (0.6717845975378165, 2), (0.6686650342571687, 2), (0.4747808673682836, 2), (0.6762703332847884, 2), (0.4747808673682479, 2), (0.6644456710453445, 2), (0.6875964873498384, 1), (0.4574128389212974, 1), (0.4747808673682277, 1), (0.43050051973391024, 1…	Carbamoyl-phosphate	7.59202e-06
adcobdam_c	32.668	2.24041e-08	[(0.4468694501961797, 5), (0.4468694501961799, 5), (0.4789848643157976, 4), (0.4789848643157991, 3), (0.4416975886289069, 3), (0.4518542799698333, 3), (0.4453757059742941, 3), (0.4453757059742942, 2), (0.4076559966034907, 2), (0.1354912332752906, 2), (0.4416975886289072, 2), (0.4076559966034913, 2), (0.4866220822026912, 2), (0.4789848643157989, 2), (0.2878368994930771, 2), (0.44537570597429404, 2…	Adenosyl-cobyrinate-diamide	1.91555e-05
dmarach_c	32.6555	2.25366e-08	[(0.3944331151464513, 3), (0.4816975301944337, 3), (0.6205532997602086, 2), (0.6205532997601977, 2), (0.34179946149433865, 2), (0.4076325949742682, 2), (0.6205532997602147, 2), (0.17825734295329632, 2), (0.17825734295331785, 2), (0.6205532997602274, 2), (0.6602543085904555, 2), (0.407632594974264, 2), (0.6111497762664306, 2), (0.4076325949742182, 2), (0.3936670508325777, 2), (0.341799461494292, 2…	di-methyl-arachic-acid	1.92688e-05
9ohadd_c	32.1311	2.8888e-08	[(0.5357467604969969, 4), (0.5161860599543554, 2), (0.5853313713553847, 2), (0.6909175491686462, 2), (0.4639793878044554, 2), (0.6040537831343173, 2), (0.6040537831343169, 2), (0.5772204186024927, 2), (0.6040537831343139, 2), (0.5853313713553818, 2), (0.6059451690624178, 2), (0.6040537831343152, 2), (0.690917549168646, 2), (0.6059451690623785, 2), (0.6059451690624177, 2), (0.4756156433473021, 2),…	9alpha-Hydroxyandrosta-1,4-diene-3,17-dione	2.46993e-05
3hsa_c	32.1311	2.8888e-08	[(0.535746760496997, 3), (0.5161860599543555, 2), (0.5853313713553846, 2), (0.6909175491686462, 2), (0.4639793878044554, 2), (0.6040537831343173, 2), (0.6040537831343169, 2), (0.5772204186024927, 2), (0.6040537831343138, 2), (0.516186059954355, 2), (0.5853313713553819, 2), (0.6059451690624178, 2), (0.690917549168646, 2), (0.6059451690623785, 2), (0.6059451690624177, 2), (0.6040537831343078, 2), (…	Secophenol	2.46993e-05
chol4en3one_c	31.2407	4.40761e-08	[(0.4745187727482562, 4), (0.7115620825416518, 2), (0.4571355792263455, 2), (0.6023734778822675, 2), (0.5362113374778783, 2), (0.44531878518350704, 2), (0.5765320553469344, 2), (0.3953193792872128, 2), (0.5765320553469311, 2), (0.5718210944778265, 2), (0.5168466657916909, 2), (0.2559733415216532, 2), (0.4633888838272777, 2), (0.7234764651573982, 2), (0.4745187727482578, 2), (0.4745187727482595, 2…	Cholest-4-en-3-one	3.7685e-05
cchol_c	30.278	6.9698e-08	[(0.5502165831243426, 4), (0.5231189938517622, 3), (0.7622304564964331, 2), (0.5502165831243442, 2), (0.5408162915473854, 2), (0.4358221161998478, 2), (0.5202200053306636, 2), (0.4264481856393175, 2), (0.5502165831243424, 2), (0.5363121365484618, 2), (0.5363121365484727, 2), (0.4949624719670193, 2), (0.5363121365484724, 2), (0.5051575701544521, 2), (0.7514233466477163, 2), (0.510846074770138, 2),…	26-Carboxycholest-4-en-3-one	5.95918e-05
octscoa_c	30.2549	7.04701e-08	[(0.33378616463893696, 3), (0.645615682091695, 2), (0.588646206056025, 2), (0.3541772350783831, 2), (0.4098341383229495, 2), (0.3716557411657026, 2), (0.33378616463894073, 2), (0.2911956503522123, 2), (0.33378616463893485, 2), (0.30258038966050105, 2), (0.66645299798797, 2), (0.4098341383229453, 2), (0.3680604066815849, 2), (0.3724654167039481, 2), (0.6109187526311848, 1), (0.40846275655050696, 1…	octacosanoyl-CoA	6.02519e-05
octscoa_e	30.0981	7.59423e-08	[(0.33378616463893696, 3), (0.61063865710775, 2), (0.3541772350783832, 2), (0.40983413832294935, 2), (0.3716557411657026, 2), (0.2911956503522124, 2), (0.7969670626211982, 2), (0.33378616463893485, 2), (0.3025803896605009, 2), (0.3332137955123773, 2), (0.6664529979879701, 2), (0.4098341383229453, 2), (0.36806040668158496, 2), (0.3724654167039481, 2), (0.6293276463156798, 1), (0.4084627565505069, …	octacosanoyl-CoA	6.49306e-05
hchol_c	29.829	8.63529e-08	[(0.5254312062501028, 3), (0.4938922831474346, 3), (0.5217527857172901, 2), (0.542929565823681, 2), (0.4774173670299764, 2), (0.5429295658236787, 2), (0.5217527857173013, 2), (0.7293738627490134, 2), (0.4867243460786447, 2), (0.5254312062500577, 2), (0.5402980520609982, 2), (0.5971805004345864, 2), (0.5429295658236757, 2), (0.4255407211075587, 2), (0.6273503427707463, 1), (0.3576517539312676, 1),…	26-Hydroxycholest-4-en-3-one	7.38317e-05
pgp160_c	29.1142	1.21533e-07	[(0.5113112954343246, 3), (0.5113112954343251, 3), (0.5113112954343264, 3), (0.6019316233194666, 2), (0.3090134748061376, 2), (0.4923712534679052, 2), (0.5037045297530928, 2), (0.6019316233195415, 2), (0.6162061410348809, 2), (0.5113112954343262, 2), (0.3462252990347267, 2), (0.7335130962505044, 2), (0.38386905913241015, 2), (0.5113112954343255, 2), (0.6925438268320251, 1), (0.5479021557696128, 1…	Phosphatidylglycerophosphate-dihexadecanoyl-n-C160	0.000103911
12dgr_TB_c	29.0134	1.27544e-07	[(0.636670281169516, 3), (0.7634371743974078, 3), (0.37350991039373227, 2), (0.3735099103937229, 2), (0.6366702811695181, 2), (0.763437174397437, 2), (0.3682986934276823, 2), (0.3735099103937285, 2), (0.6598732166307524, 2), (0.6366702811695867, 2), (0.3592711209610701, 2), (0.3735099103937558, 1), (0.3203491748218742, 1), (0.477257477158377, 1), (0.35723747139343004, 1), (0.2855019139789233, 1),…	1,2-Diacyl-sn-glycerol	0.00010905
pat_c	28.996	1.28611e-07	[(0.4793566117449538, 2), (0.6158579377618949, 2), (0.4109680952311493, 2), (0.4779253909756886, 2), (0.615857937761912, 2), (0.5985031813661337, 2), (0.609456487580994, 2), (0.4621276280899625, 2), (0.5896537661950032, 2), (0.4650027301106341, 2), (0.4109680952311107, 2), (0.615857937761922, 1), (0.5215669666124592, 1), (0.4746447413280272, 1), (0.6230011504812564, 1), (0.4776395873889344, 1), (…	penta-acyl-trehalose	0.000109962
hexscoa_c	28.893	1.35114e-07	[(0.31201532440820023, 3), (0.3228296118241185, 2), (0.5945048701211577, 2), (0.37877014546030136, 2), (0.3120153244082031, 2), (0.655707843079455, 2), (0.287291045384259, 2), (0.363478241893048, 2), (0.3551854738829293, 2), (0.6179900850976092, 1), (0.3909522847582373, 1), (0.2757985135233956, 1), (0.4640942985196508, 1), (0.2939254603434325, 1), (0.4518132034445574, 1), (0.7857546952330158, 1),…	hexsanoyl-CoA	0.000115523
tamhexc_c	28.5301	1.60794e-07	[(0.6251133187131701, 3), (0.4441390335055516, 3), (0.6251133187131759, 2), (0.35125822480392305, 2), (0.3766136669103493, 2), (0.470711505834447, 2), (0.4441390335055442, 2), (0.4707115058344453, 2), (0.4707115058344433, 2), (0.6059018418164765, 2), (0.4706352193499152, 2), (0.3512582248038463, 2), (0.6251133187131968, 1), (0.5176096720260915, 1), (0.4707115058343667, 1), (0.6248322772169046, 1)…	tetra-methyl-hexacosanoate	0.000137479
andrs14dn317dn_c	28.4533	1.66823e-07	[(0.5652945925742828, 5), (0.5652945925742827, 5), (0.411867011895144, 2), (0.4350522947500689, 2), (0.5652945925742829, 2), (0.5225701372578937, 2), (0.4842109888422556, 2), (0.5652945925742825, 2), (0.5012008107025092, 2), (0.5012008107025089, 2), (0.4254693076455899, 2), (0.5144700427501844, 2), (0.435052294750072, 2), (0.4254693076455904, 2), (0.4141075801209709, 2), (0.5657975242656328, 2), …	Androsta-1,4-diene-3,17-dione	0.000142633
pg160_c	28.4273	1.68918e-07	[(0.5992416399611789, 2), (0.6201323946553672, 2), (0.6025327518866064, 2), (0.31005409517163585, 2), (0.4833890183059816, 2), (0.4633667964248875, 2), (0.4833890183059806, 2), (0.6025327518866791, 2), (0.4833890183059818, 2), (0.50493144076442, 2), (0.6158009551255295, 2), (0.4833890183059822, 2), (0.35370783147946805, 2), (0.4833890183059811, 2), (0.4833890183059824, 2), (0.5143661354217943, 2)…	Phosphatidylglycerol-dihexadecanoyl-n-C160	0.000144425
ps160_c	28.0092	2.06484e-07	[(0.4735609525045639, 3), (0.6052106367081622, 2), (0.6265022510198921, 2), (0.6063001844039585, 2), (0.4531378958429844, 2), (0.568493431267725, 2), (0.4735609525045642, 2), (0.6195237139949319, 2), (0.606300184404039, 2), (0.4735609525045656, 2), (0.5415650195051127, 2), (0.4735609525045658, 2), (0.4339540713663301, 2), (0.6827431578235348, 1), (0.5478140333463488, 1), (0.4862368857883106, 1), …	phosphatidylserine-dihexadecanoyl-n-C160	0.000176544
o2_e	27.9039	2.172e-07	[(0.5467815311724007, 4), (0.5644509959641091, 4), (0.5467815311724, 4), (0.5095770224535024, 3), (0.5095537258809626, 3), (0.5644509959641105, 3), (0.5095770224535202, 3), (0.5996340309133403, 3), (0.5095537258809582, 2), (0.5467815311723891, 2), (0.5095770224535081, 2), (0.3605750108355056, 2), (0.6397208365546873, 2), (0.5318308469090429, 2), (0.5095770224535066, 2), (0.5219785253597806, 2), (…	O2	0.000185706
ocdca_e	27.883	2.19392e-07	[(0.6457700584956666, 3), (0.6215862556807359, 2), (0.4867751962711882, 2), (0.6314304271225182, 2), (0.6457700584956714, 2), (0.23698858361872244, 2), (0.5679303370812614, 2), (0.6457700584956645, 2), (0.6457700584955961, 2), (0.3330534879618505, 2), (0.6457700584956729, 2), (0.2369885836187231, 2), (0.23698858361869898, 2), (0.486775196271201, 2), (0.6363448301488891, 2), (0.6314304271224973, 1…	octadecanoate-n-C180	0.00018758
pa160_c	27.8221	2.25915e-07	[(0.5257580133377096, 3), (0.38660599659696004, 2), (0.5257580133377171, 2), (0.6073263935775846, 2), (0.44571096073820615, 2), (0.4685091625532433, 2), (0.4506391554152277, 2), (0.6073263935776219, 1), (0.5487009388669323, 1), (0.519761710558194, 1), (0.5477210720128151, 1), (0.4211476390249138, 1), (0.4058851577534112, 1), (0.6073263935776557, 1), (0.4483704878020231, 1), (0.4728592700762381, 1…	1-2-dihexadecanoyl-sn-glycerol-3-phosphate	0.000193158
pe160_c	27.7492	2.33975e-07	[(0.6259030076087899, 2), (0.6064801641756984, 2), (0.4450521669979561, 2), (0.5685915172361926, 2), (0.4657771924686688, 2), (0.6194334482062969, 2), (0.4657771924686703, 2), (0.3657604092687669, 2), (0.4657771924686693, 2), (0.44505216699795774, 2), (0.6819537830343227, 1), (0.5481543034323638, 1), (0.4862420276462224, 1), (0.625903007608791, 1), (0.36576040926877296, 1), (0.5114604453161553, 1…	phosphatidylethanolamine-dihexadecanoyl-n-C160	0.000200049
ocdca_c	27.5075	2.62835e-07	[(0.6213550735756517, 5), (0.6213550735756559, 3), (0.23716442787453465, 2), (0.5209789530895818, 2), (0.5743173759151606, 2), (0.5873473630346718, 2), (0.6213550735755904, 2), (0.22162564874317287, 2), (0.5869065196422165, 2), (0.5855784972271111, 2), (0.5855784972271088, 2), (0.2371644278745353, 2), (0.23716442787451145, 2), (0.3540462000275704, 2), (0.3245300342002741, 2), (0.32453003420027715…	octadecanoate-n-C180	0.000224724
2agpe180_c	27.3366	2.85394e-07	[(0.3832439023078729, 5), (0.4255112445800496, 2), (0.4084008766266639, 2), (0.38324390230793776, 2), (0.7619499791793922, 2), (0.640260316013019, 2), (0.7619499791794195, 2), (0.6747187404851511, 2), (0.3832439023078949, 2), (0.4733963984579919, 2), (0.6098013516691522, 2), (0.3832439023080723, 1), (0.4338724136894048, 1), (0.6747187404851411, 1), (0.4015747238511052, 1), (0.4337549880600549, 1)…	2-Acyl-sn-glycero-3-phosphoethanolamine-n-C180	0.000244012
ochol_c	27.296	2.9103e-07	[(0.502570099690187, 3), (0.5069670289333088, 2), (0.4693773628047098, 2), (0.5465558413198004, 2), (0.4622264800118656, 2), (0.506967028933301, 2), (0.4089843541003632, 2), (0.5069670289333114, 2), (0.7291579399151465, 2), (0.50257009969014, 2), (0.5069670289333117, 2), (0.5860275740701583, 2), (0.5465558413197982, 2), (0.4585536442550972, 2), (0.4693773628047104, 2), (0.5217119678267707, 2), (0…	26-Oxocholest-4-en-3-one	0.000248831
tetscoa_c	27.2896	2.91921e-07	[(0.2610029425583653, 2), (0.5964614604544769, 2), (0.3013096996290914, 2), (0.34297752381108193, 2), (0.2900420259367902, 2), (0.3858229201722375, 2), (0.6449626881709405, 2), (0.2644707681198679, 2), (0.3610669763851745, 2), (0.6079992175510012, 1), (0.3644567872530565, 1), (0.4748455620741488, 1), (0.2669788116662957, 1), (0.4611434794218995, 1), (0.8021796887072009, 1), (0.3429775238110888, 1…	tetsanoyl-CoA	0.000249593
hexc_c	26.8056	3.68675e-07	[(0.6578732529525924, 2), (0.7112407859136088, 2), (0.6202461435438138, 2), (0.360432340669072, 2), (0.3604323406690718, 2), (0.4631047531051399, 2), (0.2330399299411696, 2), (0.6202461435438043, 2), (0.6202461435437072, 2), (0.4737891933924453, 2), (0.3204665039731954, 2), (0.6245159202407409, 2), (0.6202461435438094, 2), (0.3604323406689927, 2), (0.2330399299412048, 2), (0.5672570971067014, 1),…	hexacosanoate-n-C260	0.000315217
arach_c	26.7606	3.7677e-07	[(0.6210749654395005, 2), (0.3942043035156608, 2), (0.23708758551512546, 2), (0.6430148767927231, 2), (0.5223049934860161, 2), (0.6347717725522177, 2), (0.6441611499126068, 2), (0.6170532903256012, 2), (0.6430148767927228, 2), (0.4434898471130857, 2), (0.2370875855151021, 2), (0.2370875855151219, 2), (0.6307268515033192, 2), (0.3249600009582696, 2), (0.3249600009582724, 2), (0.6200679866433481, 2…	Arachidic-acid	0.000322138
pa160190_c	26.6982	3.88299e-07	[(0.6982908246958142, 3), (0.5899524353286957, 2), (0.5969655948701913, 2), (0.3139935849321367, 2), (0.3126606850294605, 2), (0.4337692611242728, 2), (0.6038123176254829, 2), (0.3977195834991078, 2), (0.5969655948702131, 1), (0.5500316908356128, 1), (0.4335990357474532, 1), (0.611586728717293, 1), (0.33034323510802577, 1), (0.4264421827834544, 1), (0.5899524353287096, 1), (0.425900416190508, 1),…	1-2-sn-glycerol-3-phosphate	0.000331996
ptd1ino160_c	26.6689	3.93827e-07	[(0.4927260771956905, 3), (0.5961776053722887, 2), (0.5994759733191528, 2), (0.31306523117243423, 2), (0.4715273844300298, 2), (0.4054451635257332, 2), (0.4927260771956916, 2), (0.4927260771956924, 2), (0.6127734293970049, 2), (0.5994759733192296, 2), (0.4927260771956921, 2), (0.6981351116054513, 1), (0.5476961355038419, 1), (0.5029811713705771, 1), (0.6171144185923587, 1), (0.3544870292487443, 1…	phosphatidyl-1D-myo-inositol	0.000336722
mocdca_c	26.6452	3.98356e-07	[(0.8380286687771011, 3), (0.5967422507240864, 2), (0.20953325636962794, 2), (0.2261122180642441, 2), (0.2095332563696255, 2), (0.8263867230383433, 2), (0.33375370028180673, 2), (0.6964991817531752, 2), (0.4941978131847645, 2), (0.5946584461700126, 2), (0.26186959572676505, 2), (0.5967422507240925, 1), (0.6434051266729385, 1), (0.33375370028178303, 1), (0.6052417487095776, 1), (0.3902539287670184…	10-methylstearic-acid	0.000340594
hdcoa_c	26.4512	4.37513e-07	[(0.5848075753750801, 3), (0.26777404572219343, 3), (0.8539388899556745, 3), (0.2965661627816585, 2), (0.4157565217447028, 2), (0.26777404572216923, 2), (0.26777404572219665, 2), (0.6264998726635622, 2), (0.18033020600868024, 2), (0.2677740457221921, 2), (0.3467884823288099, 2), (0.5882655569147544, 1), (0.3687518552088661, 1), (0.3486492359863055, 1), (0.5154422430359634, 1), (0.2718752958292527…	Hexadecenoyl-CoA-n-C161CoA	0.000374074
decdr__tb_c	26.3679	4.55493e-07	[(0.4296824891015352, 7), (0.3986476241151801, 4), (0.4296824891015529, 4), (0.3903879564823811, 3), (0.4864469508252927, 3), (0.6897523753112763, 3), (0.4864469508253104, 3), (0.3986476241151935, 2), (0.3863256348259365, 2), (0.37376452898346296, 2), (0.5739972561588723, 2), (0.3106767403433147, 2), (0.5395715522589863, 2), (0.3986476241151842, 2), (0.25160813570512697, 2), (0.2516081357051275, …	decaprenylphosphoryl-beta-D-5-ribose	0.000389447
tmbhn_c	26.2735	4.76754e-07	[(0.6196149915530396, 2), (0.4279623547955799, 2), (0.47248566173347706, 2), (0.3948559923596637, 2), (0.4279623547955753, 2), (0.6038362270794692, 2), (0.4279623547955369, 2), (0.6196149915530368, 2), (0.3587553026968542, 2), (0.6196149915530627, 1), (0.5186124777838538, 1), (0.472485661733396, 1), (0.6211506181399349, 1), (0.4051266590389679, 1), (0.4142745386336976, 1), (0.5956397613923408, 1)…	tri-methyl-behenic-acid	0.000407624
stcoa_c	26.2237	4.88374e-07	[(0.2558195131962241, 4), (0.589954253111677, 3), (0.5899542531116675, 2), (0.2899594611709454, 2), (0.2558195131962254, 2), (0.4403574225496716, 2), (0.2558195131962009, 2), (0.3038377227028298, 2), (0.6305861913427437, 2), (0.3535167096645652, 2), (0.3670494402898704, 2), (0.5899542531115788, 1), (0.3777384516810871, 1), (0.3038377227028316, 1), (0.5098391656383953, 1), (0.28145949698112804, 1)…	Stearoyl-CoA-n-C180CoA	0.000417559
ttc_c	26.2039	4.93087e-07	[(0.3613520935267398, 4), (0.6122236103713505, 3), (0.2337805132639954, 3), (0.6514495252419533, 2), (0.7080048422224968, 2), (0.2337805132639905, 2), (0.2337805132639597, 2), (0.6266424970465958, 2), (0.622138544175798, 2), (0.3613520935266588, 2), (0.5642797301187866, 1), (0.7065003630991894, 1), (0.5242358863244286, 1), (0.7308731638291243, 1), (0.7750973299487602, 1), (0.3336016557485567, 1),…	tetracosanoate-n-C240	0.000421589
dca_c	26.1579	5.04174e-07	[(0.21904957099094524, 4), (0.7830604771697456, 3), (0.5951246073748349, 2), (0.22496375210661068, 2), (0.5951246073749061, 2), (0.5951246073748945, 2), (0.2190495709909478, 2), (0.2242197364881091, 2), (0.3022963846532708, 2), (0.4162804385514586, 2), (0.3022963846532717, 2), (0.6038476088250849, 2), (0.25798174362512394, 2), (0.280991969903513, 2), (0.5951246073748734, 1), (0.5476303490237384, …	Decanoate-n-C100	0.000431069
urea_c	26.1382	5.09012e-07	[(0.4068202768545167, 3), (0.6699019381776256, 3), (0.5979607283864845, 3), (0.9046435879720128, 2), (0.40682027685451655, 2), (0.6699019381776259, 2), (0.6699019381776283, 2), (0.4068202768545077, 2), (0.40682027685449706, 2), (0.6699019381776252, 2), (0.7837720744366008, 2), (0.5979607283864742, 2), (0.5979607283864915, 2), (0.7931185050521509, 2), (0.40682027685451744, 2), (0.3503403648218148,…	Urea	0.000435206
c5tetdcoa_c	25.9158	5.66877e-07	[(0.8578798253156771, 3), (0.5864334093928252, 2), (0.30689489218042354, 2), (0.480633210081777, 2), (0.3448201463748844, 2), (0.4191467509242759, 2), (0.27517944408535644, 2), (0.275179444085386, 2), (0.6270024389739142, 2), (0.2936176063108337, 2), (0.3448201463748805, 2), (0.5898038218576488, 1), (0.3747252258952794, 1), (0.356709311401036, 1), (0.5258202906747005, 1), (0.28847374569091777, 1)…	c5-tetradecanoyl-CoA	0.00048468
decdpr__tb_c	25.7512	6.1392e-07	[(0.3859688603115131, 3), (0.2550898998186407, 3), (0.2550898998186394, 3), (0.38032179379160586, 2), (0.3583631054618377, 2), (0.36440187713382505, 2), (0.3859688603115167, 2), (0.6774247483325649, 2), (0.3583631054618358, 2), (0.42553435709966825, 2), (0.2550898998186448, 2), (0.3348259206304971, 2), (0.3583631054618336, 2), (0.2550898998186414, 2), (0.5434759179990228, 1), (0.35836310546183703…	decaprenylphosphoryl-beta-D-5-phosphoribose	0.000524902
doscoa_c	25.6706	6.38387e-07	[(0.26786343188681183, 3), (0.5857972460721367, 2), (0.27958872782389177, 2), (0.8136875646248778, 2), (0.2678634318868127, 2), (0.3928148626609924, 2), (0.8175157619732163, 2), (0.6342175332624258, 2), (0.2574994187812444, 2), (0.2511083270036973, 2), (0.2511083270036938, 2), (0.35874718060723904, 2), (0.5973350031686621, 1), (0.3756558443461641, 1), (0.26538016038339995, 1), (0.4856506876039671…	docosanoyl-CoA	0.000545821
odecoa_c	25.1974	8.03152e-07	[(0.25366315742002543, 3), (0.5905064073909767, 2), (0.29099835394967233, 2), (0.46168587226599395, 2), (0.19726496182455588, 2), (0.2536631574200036, 2), (0.19726496182454345, 2), (0.6293163902589041, 2), (0.5905064073909859, 2), (0.3048173574319666, 2), (0.3462678807577735, 2), (0.2787920963450544, 2), (0.2536631574200239, 2), (0.5905064073908802, 1), (0.3681280006901441, 1), (0.304817357431968…	Octadecenoyl-CoA-n-C181CoA	0.000686695
fmnh2_c	24.8919	9.31673e-07	[(0.11487707868457908, 4), (0.2431356160842825, 2), (0.2495522801634684, 2), (0.2199930504108776, 2), (0.406156748222806, 2), (0.21999305041088013, 2), (0.2199930504108798, 2), (0.11487707868457495, 2), (0.2431356160842838, 2), (0.3008096645230928, 2), (0.2497668564672112, 2), (0.3203848737068689, 2), (0.4176684015007879, 2), (0.24313561608424394, 2), (0.12434833897624098, 2), (0.2431356160842825…	Reduced FMN	0.000796581
andrstndn_c	24.589	1.07959e-06	[(0.5483847161236466, 6), (0.5483847161236468, 5), (0.5168848321818083, 4), (0.5483847161236467, 3), (0.5382880692663149, 2), (0.43154069795181393, 2), (0.548384716123647, 2), (0.5382880692663153, 2), (0.5350502925154959, 2), (0.4820555866369599, 2), (0.5382880692663273, 2), (0.625853518379978, 2), (0.5689584563258099, 2), (0.5350502925154969, 2), (0.5483847161236479, 2), (0.5350502925155082, 2),…	Androstenedione	0.000923049
d2hdodcoa_c	24.4894	1.13322e-06	[(0.8619625762473688, 3), (0.5879014490254302, 2), (0.6114024595339396, 2), (0.316442007740824, 2), (0.7183880820472168, 2), (0.3786562832162281, 2), (0.4263712496230511, 2), (0.2803719560472131, 2), (0.6282753196333217, 2), (0.6275243513568444, 2), (0.33902138330228554, 2), (0.4757998699859579, 2), (0.5911744515931031, 1), (0.379645488943522, 1), (0.3638442711504686, 1), (0.5351101377773729, 1),…	d2h-dodecanoyl-CoA	0.000968904
t2dodcoa_c	24.4889	1.13347e-06	[(0.8619625762473687, 3), (0.5879014490254302, 2), (0.4771983875499878, 2), (0.316442007740824, 2), (0.4240596391860112, 2), (0.2816652055766439, 2), (0.6299770887849765, 2), (0.6275243513568445, 2), (0.3390213833022856, 2), (0.2816652055766692, 2), (0.5911744515931031, 1), (0.37964548894352224, 1), (0.3638442711504684, 1), (0.5351101377773729, 1), (0.3018462728070266, 1), (0.4282412102329187, 1)…	t2-dodecanoyl-CoA	0.000969117
c3dodcoa_c	24.3943	1.18695e-06	[(0.8615804658312243, 3), (0.5879789327359957, 2), (0.6129837299835856, 2), (0.31671341745228465, 2), (0.2822190409389805, 2), (0.4224710874282068, 2), (0.2822190409389487, 2), (0.6274801802166625, 2), (0.28221904093897543, 2), (0.5912661017406357, 1), (0.3806843281582361, 1), (0.3645772335490486, 1), (0.5361735485613642, 1), (0.3046764863067929, 1), (0.4289965170151064, 1), (0.8615804658312255, …	c3-dodecanoyl-CoA	0.00101485
cdpdhdecg_c	24.3074	1.23826e-06	[(0.6360806518856961, 4), (0.6703997010061025, 3), (0.6703997010061027, 2), (0.5874712129750033, 2), (0.3140318744666829, 2), (0.5984621631507645, 2), (0.6360806518856981, 2), (0.6703997010061007, 2), (0.6399452807372372, 2), (0.24956683176499014, 2), (0.670399701006102, 2), (0.4276402075963021, 2), (0.6360806518856972, 2), (0.7387288447801288, 1), (0.5373798646048452, 1), (0.4933646668948311, 1)…	CDP-1-2-dihexadecanoylglycerol	0.00105872
eiscoa_c	24.2154	1.29503e-06	[(0.2574417912458428, 3), (0.5765818519874307, 2), (0.3979172985374101, 2), (0.6247563587561309, 2), (0.3564315825246595, 2), (0.5880802646822563, 1), (0.38746726477327387, 1), (0.2745772001278931, 1), (0.4964362611431795, 1), (0.2912477993959687, 1), (0.4799032752984418, 1), (0.819857433646078, 1), (0.3551672759960044, 1), (0.4253602225490414, 1), (0.7584971910278637, 1), (0.402687244227807, 1),…	1-eicosanoyl-CoA	0.00110725
glx_c	24.0482	1.4051e-06	[(0.4717511712612029, 4), (0.6196850581602149, 3), (0.6514734964388044, 3), (0.8403093221149319, 3), (0.5253205537803104, 3), (0.6105270231747278, 2), (0.6603181980967536, 2), (0.7627977422057649, 2), (0.535745503121407, 2), (0.5984309525732976, 2), (0.6105270231747184, 2), (0.7028249358235195, 2), (0.7045847127898911, 2), (0.6105270231747144, 2), (0.5357455031214143, 2), (0.6105270231747135, 2),…	Glyoxylate	0.00120136
octa_c	24.0392	1.41123e-06	[(0.22436955643487588, 4), (0.4125612180619941, 4), (0.3396665030810673, 3), (0.2243695564348711, 3), (0.4125612180619959, 3), (0.41256121806199497, 3), (0.5025956369181337, 3), (0.400582187264674, 3), (0.4592005779012558, 3), (0.2993204949944809, 3), (0.3923014675206871, 2), (0.5937435080103619, 2), (0.29630959886861563, 2), (0.5887659841063579, 2), (0.2993204949944841, 2), (0.4174439053720669, …	octanoate-n-C80	0.0012066
mssg_c	23.8985	1.51152e-06	[(0.2645156744924323, 4), (0.3766761391689896, 2), (0.22756168524913326, 2), (0.3124745937321298, 2), (0.40974298988952573, 2), (0.23973487895840614, 2), (0.17992161280771735, 2), (0.3488204374627785, 2), (0.1799216128077189, 2), (0.22724687917905614, 2), (0.348820437462781, 2), (0.23973487895840284, 2), (0.3663771097064825, 2), (0.4291754979316582, 1), (0.39344234665145, 1), (0.3663771097064811,…	mycothiol-oxidized--dimer	0.00129235
msh_c	23.8869	1.5201e-06	[(0.3502429142465625, 3), (0.1797556539098012, 3), (0.3502429142465663, 3), (0.2620946075088019, 3), (0.31514576013364426, 2), (0.4099443354014275, 2), (0.23974924620505755, 2), (0.17975565390980275, 2), (0.2276293827682597, 2), (0.17975565390978065, 2), (0.11803898414928192, 2), (0.4271477139062732, 1), (0.3959075214178016, 1), (0.3693855004791413, 1), (0.3775664704760139, 1), (0.262094607508797…	mycothiol-reduced	0.00129969
12dgr160_c	23.8339	1.56001e-06	[(0.5958673283271678, 3), (0.4103222900783001, 2), (0.478411349858209, 2), (0.3595393798886456, 2), (0.5958673283271738, 2), (0.3595393798886424, 2), (0.3281585310283999, 2), (0.4103222900783055, 2), (0.6089318054677173, 1), (0.4547479280121077, 1), (0.4215553773453909, 1), (0.3855068062747249, 1), (0.3855068062744997, 1), (0.3617232389351734, 1), (0.4453724136344696, 1), (0.4124290628395391, 1),…	1-2-Diacyl-sn-glycerol-dihexadecanoyl-n-C160	0.0013338
bccp_c	23.7715	1.60822e-06	[(0.6378338346976182, 3), (0.7212572295295618, 3), (0.7212572295295575, 3), (0.5712273056531715, 2), (0.6496596351785252, 2), (0.6496596351785278, 2), (0.6496596351785273, 2), (0.6496596351785286, 2), (0.6496596351785261, 2), (0.690732628976789, 2), (0.7212572295295588, 2), (0.7462642806941823, 2), (0.7212572295295557, 2), (0.6006916842252805, 2), (0.39712132317552096, 2), (0.6378338346976131, 2)…	[Acetyl-CoA:carbon-dioxide ligase (ADP-forming)]	0.00137503
h2_c	23.742	1.63162e-06	[(0.4097287184284378, 63), (0.6200967767332182, 57), (0.4087932647333957, 16), (0.4078578110383537, 12), (0.6206364119935402, 9), (0.6203665943633793, 6), (0.4172123479887746, 5), (0.3824940047961631, 5), (0.4153414405986904, 4), (0.6211760472538624, 4), (0.6202316855482987, 4), (0.42469597754911137, 3), (0.4059869036482695, 3), (0.4096117867165576, 3), (0.3830935251798561, 3), (0.432179607109448…	H2	0.00139503
dmlgnc_c	23.6046	1.74487e-06	[(0.16494532920540325, 8), (0.2370195304984421, 3), (0.6053850498995612, 3), (0.2370195304984424, 3), (0.6234771552045413, 2), (0.6067145334582821, 2), (0.21009945037729472, 2), (0.4004521081667433, 2), (0.4878658445793805, 2), (0.23701953049844196, 2), (0.23701953049841284, 2), (0.6028166700938747, 2), (0.6163006551285237, 2), (0.2370195304984457, 2), (0.6234771552045725, 1), (0.6096559192895079…	dimethyl-lignoceric-acid	0.00149187
fald_c	23.4983	1.83788e-06	[(0.5185744721354781, 4), (0.5053555774277797, 3), (0.5053555774277693, 2), (0.5053555774277211, 2), (0.4916673009538664, 2), (0.3645627899119709, 2), (0.3679416174750798, 2), (0.5858424000893819, 2), (0.5185744721354262, 2), (0.5185744721354514, 2), (0.4916673009538791, 2), (0.5221853053621087, 2), (0.5053555774277626, 2), (0.4553165289735613, 2), (0.5053555774277448, 2), (0.4916673009538925, 2)…	Formaldehyde	0.00157139
49dsha_c	23.0706	2.26577e-06	[(0.6226764447760447, 4), (0.5514385628208817, 4), (0.42417026539173097, 3), (0.41100786035279424, 2), (0.5514385628208824, 2), (0.5514385628208862, 2), (0.5514385628208788, 2), (0.6226764447760492, 2), (0.5514385628208829, 2), (0.5514385628208821, 2), (0.5514385628208813, 2), (0.4110078603527906, 2), (0.6226764447761115, 2), (0.6317823536218856, 2), (0.4847917320634167, 1), (0.4241702653917455, …	9,10-disecoandrosta-1(10),2-dien-4-oate	0.00193724
fad_c	22.9856	2.36206e-06	[(0.14731619053309095, 3), (0.13611879900932145, 3), (0.3559374816924216, 3), (0.2937139392668554, 3), (0.2611383709486156, 2), (0.2937139392668576, 2), (0.2937139392668561, 2), (0.13611879900932355, 2), (0.3074422685514325, 2), (0.3636014840383164, 2), (0.29371393926685685, 2), (0.3302634080205834, 2), (0.131618706533294, 2), (0.13611879900932167, 2), (0.14731619053309164, 2), (0.570810224095637…	Flavin-adenine-dinucleotide-oxidized	0.00201956
octdcoa_c	22.9348	2.42155e-06	[(0.35412017075407315, 3), (0.5719563944585188, 2), (0.25888470349815984, 2), (0.8177175765380817, 2), (0.2835518169975627, 2), (0.4020183471830578, 2), (0.6193851503819525, 2), (0.5832957964203429, 1), (0.39899303566964384, 1), (0.2835518169975575, 1), (0.5072023357131197, 1), (0.3076508254997169, 1), (0.48925773671157, 1), (0.8218057112449935, 1), (0.3612456239268565, 1), (0.42298650359427664, …	octadecanoyl-CoA	0.00207042
prlp_c	22.7359	2.66955e-06	[(0.5750721322471277, 4), (0.7089246225644485, 3), (0.7305820084017601, 3), (0.5751767522544723, 2), (0.5765617843794513, 2), (0.6285149080868296, 2), (0.6201608724559626, 2), (0.7089246225644497, 2), (0.575072132247129, 2), (0.5751767522544753, 2), (0.7341088391193111, 2), (0.6481160405426205, 2), (0.8201774339387338, 2), (0.5232073844582157, 2), (0.5751767522544733, 2), (0.6510608511165112, 2),…	5-5-phospho-1-deoxyribulos-1-ylamino-methylideneamino-1-5-phosphoribosyl-imidazole-4-carboxamide	0.00228247
prbatp_c	22.5767	2.88648e-06	[(0.7174392142852559, 3), (0.5929255043590864, 3), (0.7331323110005223, 3), (0.552197930323001, 2), (0.5536084688431071, 2), (0.4919218888665875, 2), (0.5536084688431111, 2), (0.6082876983121066, 2), (0.727550613573388, 2), (0.5522937530722251, 2), (0.5521979303230028, 2), (0.6078118509162461, 2), (0.6323371503491337, 2), (0.6033676675528777, 2), (0.5522937530722258, 2), (0.4919218888665903, 2), …	1-5-Phosphoribosyl-ATP	0.00246794
prfp_c	22.576	2.8874e-06	[(0.5750721322471275, 4), (0.5751767522544721, 3), (0.7089246225644485, 3), (0.7305820084017601, 3), (0.5751767522544731, 3), (0.6114281475589054, 2), (0.576561784379451, 2), (0.6285149080868296, 2), (0.6201608724559624, 2), (0.7089246225644497, 2), (0.5750721322471288, 2), (0.6091957266269914, 2), (0.7341088391193111, 2), (0.5232073844582156, 2), (0.6510608511165112, 2), (0.5232073844582128, 2),…	1-5-Phosphoribosyl-5-5-phosphoribosylamino-methylideneaminoimidazole-4-carboxamide	0.00246873
prbamp_c	22.5409	2.93759e-06	[(0.574393773971411, 3), (0.5744985609949791, 3), (0.7089246225644485, 3), (0.7305820084017602, 3), (0.6111950769638393, 2), (0.5758858041964148, 2), (0.6282920863592989, 2), (0.6201608724559622, 2), (0.6508515527472853, 2), (0.5743937739714123, 2), (0.6948658437045441, 2), (0.6282920863593, 2), (0.7341088391193112, 2), (0.5744985609949813, 2), (0.5232073844582148, 2), (0.5758858041964074, 2), (0…	1-5-Phosphoribosyl-AMP	0.00251164
fadh2_c	22.5342	2.94722e-06	[(0.15038023670459033, 3), (0.3124006784121036, 3), (0.2741129542995729, 3), (0.24601724814971135, 2), (0.2741129542995754, 2), (0.16124821477097262, 2), (0.2460172481497086, 2), (0.15038023670459078, 2), (0.5671628602885923, 2), (0.3637321246786547, 2), (0.31240067841202324, 2), (0.13084247427808934, 2), (0.27411295429957483, 2), (0.44794709517500414, 2), (0.5202638165237209, 1), (0.304672655507…	Flavin-adenine-dinucleotide-reduced	0.00251987
ribflv_c	22.1966	3.47889e-06	[(0.2305581514315465, 3), (0.18069611671336092, 3), (0.11241545322467872, 3), (0.2457626916491623, 2), (0.3485174791597417, 2), (0.5419973954582921, 2), (0.294363811814673, 2), (0.20872531443661835, 2), (0.2087253144366189, 2), (0.20872531443661868, 2), (0.2305581514315481, 2), (0.3758802243371391, 2), (0.20872531443661813, 2), (0.2460776435817797, 2), (0.2460776435817814, 2), (0.1124154532246809…	Riboflavin	0.00297445
fmn_c	22.0226	3.78948e-06	[(0.11525536995262853, 4), (0.2414481223831355, 3), (0.19007670519586528, 3), (0.2560448499567374, 2), (0.5555892621466193, 2), (0.21778498369159294, 2), (0.2414481223831373, 2), (0.2177849836915925, 2), (0.25635167309225393, 2), (0.2563516730922556, 2), (0.12475781919082565, 2), (0.3018002334924383, 2), (0.2177849836915932, 2), (0.2177849836915915, 2), (0.41885074955234897, 2), (0.24144812238309…	FMN	0.00324001
hexdcoa_c	21.7485	4.33692e-06	[(0.8196679039383921, 3), (0.5733223971049157, 2), (0.2703187324457792, 2), (0.5733223971049265, 2), (0.24553308012166986, 2), (0.4060300214444176, 2), (0.3673129928884479, 2), (0.6193924499910477, 2), (0.35181293395323904, 2), (0.5843554614821044, 1), (0.4102433955304397, 1), (0.29231198326359803, 1), (0.5179489641435829, 1), (0.32366189739524776, 1), (0.4985953017006404, 1), (0.8237122977240257…	hexadecanoyl-CoA	0.00370806
acald_c	21.7344	4.36699e-06	[(0.99999999999825, 26), (0.9787054356772574, 23), (0.9787054356772656, 18), (0.9999999999982462, 15), (0.9787054356772492, 11), (0.9999999999983116, 7), (0.9999999999982541, 6), (0.978705435677282, 6), (0.9999999999982576, 6), (0.9999999999982424, 6), (0.9787054356772412, 4), (0.9999999999982656, 4), (0.6816843381552271, 4), (0.9999999999982271, 4), (0.9999999999982346, 3), (0.7648557267503205, …	Acetaldehyde	0.00373377
etha_e	21.6437	4.5665e-06	[(0.6267511091220258, 2), (0.4230168558782754, 2), (0.99999999999987, 2), (0.6647445063612663, 2), (0.4631026984640377, 2), (0.5883065040915603, 2), (0.7516778946557109, 2), (0.4762418724367077, 2), (0.4405906445533577, 2), (0.6714748724646167, 2), (0.452715172819253, 2), (0.6703820998704442, 2), (0.42067043144077454, 2), (0.6598261998422249, 1), (0.4527151728192453, 1), (0.4162672383916982, 1), …	Ethanolamine	0.00390435
dodcoa_c	21.4762	4.95963e-06	[(0.8660415744614266, 3), (0.5949526988976351, 2), (0.30305996143701786, 2), (0.2707662743049237, 2), (0.4137966840088144, 2), (0.6396594549586371, 2), (0.5949526988976452, 2), (0.2898069802786967, 2), (0.5393448769068975, 2), (0.34721094009636305, 2), (0.6056953712349338, 1), (0.431956446708904, 1), (0.322614566196364, 1), (0.5393840929527454, 1), (0.35456306213942523, 1), (0.4947397640507674, 1…	dodecanoyl-CoA	0.00424049
dmlz_c	21.4582	5.00376e-06	[(0.1913066702675037, 3), (0.17025116404251212, 3), (0.1033650669182361, 3), (0.21100302243200145, 2), (0.4893880188120515, 2), (0.2672455815542989, 2), (0.15111618361782625, 2), (0.17025116404251278, 2), (0.33136213628261685, 2), (0.10336506691823401, 2), (0.103365066918232, 2), (0.21133932152907145, 2), (0.17025116404251162, 2), (0.21133932152907345, 2), (0.20765921987678704, 2), (0.34808415041…	6-7-Dimethyl-8-1-D-ribityl-lumazine	0.00427821
etha_c	21.1119	5.9361e-06	[(0.6267511091220258, 2), (0.4230168558782754, 2), (0.6647445063612663, 2), (0.4631026984640378, 2), (0.5883065040915603, 2), (0.7516778946557109, 2), (0.4405906445533576, 2), (0.6714748724646167, 2), (0.4527151728192529, 2), (0.6703820998704442, 2), (0.5388770441803565, 2), (0.6598261998422249, 1), (0.4527151728192453, 1), (0.4162672383916981, 1), (0.4857269930830865, 1), (0.4857269930831673, 1)…	Ethanolamine	0.00507537
mcbts_c	21.084	6.01847e-06	[(0.5874896469216252, 4), (0.5874896469216454, 4), (0.3721754086340556, 2), (0.4930073628466475, 2), (0.5874896469216246, 2), (0.4391490958822942, 2), (0.5391785664634334, 2), (0.36040195090571225, 2), (0.4544266669973731, 2), (0.5991535453128115, 1), (0.4979663744608653, 1), (0.4544266669973752, 1), (0.50998097908114, 1), (0.3959003634485149, 1), (0.5509334319597122, 1), (0.6310625274301319, 1),…	mycobactin-S	0.00514579
clpn160190_c	21.0519	6.11463e-06	[(0.4326124561706077, 4), (0.6104658920516954, 2), (0.5944030751180631, 2), (0.5944030751179824, 2), (0.3127816705108267, 2), (0.4326124561706083, 2), (0.4148870499891477, 2), (0.4326124561706057, 2), (0.3895306035534142, 2), (0.6041180810919751, 2), (0.4326124561706092, 2), (0.4326124561706089, 2), (0.3842845366566302, 2), (0.4553586103329952, 2), (0.606631214117677, 1), (0.5451378632232661, 1),…	cardiolipin-dihexadecanoyl-dimethylstearoyl	0.00522801
pmocta_c	20.977	6.3451e-06	[(0.4604813011945568, 3), (0.4671438103394941, 2), (0.6261138864825726, 2), (0.36375042894125387, 2), (0.4671438103394961, 2), (0.4671438103394938, 2), (0.6023114686896327, 2), (0.3637504289411633, 2), (0.6261138864825898, 1), (0.5150017322636953, 1), (0.4671438103394166, 1), (0.6232951944333289, 1), (0.4440585068434372, 1), (0.4632107623436991, 1), (0.5966566497825635, 1), (0.4671438103394792, 1…	penta-methyl-octacosanoate	0.00542506
ac_e	20.9404	6.46099e-06	[(0.9967311434103924, 328), (0.8219720481727655, 21), (0.9999999996977288, 10), (0.9960773720924708, 2), (0.8550860086394927, 1), (0.8550860086412116, 1), (0.9967894020976148, 1), (0.8550860086399591, 1), (0.9970580290693531, 1), (0.9995096715115588, 1), (0.9999999996975886, 1), (0.9899556064416948, 1), (0.9962714604524788, 1), (0.9976322396299246, 1), (0.8262640102970815, 1), (0.9968090416340336…	Acetate	0.00552415
tdcoa_c	20.8919	6.61786e-06	[(0.5754593354214805, 2), (0.28257545893390346, 2), (0.373369412599984, 2), (0.4099552114407155, 2), (0.6201534388433722, 2), (0.3495098608208529, 2), (0.5861808939542701, 1), (0.4212280993252553, 1), (0.3008652946968721, 1), (0.5286761990736899, 1), (0.3392948979735477, 1), (0.5079160160029008, 1), (0.8255785171365758, 1), (0.3733694125999872, 1), (0.41825191661367617, 1), (0.779950535380332, 1)…	tetradecanoyl-CoA	0.00565827
4r5au_c	20.8911	6.62032e-06	[(0.14804305755215347, 4), (0.12581077671706475, 4), (0.18106061103613666, 2), (0.4530749160060977, 2), (0.11851270645876527, 2), (0.3887220014826375, 2), (0.1814164930543076, 2), (0.0743638125306385, 2), (0.12581077671705634, 2), (0.1814164930543065, 2), (0.13974081392620047, 2), (0.2968224766009272, 2), (0.14804305755211405, 2), (0.14654281095406668, 2), (0.07436381253064328, 2), (0.14654281095…	4-1-D-Ribitylamino-5-aminouracil	0.00566037
ficytc_c	20.8058	6.9056e-06	[(0.5279536382891871, 3), (0.6272470126155203, 3), (0.8866327308125332, 3), (0.8866327308125301, 2), (0.5279536382891958, 2), (0.7557491169085782, 2), (0.6272470126155578, 2), (0.5564160024088785, 2), (0.5279536382891944, 2), (0.6272470126155316, 2), (0.6272470126155469, 2), (0.6272470126155144, 2), (0.7295642806288196, 2), (0.6729946300420059, 2), (0.6272470126155557, 2), (0.6272470126155233, 2)…	Ferricytochrome-c	0.00590429
tdm4_c	20.7308	7.16629e-06	[(0.4008761775581777, 2), (0.4272766225336044, 2), (0.4325064711871629, 2), (0.42838334092082375, 2), (0.4135642014944145, 2), (0.7443902653140259, 2), (0.4121287294662853, 2), (0.3359066450753392, 1), (0.4989774828919844, 1), (0.7010528425293036, 1), (0.3869687617521053, 1), (0.6352695703185351, 1), (0.3423851447638593, 1), (0.09907996112436852, 1), (0.582011639265706, 1), (0.34932144076040705, …	trehalose-dimycolate-alpha-mycolate-methoxymycolate	0.00612718
tdm3_c	20.7077	7.24862e-06	[(0.4272800388103752, 2), (0.4325019338105364, 2), (0.4008722755725397, 2), (0.42838334092082175, 2), (0.4135675081339552, 2), (0.3359066450753341, 1), (0.4982489154866365, 1), (0.7010528425293032, 1), (0.3869630307106995, 1), (0.6343420000004159, 1), (0.3410167928652057, 1), (0.09907996112436764, 1), (0.5811028879254208, 1), (0.34932423374897864, 1), (0.3847378384911079, 1), (0.3893827450504039,…	trehalose-dimycolate-alpha-mycolate-ketomycolate	0.00619757
Ac2PIM2_c	20.6769	7.3602e-06	[(0.5847626589410575, 3), (0.5346439389144705, 2), (0.5907648374478287, 2), (0.3071100695641179, 2), (0.5847626589410566, 2), (0.5673821302047535, 2), (0.5892198609052748, 2), (0.5847626589410573, 2), (0.5907648374479161, 2), (0.6069471348840982, 2), (0.5892198609052797, 2), (0.5847626589410562, 2), (0.6150718660238829, 1), (0.5325011585446695, 1), (0.4867121712510402, 1), (0.618580814491775, 1),…	di-acyl-phosphatidylinositol-mannoside-di-mannose-tuberculosis	0.00629297
tre6mm_c	20.6763	7.36219e-06	[(0.4007578991802662, 2), (0.4313858677309416, 2), (0.7443741750228021, 2), (0.4622530736826837, 2), (0.42829337030840336, 2), (0.412508923990624, 2), (0.7443741750228055, 2), (0.3361816946881992, 1), (0.4973646051195397, 1), (0.7003158614652739, 1), (0.3868476183413358, 1), (0.6333364365550225, 1), (0.3401036473459461, 1), (0.0996091790643476, 1), (0.5803909501539591, 1), (0.3483989166257012, 1)…	alpha,alpha-Trehalose 6-mycolate	0.00629467
tre6mmp_c	20.6685	7.39069e-06	[(0.4007671080730979, 2), (0.3585336826347908, 2), (0.4312209659681521, 2), (0.4621525479114556, 2), (0.4282929233273043, 2), (0.412336412459604, 2), (0.7443824111600709, 2), (0.33622039816627763, 1), (0.4972304881756317, 1), (0.7003066410072517, 1), (0.3868597848328851, 1), (0.6331823183079984, 1), (0.339960997265352, 1), (0.09966224633954013, 1), (0.5802552021993355, 1), (0.34825363970158185, 1…	cytoplasmic_trehalosemonomycolate-P	0.00631904
c78mycolateACP_c	20.6224	7.56135e-06	[(0.3614025666147925, 2), (0.4334095994599415, 2), (0.4140034930618153, 2), (0.40407855830078426, 2), (0.33883463460594665, 1), (0.4933480675851487, 1), (0.6754660107631023, 1), (0.3900676958321239, 1), (0.6244416073084239, 1), (0.3416944771861453, 1), (0.10393439839129348, 1), (0.5791155557970596, 1), (0.35101474444211045, 1), (0.3865931714223321, 1), (0.3917352962703349, 1), (0.1675271302012699…	C78-alpha-mycolate-ACP	0.00646495
5aprbu_c	20.5829	7.71048e-06	[(0.15459896369952436, 4), (0.13198039842118853, 4), (0.15459896369952458, 2), (0.4663581922502903, 2), (0.2826610306732121, 2), (0.12410352900180364, 2), (0.1532070729247832, 2), (0.109120000575615, 2), (0.14625885282147533, 2), (0.4071189876731046, 2), (0.07858238494533132, 2), (0.13198039842117826, 2), (0.31088084938965743, 2), (0.1462588528214775, 2), (0.15459896369948328, 2), (0.153207072924…	5-Amino-6-5-phosphoribitylamino-uracil	0.00659246
c78mycolatepp_c	20.3564	8.62571e-06	[(0.11321835092155315, 3), (0.4005834277351112, 2), (0.4209110571212772, 2), (0.7447711249961859, 2), (0.4545929825404745, 2), (0.40242554446812656, 2), (0.3419278364079263, 1), (0.4892063398523192, 1), (0.6925594970712703, 1), (0.3869692416140691, 1), (0.6239353779926321, 1), (0.33184888729102946, 1), (0.11321835092155327, 1), (0.5731607702245899, 1), (0.33991065210064736, 1), (0.374345169494912…	C78-alpha-mycolate-PP	0.00737498
pa190190_c	20.3461	8.66977e-06	[(0.8793555859818726, 3), (0.5903531662960544, 2), (0.31494548403946354, 2), (0.7997845274154577, 2), (0.5952899557317914, 2), (0.340866653177459, 2), (0.39068927319097296, 2), (0.3935392996719098, 2), (0.5903531662960639, 1), (0.5598796058829808, 1), (0.3553503173524487, 1), (0.6032409155461768, 1), (0.3834654228830893, 1), (0.3740801782783581, 1), (0.5815961007081972, 1), (0.3824079701338413, 1…	1-2-sn-glycerol-3-phosphate	0.00741265
tamlgnc_c	20.009	1.0247e-05	[(0.6211126859432812, 2), (0.4494242475879833, 2), (0.4682229988311897, 2), (0.4494242475879786, 2), (0.5997974478221967, 2), (0.5934211205756177, 2), (0.4494242475879469, 2), (0.3732397292937649, 2), (0.6211126859432999, 1), (0.5155138430474898, 1), (0.4682229988311105, 1), (0.619592966025254, 1), (0.4112196580704827, 1), (0.4398260954879197, 1), (0.5934211205756401, 1), (0.4682229988311746, 1),…	tri-methyl-lignoceric-acid	0.00876119
o2_c	19.9048	1.07912e-05	[(0.4234341597974731, 5), (0.560599309434498, 4), (0.6118662883348762, 3), (0.5199483866636105, 3), (0.5470157736428128, 3), (0.5470157736428033, 3), (0.4234341597974658, 2), (0.5470157736428082, 2), (0.5199483866636151, 2), (0.5006749286407212, 2), (0.5049617217166863, 2), (0.6108010787104852, 2), (0.5470157736428021, 2), (0.5872687785370754, 2), (0.4617845204110586, 2), (0.4511340190247353, 2),…	O2	0.00922646
pg160190_c	19.8904	1.08683e-05	[(0.4552538750981955, 3), (0.4552538750981949, 3), (0.6085875663970031, 2), (0.5876028333807082, 2), (0.5932565792950686, 2), (0.3145826669365087, 2), (0.4377372640465703, 2), (0.4990304934847649, 2), (0.4552538750981929, 2), (0.5135801487464529, 2), (0.6027405868223771, 2), (0.451196293836693, 2), (0.4552538750981961, 2), (0.5932565792951487, 2), (0.4552538750981962, 2), (0.618129886663364, 1), …	Phosphatidylglycerol-hexadecanoyl-methylstearoyl	0.00929238
pgp160190_c	19.8881	1.08808e-05	[(0.5882960069337251, 2), (0.5928467762299497, 2), (0.3135105008807457, 2), (0.4811877021981344, 2), (0.4645050076107552, 2), (0.4979200762228138, 2), (0.48118770219813206, 2), (0.5367372264083847, 2), (0.4811877021981338, 2), (0.6033571181711324, 2), (0.8365280609499829, 2), (0.4811877021981351, 2), (0.4312209246658668, 2), (0.4811877021981339, 2), (0.4811877021981352, 2), (0.6237475842739971, 1…	Phosphatidylglycerophosphate-hexadecanoyl-tuberculostearoyl-C160-C190	0.00930311
Ac1PIM1_c	19.6351	1.23381e-05	[(0.5672454622034913, 3), (0.5902694198279195, 2), (0.3094837226381573, 2), (0.5672454622034906, 2), (0.5503867219402693, 2), (0.5190317074603186, 2), (0.5902694198280078, 2), (0.5672454622034909, 2), (0.5902694198280032, 2), (0.6052133060164178, 2), (0.5672454622034899, 2), (0.4888403312199597, 2), (0.5157420990260737, 2), (0.6228514812528672, 1), (0.5345923765703916, 1), (0.485655649138158, 1),…	acyl-phosphatidylinositol-mannoside-tuberculosis	0.010549
thmpp_c	19.5592	1.28127e-05	[(0.6371859871717671, 3), (0.6452642583965398, 3), (0.7163183806572735, 3), (0.8268402938493229, 3), (0.8268402938493226, 2), (0.32901899258300005, 2), (0.3578781876718835, 2), (0.4821914349411845, 2), (0.3163886114154215, 2), (0.4435191014256749, 2), (0.4220760507762779, 2), (0.7055024360720675, 2), (0.6551213723201611, 1), (0.3955645471421544, 1), (0.3018771792161522, 1), (0.5127278937167782, 1…	Thiamine-diphosphate	0.0109549
hdcea_c	19.3518	1.42057e-05	[(0.2451395663380842, 3), (0.4368121386156033, 2), (0.3182643799335652, 2), (0.3612459532070127, 2), (0.4772348463746922, 2), (0.27781557216712216, 2), (0.3612459532070093, 2), (0.24513956633808465, 2), (0.2451395663380572, 2), (0.4060147341655576, 2), (0.3612459532069501, 2), (0.24513956633808756, 2), (0.3213699849388741, 2), (0.6131234708211923, 1), (0.4772348463746917, 1), (0.32136998493887825…	Hexadecenoate-n-C161	0.0121459
pmtcoa_c	19.3339	1.43328e-05	[(0.8600688168406865, 3), (0.5835218622628944, 2), (0.28686205931559383, 2), (0.28540438136767, 2), (0.4113914938955699, 2), (0.6259575642014417, 2), (0.5835218622629038, 2), (0.34690693354174224, 2), (0.5835218622628027, 1), (0.4551409845818817, 1), (0.34656186186470683, 1), (0.5153566020149898, 1), (0.3659361157669928, 1), (0.4972233712237298, 1), (0.8600688168406877, 1), (0.3691674580275332, 1…	Palmitoyl-CoA-n-C160CoA	0.0122546
hco3_c	19.2025	1.53014e-05	[(0.4876497379827075, 4), (0.6266723265941104, 4), (0.7099365537141957, 3), (0.5936190873577998, 3), (0.6262593557177357, 3), (0.7099365537141966, 3), (0.7099633059854139, 3), (0.6368462223112707, 3), (0.2947271424704981, 3), (0.6368462223112732, 3), (0.7099633059854169, 2), (0.5936190873578047, 2), (0.6446221886509372, 2), (0.7099633059854251, 2), (0.8437013974096685, 2), (0.7171176696279289, 2)…	Bicarbonate	0.0130827
thmmp_c	19.001	1.69182e-05	[(0.8290095277283511, 3), (0.8290095277283507, 2), (0.3827973373943948, 2), (0.3299890138678657, 2), (0.3674607268052363, 2), (0.4936047672904184, 2), (0.6358301487631741, 2), (0.44183208238981503, 2), (0.4553974331942167, 2), (0.7097442617709714, 2), (0.34783747285769506, 2), (0.6631301787668671, 1), (0.4073437721838097, 1), (0.29682822832955125, 1), (0.5103026128691306, 1), (0.37734515736507296…	Thiamin-monophosphate	0.0144651
pheme_e	18.9633	1.72393e-05	[(0.6436208379779133, 4), (0.6436208379778967, 2), (0.5519555106429592, 2), (0.3673392853430014, 2), (0.3952851737486777, 2), (0.2488375162359734, 2), (0.21102305283823344, 2), (0.7403539362773437, 2), (0.5685718295753164, 2), (0.3952851737486656, 2), (0.2488375162359754, 2), (0.3673392853430023, 2), (0.6436208379777236, 1), (0.4215792346141419, 1), (0.3952851737486314, 1), (0.6372454304116517, 1…	Heme (protoheme)	0.0147396
pheme_c	18.9633	1.72393e-05	[(0.6436208379779133, 4), (0.6436208379778968, 2), (0.5519555106429592, 2), (0.21102305283823344, 2), (0.7403539362773437, 2), (0.5685718295753163, 2), (0.3952851737486656, 2), (0.2488375162359756, 2), (0.6436208379777237, 1), (0.4215792346141418, 1), (0.3952851737486316, 1), (0.6372454304116518, 1), (0.3558747024122588, 1), (0.5611510574813382, 1), (0.6436208379779188, 1), (0.3952851737488611, 1…	Protoheme	0.0147396
acg5sa_c	18.9545	1.73151e-05	[(0.33934692012012113, 5), (0.4555924997325245, 3), (0.6440466299185306, 3), (0.4380262844000844, 3), (0.35487839970383506, 2), (0.5785220049192245, 2), (0.4204600690676881, 2), (0.3525831283014533, 2), (0.652769151823293, 2), (0.4380262844000903, 2), (0.4204600690676411, 2), (0.6527691518232861, 2), (0.4204600690676599, 2), (0.4204600690676521, 2), (0.4380262844001021, 2), (0.4380262844000895, 2…	N-Acetyl-L-glutamate-5-semialdehyde	0.0148044
4abut_c	18.7942	1.87566e-05	[(0.5675782424768512, 2), (0.3716077071969155, 2), (0.4177433575037148, 2), (0.44218102035797097, 2), (0.4707228796296372, 2), (0.4464868053107984, 2), (0.5697129525945942, 2), (0.4707228796296398, 2), (0.3881857893911742, 1), (0.4994046796522424, 1), (0.5468192643309822, 1), (0.31645201284011953, 1), (0.4707228796296358, 1), (0.5534722408523438, 1), (0.4682004493378509, 1), (0.5635378644005584, …	4-Aminobutanoate	0.0160369
thm_c	18.5784	2.08905e-05	[(0.8297013556387791, 3), (0.8297013556387787, 2), (0.3272262343139773, 2), (0.37382681999942496, 2), (0.5007919193325888, 2), (0.6346538786046377, 2), (0.3489887622091915, 2), (0.6435357898677221, 2), (0.49409870272697504, 2), (0.7177701825548977, 2), (0.4628774025682429, 2), (0.7124154050708905, 2), (0.5007919193325405, 2), (0.3535414562361792, 2), (0.6679995147959962, 1), (0.4150595883444021, …	Thiamin	0.0178614
pg190_c	18.3914	2.29371e-05	[(0.4466523683220819, 3), (0.44665236832208144, 3), (0.4466523683220796, 2), (0.5861914532534116, 2), (0.3135035673104978, 2), (0.431692464253692, 2), (0.4466523683220823, 2), (0.4466523683220817, 2), (0.4774795624940514, 2), (0.5938031229015139, 2), (0.4774795624940858, 2), (0.4466523683220812, 2), (0.44665236832208255, 2), (0.4316924642536938, 2), (0.4424557940015379, 2), (0.5861914532534223, 1…	Phosphatidylglycerol-dimethylstearoyl-C190	0.0196112
1msg3p_c	18.3635	2.32597e-05	[(0.8941132869861914, 3), (0.42935160263501904, 3), (0.5864014815336043, 2), (0.3142788334036588, 2), (0.42935160263501937, 2), (0.41386069856391183, 2), (0.4113758360101518, 2), (0.4293516026350195, 2), (0.4293516026350192, 2), (0.3811133797341396, 2), (0.5932333396023871, 2), (0.4783112714707932, 2), (0.4293516026350189, 2), (0.4293516026350172, 2), (0.4351006913226908, 2), (0.5864014815336147,…	1-Acyl-sn-glycerol-3-phosphate-branched-C190	0.0198871
pgp190_c	18.3546	2.33636e-05	[(0.4679556856159866, 3), (0.4679556856159863, 3), (0.4679556856159844, 2), (0.5859196422710449, 2), (0.31250024605212, 2), (0.4536496289983729, 2), (0.46795568561598705, 2), (0.4515125079603826, 2), (0.4405740562836988, 2), (0.4679556856159868, 2), (0.4515125079603828, 2), (0.5945405157808438, 2), (0.4766927966022421, 2), (0.8228431997813269, 2), (0.4679556856159859, 2), (0.4679556856159872, 2),…	Phosphatidylglycerophosphate-dituberculostearoyl-C190	0.0199759
kmycolate_c	18.1124	2.63742e-05	[(0.2057597295183394, 2), (0.3739191810782373, 2), (0.3707387321212267, 2), (0.20927253946903093, 2), (0.2005708779972824, 2), (0.3742657862281615, 2), (0.3360205944692635, 1), (0.3248422146578384, 1), (0.3506903262787717, 1), (0.34871918015290826, 1), (0.3470755707627513, 1), (0.16558429386809892, 1), (0.09870534267901064, 1), (0.34947262802326434, 1), (0.23932375000857603, 1), (0.18700674958381…	keto-mycolate-2-cyclopropanated-rings	0.02255
mkmycolate_c	18.0958	2.65942e-05	[(0.20576131615093288, 2), (0.3739191810782373, 2), (0.3707387321212267, 2), (0.20926644209533996, 2), (0.2005724246181546, 2), (0.37426578622816137, 2), (0.3360205944692652, 1), (0.32538711341796595, 1), (0.35069032627877145, 1), (0.34871918015290826, 1), (0.34707557076275103, 1), (0.16426324677375168, 1), (0.0987053426790106, 1), (0.34947262802326456, 1), (0.23932375000857603, 1), (0.1852357773…	keto-mycolate-1-cyclopropanated-rings	0.022738
chsterol_c	17.7271	3.19921e-05	[(0.3051541613469925, 4), (0.3993083157747058, 3), (0.3993083157747024, 3), (0.8092871759440219, 3), (0.4068202768543056, 3), (0.30510460308188797, 2), (0.5699996728598228, 2), (0.4068202768543045, 2), (0.3051541613470028, 2), (0.30515416134699724, 2), (0.6045370382627894, 2), (0.4068202768543055, 2), (0.350340364821649, 2), (0.6471533213573679, 2), (0.5255150990042707, 2), (0.6377296171958612, 2…	Cholesterol	0.0273532
adocbl_c	17.716	3.21701e-05	[(0.30515416134699314, 5), (0.3993083157747055, 4), (0.8092871759440291, 4), (0.4068202768543048, 3), (0.4679940221263152, 3), (0.3993083157747034, 3), (0.2537357193058161, 3), (0.2537357193058195, 3), (0.4068202768543055, 3), (0.30510460308189, 2), (0.5699996728598226, 2), (0.3051541613470037, 2), (0.3503403648216508, 2), (0.2537357193058173, 2), (0.6045370382627892, 2), (0.25373571930581684, 2)…	Adenosylcobalamin	0.0275055
so4_c	17.716	3.21701e-05	[(0.30515416134699314, 4), (0.8092871759440288, 4), (0.4679940221263153, 3), (0.3993083157747004, 3), (0.2537357193058161, 3), (0.25373571930581684, 3), (0.25373571930581484, 3), (0.3503403648216501, 3), (0.4068202768543055, 3), (0.2537357193058195, 3), (0.5699996728598224, 2), (0.4068202768543038, 2), (0.3051541613470037, 2), (0.3993083157747056, 2), (0.6157392280236462, 2), (0.4679940221263138,…	Sulfate	0.0275055
pi_c	17.716	3.21701e-05	[(0.4679940221263143, 3), (0.3503403648216493, 3), (0.3993083157747005, 3), (0.8092871759440301, 3), (0.3993083157746944, 3), (0.4068202768542968, 3), (0.2537357193058177, 3), (0.4068202768543045, 3), (0.3051541613469926, 2), (0.8092871759440309, 2), (0.5699996728598231, 2), (0.40682027685430383, 2), (0.6471533213573625, 2), (0.30515416134700457, 2), (0.41193334623546896, 2), (0.4068202768543031,…	Phosphate	0.0275055
gmhep7p_c	17.716	3.21701e-05	[(0.5931797231456959, 4), (0.6006916842253013, 3), (0.1907128240559707, 3), (0.6496596351783511, 3), (0.6948458386530051, 2), (0.4300003271401788, 2), (0.6948458386529968, 2), (0.34823926829753404, 2), (0.7462642806941837, 2), (0.600691684225296, 2), (0.5931797231456963, 2), (0.6496596351783519, 2), (0.6948458386530074, 2), (0.3622703828041399, 2), (0.7462642806941845, 2), (0.7462642806941844, 2)…	D-Glycero-D-manno-heptose 7-phosphate	0.0275055
ptd1ino160190_c	17.693	3.25443e-05	[(0.5351876923417587, 3), (0.5351876923417562, 2), (0.5892849698596816, 2), (0.3142004355676932, 2), (0.5192838637026496, 2), (0.5351876923417591, 2), (0.5856763086610106, 2), (0.5351876923417578, 2), (0.6017679950199482, 2), (0.5351876923417592, 2), (0.834057838227487, 2), (0.5351876923417593, 2), (0.5892849698597651, 2), (0.4790086244261922, 2), (0.6370887543942223, 1), (0.5386809588308815, 1),…	phosphatidyl-1D-myo-inositol-C160-C190	0.0278254
phdcacoa_c	17.6348	3.35095e-05	[(0.6739752613277517, 3), (0.42201941582433855, 3), (0.8447067514285851, 3), (0.7103132147547722, 2), (0.2962536932519157, 2), (0.8447067514285859, 2), (0.3319728185006413, 2), (0.4228886082001991, 2), (0.296253693251888, 2), (0.2962536932519131, 2), (0.6361621603800676, 2), (0.6030040276302723, 2), (0.5609210238950346, 2), (0.4025316703413845, 2), (0.2962536932519151, 2), (0.2962536932519177, 2)…	phenol-palmitic-coenzyme-A	0.0286506
actp_c	17.6341	3.3521e-05	[(0.3940262078550075, 10), (0.39402620785500464, 7), (0.3836497639920021, 6), (0.5107154788086178, 6), (0.38364976399200623, 5), (0.3836497639919941, 5), (0.42499601904125495, 5), (0.5107154788086259, 4), (0.4707228305619998, 4), (0.3940262078550133, 4), (0.4802474746408402, 4), (0.5107154788086218, 4), (0.3836497639919981, 3), (0.4707228305619949, 3), (0.6001176978032051, 3), (0.6001176978031934…	Acetyl-phosphate	0.0286605
gmhep17bp_c	17.4138	3.74433e-05	[(0.3993083157746997, 3), (0.8092871759440321, 3), (0.4679940221263124, 2), (0.5699996728598207, 2), (0.4068202768540989, 2), (0.30515416134700424, 2), (0.8256052751529535, 2), (0.3503403648214743, 2), (0.4068202768540983, 2), (0.4068202768540913, 2), (0.6486456604461739, 2), (0.5255150990042738, 2), (0.3051541613469925, 2), (0.6377296171958582, 2), (0.3993083157746937, 2), (0.3458665311012689, 2…	D-Glycero-D-manno-heptose 1,7-bisphosphate	0.032014
ppi_c	17.0567	4.48104e-05	[(0.2974662516940294, 3), (0.790263790573277, 3), (0.3051046030818938, 3), (0.569999672859821, 2), (0.3051541613470058, 2), (0.2974662516940285, 2), (0.3958378236538693, 2), (0.5917994587427774, 2), (0.3958378236538593, 2), (0.2974662516940191, 2), (0.2974662516940264, 2), (0.2974662516940203, 2), (0.6377296171958582, 2), (0.3119542297893757, 2), (0.3958378236538633, 2), (0.6069873674765229, 1), …	Diphosphate	0.0383129
acg5p_c	17.0567	4.48104e-05	[(0.2974662516940274, 6), (0.395837823653863, 5), (0.3958378236538623, 4), (0.3408826340255584, 4), (0.3958378236538637, 4), (0.3051541613469955, 3), (0.5818832297822811, 3), (0.2974662516940304, 3), (0.2974662516940202, 3), (0.7902637905732761, 3), (0.3958378236538558, 3), (0.2680254628284553, 3), (0.3051046030818921, 2), (0.569999672859821, 2), (0.6173395408466186, 2), (0.3958378236538603, 2), …	N-Acetyl-L-glutamyl-5-phosphate	0.0383129
pppi_c	17.0567	4.48104e-05	[(0.3051541613469947, 3), (0.3958378236538608, 3), (0.2974662516940297, 3), (0.3958378236538631, 3), (0.2974662516940262, 3), (0.7902637905732768, 3), (0.3119542297893765, 3), (0.5699996728598207, 2), (0.3119542297893806, 2), (0.3051541613470067, 2), (0.30510460308189224, 2), (0.2537357193058125, 2), (0.31195422978937937, 2), (0.6377296171958581, 2), (0.3051046030818941, 2), (0.3958378236538672, …	Inorganic-triphosphate	0.0383129
g3pe_c	17.0457	4.50588e-05	[(0.5895676500960456, 2), (0.3837176426449609, 2), (0.616495380263399, 2), (0.6273103335191847, 2), (0.6489507659746749, 1), (0.4419910540875757, 1), (0.4145458740535436, 1), (0.592827000277489, 1), (0.4956270179791834, 1), (0.6654133918789317, 1), (0.6526571162284043, 1), (0.7310211067304879, 1), (0.5884400683579485, 1), (0.7181164982669461, 1), (0.4474642331182032, 1), (0.6141365313835012, 1), …	sn-Glycero-3-phosphoethanolamine	0.0385253
gthrd_e	16.9625	4.69867e-05	[(0.37987238260286427, 2), (0.5763987758921889, 2), (0.3798723826028563, 2), (0.5415746205356798, 2), (0.2830312246204968, 2), (0.28303122462049857, 2), (0.5572996283864293, 2), (0.4359421522863596, 2), (0.576398775892534, 1), (0.3811538258167867, 1), (0.3793972650857131, 1), (0.5331808257947511, 1), (0.4761236103100794, 1), (0.65552459643229, 1), (0.7364243158618706, 1), (0.4803338759098185, 1),…	Reduced-glutathione	0.0401737
ile__L_c	16.8725	4.91658e-05	[(0.4068202768543112, 5), (0.25373571930584404, 4), (0.5699996728598352, 3), (0.5076137626819555, 3), (0.4068202768543053, 3), (0.507613762681955, 3), (0.3945813940998156, 3), (0.3993083157746957, 3), (0.2537357193058336, 3), (0.2537357193058388, 3), (0.8092871759440172, 3), (0.4068202768542963, 3), (0.6517607317024809, 2), (0.3613757978192633, 2), (0.305154161346996, 2), (0.4713133397334284, 2),…	L-Isoleucine	0.0420368
ca2_c	16.8725	4.91658e-05	[(0.7462642806941557, 5), (0.6496596351783481, 5), (0.4923862373180472, 4), (0.7462642806941662, 4), (0.746264280694161, 4), (0.5931797231456886, 4), (0.5931797231457037, 4), (0.43000032714016456, 3), (0.5931797231456946, 3), (0.6054186059001871, 3), (0.6006916842253043, 3), (0.1907128240559733, 3), (0.6948458386530039, 2), (0.5286866602665738, 2), (0.6948458386529892, 2), (0.4290612347695296, 2)…	Calcium	0.0420368
mn2_e	16.8725	4.91658e-05	[(0.25373571930584404, 5), (0.35034036482165176, 5), (0.5076137626819528, 4), (0.2537357193058337, 4), (0.2537357193058389, 4), (0.4068202768543113, 4), (0.4068202768542963, 4), (0.5699996728598352, 3), (0.4068202768543053, 3), (0.3945813940998128, 3), (0.3993083157746957, 3), (0.8092871759440268, 3), (0.3503403648216548, 3), (0.305154161346996, 2), (0.47131333973342604, 2), (0.3051541613470107, …	Manganese cation Mn	0.0420368
etoh_c	16.8725	4.91658e-05	[(0.6496596351783481, 5), (0.4923862373180471, 4), (0.5931797231456886, 4), (0.7462642806941557, 4), (0.5931797231457037, 4), (0.4300003271401647, 3), (0.5931797231456947, 3), (0.6054186059001871, 3), (0.6006916842253042, 3), (0.7462642806941662, 3), (0.7462642806941611, 3), (0.19071282405597326, 3), (0.6948458386530038, 2), (0.5286866602665738, 2), (0.6948458386529892, 2), (0.4290612347695296, 2…	Ethanol	0.0420368
arab__L_c	16.8725	4.91658e-05	[(0.4068202768543112, 5), (0.2537357193058441, 5), (0.3503403648216517, 5), (0.5076137626819528, 4), (0.4068202768542963, 4), (0.5699996728598354, 3), (0.4068202768543053, 3), (0.3945813940998128, 3), (0.3993083157746956, 3), (0.25373571930583383, 3), (0.25373571930583905, 3), (0.8092871759440268, 3), (0.305154161346996, 2), (0.4713133397334261, 2), (0.3051541613470107, 2), (0.5709387652304704, 2…	L-Arabinose	0.0420368
leu__L_c	16.8725	4.91658e-05	[(0.4068202768543179, 5), (0.3503403648216574, 5), (0.5076137626819528, 4), (0.40682027685431205, 3), (0.3993083157746957, 3), (0.8092871759440268, 3), (0.3503403648216605, 3), (0.2537357193058444, 3), (0.40682027685430294, 3), (0.305154161346996, 2), (0.5699996728598385, 2), (0.5699996728598331, 2), (0.30515416134701057, 2), (0.5709387652304704, 2), (0.3945813940998107, 2), (0.30515416134701145,…	L-Leucine	0.0420368
his__L_c	16.8725	4.91658e-05	[(0.40682027685431693, 5), (0.3503403648216568, 5), (0.2537357193058393, 4), (0.2537357193058445, 4), (0.40682027685430217, 4), (0.5699996728598357, 3), (0.4068202768543112, 3), (0.39930831577464143, 3), (0.25373571930583405, 3), (0.8092871759440262, 3), (0.3051541613469959, 2), (0.30515416134701057, 2), (0.4068202768542932, 2), (0.507613762681942, 2), (0.30515416134701145, 2), (0.394581394099814…	L-Histidine	0.0420368
no2_e	16.6317	5.55148e-05	[(0.6742060706997102, 3), (0.484500539461208, 2), (0.775476413193649, 2), (0.4942874186294015, 2), (0.7750765233471981, 2), (0.7089146981415384, 2), (0.6095319076774055, 2), (0.5285222163978852, 2), (0.638461074289761, 2), (0.8172772445170905, 2), (0.4518717207890482, 2), (0.4285638956194681, 2), (0.6384610742896804, 1), (0.6676029916622298, 1), (0.4883282488067822, 1), (0.5868616430206622, 1), (…	Nitrite	0.0474651

## Sheet: PAS_MAC_pathway_enrich
	subsys_pval_4-aminosalicylic_acid	SIG_SUBSYS_NUM	TOTAL_SUBSYS_NUM	corrected_pVal
<i>S</i>-adenosyl-L-methionine cycle II	0	3	3	0
NAD <i>de novo</i> biosynthesis I (from aspartate)	0.000337454	3	7	0.0413381
Cysteine and methionine metabolism	0.000667307	6	27	0.0452737
L-cysteine biosynthesis VI (from L-methionine)	0.000739162	2	4	0.0452737
Nicotinate and nicotinamide metabolism	0.000934773	5	21	0.0458039

## Sheet: PAS_MAC_allele_params
	sampled_map_17143	sampled_map_16837	sampled_map_18584	sampled_map_5438	sampled_map_8564	sampled_map_1650	sampled_map_6479	lor	num_strains	num_resist	lb_ub	pval_bin	cons	pval_dis	pathways	enrich_pathways	sig_reacts	gene	muts	Rv_locus_name	aa_seq
pncA_8	-1	-2	-2	-2	-2	-1	-1	3.84737	12	11	[7, 0]	0.00815097	[4, 3, 0, 0]	0.0633277	['', 'NAD salvage pathway I (PNC VI cycle)', 'Metabolic pathways', 'Nicotinate and nicotinamide metabolism']	['Nicotinate and nicotinamide metabolism']	['NNAM']	pncA	SNP-T135P,	Rv2043c	MRALIIVDVQNDFCEGGSLAVTGGAALARAISDYLAEAADYHHVVATKDFHIDPGDHFSGTPDYSSSWPPHCVSGTPGADFHPSLDTSAIEAVFYKGAYTGAYSGFEGVDENGTPLLNWLRQRGVDEVDVVGIAPDHCVRQTAEDAVRNGLATRVLVDLTAGVSADTTVAALEEMRTASVELVCSS
Rv1647_2	-2	-1	-1	-2	-2	-1	-2	0.42534	175	44	[7, 0]	0.00815097	[4, 3, 0, 0]	0.0633277	[]	[]	[]	Rv1647	DEL1-12,SNP-V13M,	Rv1647	MEVGPQDSESGAPDETATAMASPVPRQRSALRWLRTVNRSPGLVSFIHRARRLLPGDPEFGDPLSTAGEGGPRAAARAADRLLRDRDAASREVGLSVLQVWQALTEAVSRRPANPEVTLVFTDLVGFSTWSLHAGDDATLTLLRQVARAVESPLLDAGGHIVKRLGDGIMAVFRNPTVALRAVLVAQDAVKSLEVQGYTPRMRIGIHTGRPQRLAADWLGVDVNIAARVMERATKGGIMISQPTLDLIPQSELDALGVVARRVRKPVFASKPTGIPPDLAIYRIKTVSESTAADNFDEMSPDAQ
gpdA2_5	-2	-1	-1	-1	-2	-2	-2	0.197836	235	53	[7, 0]	0.00815097	[4, 3, 0, 0]	0.0633277	['', 'phosphatidylglycerol biosynthesis II (non-plastidic)', 'phosphatidylglycerol biosynthesis I (plastidic)', 'Biosynthesis of secondary metabolites', 'Glycerophospholipid metabolism', 'CDP-diacylglycerol biosynthesis II', 'CDP-diacylglycerol biosynthesis I']	[]	[]	gpdA2	INS-2,SNP-P133A,	Rv2982c	MWMAGIASTVAVMGAGAWGTALAKVLADAGGEVTLWARRAEVADQINTTRYNPDYLPGALLPPSIHATADAEEALGGASTVLLGVPAQTMRANLERWAPLLPEGATLVSLAKGIELGTLMRMSQVIISVTGAEPAQVAVISGPNLASEIAECQPAATVVACSDSGRAVALQRALNSGYFRPYTNADVVGTEIGGACKNIIALACGMAVGIGLGENTAAAIITRGLAEIIRLGTALGANGATLAGLAGVGDLVATCTSPRSRNRSFGERLGRGETLQSAGKACHVVEGVTSCESVLALASSYDVEMPLTDAVHRVCHKGLSVDEAITLLLGRRTKPE
ansP2_2	-1	-2	-1	-2	-2	-1	-1	0.19456	250	56	[7, 0]	0.00815097	[3, 4, 0, 0]	0.0633277	[]	[]	[]	ansP2		Rv0346c	MPPLDITDERLTREDTGYHKGLHSRQLQMIALGGAIGTGLFLGAGGRLASAGPGLFLVYGICGIFVFLILRALGELVLHRPSSGSFVSYAREFYGEKVAFVAGWMYFLNWAMTGIVDTTAIAHYCHYWRAFQPIPQWTLALIALLVVLSMNLISVRLFGELEFWASLIKVIALVTFLIVGTVFLAGRYKIDGQETGVSLWSSHGGIVPTGLLPIVLVTSGVVFAYAAIELVGIAAGETAEPAKIMPRAINSVVLRIACFYVGSTVLLALLLPYTAYKEHVSPFVTFFSKIGIDAAGSVMNLVVLTAALSSLNAGLYSTGRILRSMAINGSGPRFTAPMSKTGVPYGGILLTAGIGLLGIILNAIKPSQAFEIVLHIAATGVIAAWATIVACQLRLHRMA…
aspB_5	1	2	1	1	1	1	1	-0.557872	232	41	[0, 7]	0.00815097	[0, 0, 6, 1]	0.00271701	['L-aspartate degradation I', 'L-aspartate biosynthesis', '', 'L-phenylalanine biosynthesis I', 'superpathway of L-isoleucine biosynthesis I', 'superpathway of L-methionine biosynthesis (by sulfhydrylation)', 'superpathway of L-threonine biosynthesis', 'L-aspartate biosynthesis', 'L-aspartate degradation I', 'L-phenylalanine biosynthesis I']	[]	['VPAMTr']	aspB		Rv3565	MTDRVALRAGVPPFYVMDVWLAAAERQRTHGDLVNLSAGQPSAGAPEPVRAAAAAALHLNQLGYSVALGIPELRDAIAADYQRRHGITVEPDAVVITTGSSGGFLLAFLACFDAGDRVAMASPGYPCYRNILSALGCEVVEIPCGPQTRFQPTAQMLAEIDPPLRGVVVASPANPTGTVIPPEELAAIASWCDASDVRLISDEVYHGLVYQGAPQTSCAWQTSRNAVVVNSFSKYYAMTGWRLGWLLVPTVLRRAVDCLTGNFTICPPVLSQIAAVSAFTPEATAEADGNLASYAINRSLLLDGLRRIGIDRLAPTDGAFYVYADVSDFTSDSLAFCSKLLADTGVAIAPGIDFDTARGGSFVRISFAGPSGDIEEALRRIGSWLPSQ
ppsA_10	1	2	1	1	1	1	2	-0.652398	8	1	[0, 7]	0.00815097	[0, 0, 5, 2]	0.0225835	['phthiocerol biosynthesis', '', 'phenolphthiocerol biosynthesis', 'phthiocerol biosynthesis', 'phenolphthiocerol biosynthesis']	[]	[]	ppsA	SNP-A623Q,SNP-P622H,SNP-N621S,SNP-Q808R,SNP-N809D,SNP-A803T,SNP-R877H,	Rv2931	MTGSISGEADLRHWLIDYLVTNIGCTPDEVDPDLSLADLGVSSRDAVVLSGELSELLGRTVSPIDFWEHPTINALAAYLAAPEPSPDSDAAVKRGARNSLDEPIAVVGMGCRFPGGISCPEALWDFLCERRSSISQVPPQRWQPFEGGPPEVAAALARTTRWGSFLPDIDAFDAEFFEISPSEADKMDPQQRLLLEVAWEALEHAGIPPGTLRRSATGVFAGACLSEYGAMASADLSQVDGWSNSGGAMSIIANRLSYFLDLRGPSVAVDTACSSSLVAIHLACQSLRTQDCHLAIAAGVNLLLSPAVFRGFDQVGALSPTGQCRAFDATADGFVRGEGAGVVVLKRLTDAQRDGDRVLAVICGSAVNQDGRSNGLMAPNPAAQMAVLRAAYTNAGMQP…
ndh_2	1	1	2	1	1	1	1	-0.90653	357	73	[0, 7]	0.00815097	[0, 0, 6, 1]	0.00271701	['Oxidative phosphorylation', 'NADH to cytochrome <i>bd</i> oxidase electron transfer II']	[]	[]	ndh		Rv1854c	MIIGSGFGGLNAAKKLKRADVDIKLIARTTHHLFQPLLYQVATGIISEGEIAPPTRVVLRKQRNVQVLLGNVTHIDLAGQCVVSELLGHTYQTPYDSLIVAAGAGQSYFGNDHFAEFAPGMKSIDDALELRGRILSAFEQAERSSDPERRAKLLTFTVVGAGPTGVEMAGQIAELAEHTLKGAFRHIDSTKARVILLDAAPAVLPPMGAKLGQRAAARLQKLGVEIQLGAMVTDVDRNGITVKDSDGTVRRIESACKVWSAGVSASRLGRDLAEQSRVELDRAGRVQVLPDLSIPGYPNVFVVGDMAAVEGVPGVAQGAIQGAKYVASTIKAELAGANPAEREPFQYFDKGSMATVSRFSAVAKIGPVEFSGFIAWLIWLVLHLAYLIGFKTKITTLLS…
dfrA_1	1	2	1	2	2	2	2	-1.04184	368	77	[0, 7]	0.00815097	[0, 0, 2, 5]	0.0225835	['', 'tetrahydrofolate biosynthesis', 'Folate biosynthesis', 'One carbon pool by folate', 'Metabolic pathways', '<i>N</i><sup>10</sup>-formyl-tetrahydrofolate biosynthesis', 'superpathway of tetrahydrofolate biosynthesis', 'superpathway of tetrahydrofolate biosynthesis and salvage']	[]	[]	dfrA		Rv2763c	MTMVGLIWAQATSGVIGRGGDIPWRLPEDQAHFREITMGHTIVMGRRTWDSLPAKVRPLPGRRNVVLSRQADFMASGAEVVGSLEEALTSPETWVIGGGQVYALALPYATRCEVTEVDIGLPREAGDALAPVLDETWRGETGEWRFSRSGLRYRLYSYHRS
accD6_2	2	1	2	2	2	1	2	-1.16163	147	16	[0, 7]	0.00815097	[0, 0, 2, 5]	0.0225835	['Fatty acid biosynthesis', 'Propanoate metabolism', 'Glyoxylate and dicarboxylate metabolism', 'Microbial metabolism in diverse environments', 'Carbon metabolism', 'Valine, leucine and isoleucine degradation', 'Biosynthesis of antibiotics', 'Metabolic pathways', 'Biosynthesis of secondary metabolites', 'fatty acid biosynthesis initiation I', 'biotin-carboxyl carrier protein assembly', 'Pyruvate …	[]	[]	accD6		Rv2247	MTIMAPEAVGESLDPRDPLLRLSNFFDDGSVELLHERDRSGVLAAAGTVNGVRTIAFCTDGTVMGGAMGVEGCTHIVNAYDTAIEDQSPIVGIWHSGGARLAEGVRALHAVGQVFEAMIRASGYIPQISVVVGFAAGGAAYGPALTDVVVMAPESRVFVTGPDVVRSVTGEDVDMASLGGPETHHKKSGVCHIVADDELDAYDRGRRLVGLFCQQGHFDRSKAEAGDTDIHALLPESSRRAYDVRPIVTAILDADTPFDEFQANWAPSMVVGLGRLSGRTVGVLANNPLRLGGCLNSESAEKAARFVRLCDAFGIPLVVVVDVPGYLPGVDQEWGGVVRRGAKLLHAFGECTVPRVTLVTRKTYGGAYIAMNSRSLNATKVFAWPDAEVAVMGAKAAVG…
ndh_3	1	1	2	2	2	1	1	-1.56025	8	0	[0, 7]	0.00815097	[0, 0, 4, 3]	0.0633277	['Oxidative phosphorylation', 'NADH to cytochrome <i>bd</i> oxidase electron transfer II']	[]	[]	ndh		Rv1854c	MSPQQEPTAQPPRRHRVAIIGSGFGGLNAAKKLKRADVDIKLIARTTHHLFQPLLYQVATGIISEGEIAPPTRVVLRKQRNVQVLLGNVTHIDLAGQCVVSELLGHTYQTPYDSLIVAAGAGQSYFGNDHFAEFAPGMKSIDDALELRGRILSAFEQAERSSDPERRAKLLTFTVVGAGPTGVEMAGQIAELAEHTLKGAFRHIDSTKARVILLDAAPAVLPPMGAKLGQRAAARLQKLGVEIQLGAMVTDVDRNGITVKDSDGTVRRIESACKVWSAGVSASRLGRDLAEQSRVELDRAGRVQVLPDLSIPGYPNVFVVGDMAAVEGVPGVAQGAIQGAKYVASTIKAELAGANPAEREPFQYFDKGSMATVSRFSAVAKIGPVEFSGFIAWLIWLVL…
pncA_10	2	1	1	2	1	1	1	-1.87011	161	11	[0, 7]	0.00815097	[0, 0, 5, 2]	0.0225835	['', 'NAD salvage pathway I (PNC VI cycle)', 'Metabolic pathways', 'Nicotinate and nicotinamide metabolism']	['Nicotinate and nicotinamide metabolism']	['NNAM']	pncA		Rv2043c	MRALIIVDVQNDFCEGGSLAVTGGAALARAISDYLAEAADYHHVVATKDFHIDPGDHFSGTPDYSSSWPPHCVSGTPGADFHPSLDTSAIEAVFYKGAYTGAYSGFEGVDENGTPLLNWLRQRGVDEVDVVGIATDHCVRQTAEDAVRNGLATRVLVDLTAGVSADTTVAALEEMRTASVELVCSS
ald_4	1	1	1	1	2	2	1	-1.9403	354	67	[0, 7]	0.00815097	[0, 0, 5, 2]	0.0225835	['Alanine, aspartate and glutamate metabolism', 'Taurine and hypotaurine metabolism', 'Metabolic pathways']	[]	['GXRA']	ald		Rv2780	MRVGIPTETKNNEFRVAITPAGVAELTRRGHEVLIQAGAGEGSAITDADFKAAGAQLVGTADQVWADADLLLKVKEPIAAEYGRLRHGQILFTFLHLAASRACTDALLDSGTTSIAYETVQTADGALPLLAPMSEVAGRLAAQVGAYHLMRTQGGRGVLMGGVPGVEPADVVVIGAGTAGYNAARIANGMGATVTVLDINIDKLRQLDAEFCGRIHTRYSSAYELEGAVKRADLVIGAVLVPGAKAPKLVSNSLVAHMKPGAVLVDIAIDQGGCFEGSRPTTYDHPTFAVHDTLFYCVANMPASVPKTSTYALTNATMPYVLELADHGWRAACRSNPALAKGLSTHEGALLSERVATDLGVPFTEPASVLA
alr_2	1	1	1	2	2	1	1	-1.97786	309	44	[0, 7]	0.00815097	[0, 0, 5, 2]	0.0225835	['Vancomycin resistance', 'Metabolic pathways', 'L-alanine biosynthesis I']	[]	['ALAR']	alr	INS-22,SNP-M1L,	Rv3423c	MKRFWENVGKPNDTTDGRGTTSLAMTPISQTPGLLAEAMVDLGAIEHNVRVLREHAGHAQLMAVVKADGYGHGATRVAQTALGAGAAELGVATVDEALALRADGITAPVLAWLHPPGIDFGPALLADVQVAVSSLRQLDELLHAVRRTGRTATVTVKVDTGLNRNGVGPAQFPAMLTALRQAMAEDAVRLRGLMSHMVYADKPDDSINDVQAQRFTAFLAQAREQGVRFEVAHLSNSSATMARPDLTFDLVRPGIAVYGLSPVPALGDMGLVPAMTVKCAVALVKSIRAGEGVSYGHTWIAPRDTNLALLPIGYADGVFRSLGGRLEVLINGRRCPGVGRICMDQFMVDLGPGPLDVAEGDEAILFGPGIRGEPTAQDWADLVGTIHYEVVTSPRGRIT…
katG_5	2	1	1	1	2	2	1	-2.03283	27	1	[0, 7]	0.00815097	[0, 0, 4, 3]	0.0633277	['', 'Phenylalanine metabolism', 'Drug metabolism - other enzymes', 'Tryptophan metabolism', 'superoxide radicals degradation', 'Metabolic pathways', 'reactive oxygen species degradation', 'Biosynthesis of secondary metabolites']	[]	['CAT']	katG	SNP-R463L,	Rv1908c	MPEQHPPITETTTGAASNGCPVVGHMKYPVEGGGNQDWWPNRLNLKVLHQNPAVADPMGAAFDYAAEVATIDVDALTRDIEEVMTTSQPWWPADYGHYGPLFIRMAWHAAGTYRIHDGRGGAGGGMQRFAPLNSWPDNASLDKARRLLWPVKKKYGKKLSWADLIVFAGNCALESMGFKTFGFGFGRVDQWEPDEVYWGKEATWLGDERYSGKRDLENPLAAVQMGLIYVNPEGPNGNPDPMAAAVDIRETFRRMAMNDVETAALIVGGHTFGKTHGAGPADLVGPEPEAAPLEQMGLGWKSSYGTGTGKDAITSGIEVVWTNTPTKWDNSFLEILYGYEWELTKSPAGAWQYTAKDGAGAGTIPDPFGGPGRSPTMLATDLSLRVDPIYERITRRWLE…
katG_2	1	1	1	1	2	1	2	-2.78021	51	1	[0, 7]	0.00815097	[0, 0, 5, 2]	0.0225835	['', 'Phenylalanine metabolism', 'Drug metabolism - other enzymes', 'Tryptophan metabolism', 'superoxide radicals degradation', 'Metabolic pathways', 'reactive oxygen species degradation', 'Biosynthesis of secondary metabolites']	[]	['CAT']	katG	SNP-V23M,DEL1-22,	Rv1908c	MGHMKYPVEGGGNQDWWPNRLNLKVLHQNPAVADPMGAAFDYAAEVATIDVDALTRDIEEVMTTSQPWWPADYGHYGPLFIRMAWHAAGTYRIHDGRGGAGGGMQRFAPLNSWPDNASLDKARRLLWPVKKKYGKKLSWADLIVFAGNCALESMGFKTFGFGFGRVDQWEPDEVYWGKEATWLGDERYSGKRDLENPLAAVQMGLIYVNPEGPNGNPDPMAAAVDIRETFRRMAMNDVETAALIVGGHTFGKTHGAGPADLVGPEPEAAPLEQMGLGWKSSYGTGTGKDAITSGIEVVWTNTPTKWDNSFLEILYGYEWELTKSPAGAWQYTAKDGAGAGTIPDPFGGPGRSPTMLATDLSLRVDPIYERITRRWLEHPEELADEFAKAWYKLIHRDMG…
alr_1	2	-2	-2	-2	-1	-1	-2	3.73767	11	10	[6, 1]	0.0587817	[4, 2, 0, 1]	0.171797	['Vancomycin resistance', 'Metabolic pathways', 'L-alanine biosynthesis I']	[]	['ALAR']	alr	INS-22,SNP-K135E,SNP-M1L,	Rv3423c	MKRFWENVGKPNDTTDGRGTTSLAMTPISQTPGLLAEAMVDLGAIEHNVRVLREHAGHAQLMAVVKADGYGHGATRVAQTALGAGAAELGVATVDEALALRADGITAPVLAWLHPPGIDFGPALLADVQVAVSSLRQLDELLHAVRRTGRTATVTVEVDTGLNRNGVGPAQFPAMLTALRQAMAEDAVRLRGLMSHMVYADKPDDSINDVQAQRFTAFLAQAREQGVRFEVAHLSNSSATMARPDLTFDLVRPGIAVYGLSPVPALGDMGLVPAMTVKCAVALVKSIRAGEGVSYGHTWIAPRDTNLALLPIGYADGVFRSLGGRLEVLINGRRCPGVGRICMDQFMVDLGPGPLDVAEGDEAILFGPGIRGEPTAQDWADLVGTIHYEVVTSPRGRIT…
nuoL_3	-2	2	-2	-1	-1	-2	-1	1.24225	276	71	[6, 1]	0.0587817	[3, 3, 0, 1]	0.277309	['Oxidative phosphorylation', 'Metabolic pathways', 'NADH to cytochrome <i>bd</i> oxidase electron transfer I', 'aerobic respiration I (cytochrome c)']	[]	[]	nuoL		Rv3156	MTTSLGTHYTWLLVALPLAGAAILLFGGRRTDAWGHLLGCAAALAAFGVGAMLLADMLGRDGLERAIHQQVFTWIPAGGLQVDFGLQIDQLSMCFVLLISGVGSLIHIYSVGYMAEDPDRRRFFGYLNLFLASMLLLVVADNYVLLYVGWEGVGLASYLLIGFWYHKPSAATAAKKAFVMNRVGDAGLAVGMFLTFSTFGTLSYAGVFAGVPAASRAVLTAIGLLMLLGACAKSAQVPLQAWLGDAMEGPTPVSALIHAATMVTAGVYLIVRSGPLYNLAPTAQLAVVIVGAVTLLFGAIIGCAKDDIKRALAASTISQIGYMVLAAGLGPAGYAFAIMHLLTHGFFKAGLFLGSGAVIHAMHEEQDMRRYGGLRAALPVTFATFGLAYLAIIGVPPFA…
pykA_3	-1	-2	1	-1	-2	-2	-1	0.737297	115	35	[6, 1]	0.0587817	[3, 3, 1, 0]	0.277309	['', 'Biosynthesis of amino acids', 'Purine metabolism', 'Microbial metabolism in diverse environments', 'Carbon metabolism', 'mixed acid fermentation', 'Glycolysis / Gluconeogenesis', 'Metabolic pathways', 'Biosynthesis of secondary metabolites', 'Biosynthesis of antibiotics', 'Pyruvate metabolism', 'glycolysis I (from glucose 6-phosphate)']	[]	[]	pykA		Rv1617	MTRRGKIVCTLGPATQRDDLVRALVEAGMDVARMNFSHGDYDDHKVAYERVRVASDATGRAVGVLADLQGPKIRLGRFASGATHWAEGETVRITVGACEGSHDRVSTTYKRLAQDAVAGDRVLVDDGKVALVVDAVEGDDVVCTVVEGGPVSDNKGISLPGMNVTAPALSEKDIEDLTFALNLGVDMVALSFVRSPADVELVHEVMDRIGRRVPVIAKLEKPEAIDNLEAIVLAFDAVMVARGDLGVELPLEEVPLVQKRAIQMARENAKPVIVATQMLDSMIENSRPTRAEASDVANAVLDGADALMLSGETSVGKYPLAAVRTMSRIICAVEENSTAAPPLTHIPRTKRGVISYAARDIGERLDAKALVAFTQSGDTVRRLARLHTPLPLLAFTAWP…
katG_7	2	1	-2	1	2	2	2	0.532328	72	21	[1, 6]	0.0587817	[1, 0, 2, 4]	0.171797	['', 'Phenylalanine metabolism', 'Drug metabolism - other enzymes', 'Tryptophan metabolism', 'superoxide radicals degradation', 'Metabolic pathways', 'reactive oxygen species degradation', 'Biosynthesis of secondary metabolites']	[]	['CAT']	katG	SNP-S315T,SNP-R463L,	Rv1908c	MPEQHPPITETTTGAASNGCPVVGHMKYPVEGGGNQDWWPNRLNLKVLHQNPAVADPMGAAFDYAAEVATIDVDALTRDIEEVMTTSQPWWPADYGHYGPLFIRMAWHAAGTYRIHDGRGGAGGGMQRFAPLNSWPDNASLDKARRLLWPVKKKYGKKLSWADLIVFAGNCALESMGFKTFGFGFGRVDQWEPDEVYWGKEATWLGDERYSGKRDLENPLAAVQMGLIYVNPEGPNGNPDPMAAAVDIRETFRRMAMNDVETAALIVGGHTFGKTHGAGPADLVGPEPEAAPLEQMGLGWKSSYGTGTGKDAITTGIEVVWTNTPTKWDNSFLEILYGYEWELTKSPAGAWQYTAKDGAGAGTIPDPFGGPGRSPTMLATDLSLRVDPIYERITRRWLE…
serA1_4	-1	-2	-1	-1	2	-2	-1	0.507248	188	48	[6, 1]	0.0587817	[2, 4, 0, 1]	0.171797	['Biosynthesis of amino acids', 'Microbial metabolism in diverse environments', 'superpathway of sulfate assimilation and cysteine biosynthesis', 'Carbon metabolism', 'Glycine, serine and threonine metabolism', 'Cysteine and methionine metabolism', 'Biosynthesis of antibiotics', 'superpathway of L-serine and glycine biosynthesis I', 'Metabolic pathways', 'Methane metabolism', 'L-serine biosynthes…	['Cysteine and methionine metabolism']	[]	serA1		Rv2996c	MSLPVVLIADKLAPSTVAALGDQVEVRWVDGPDRDKLLAAVPEADALLVRSATTVDAEVLAAAPKLKIVARAGVGLDNVDVDAATARGVLVVNAPTSNIHSAAEHALALLLAASRQIPAADASLREHTWKRSSFSGTEIFGKTVGVVGLGRIGQLVAQRIAAFGAYVVAYDPYVSPARAAQLGIELLSLDDLLARADFISVHLPKTPETAGLIDKEALAKTKPGVIIVNAARGGLVDEAALADAITGGHVRAAGLDVFATEPCTDSPLFELAQVVVTPHLGASTAEAQDRAGTDVAESVRLALAGEFVPDAVNVGGGVVNEEVAPWLDLVRKLGVLAGVLSDELPVSLSVQVRGELAAEEVEVLRLSALRGLFSAVIEDAVTFVNAPALAAERGVTAEI…
drrC_1	-2	2	2	1	1	2	2	0.4571	103	28	[1, 6]	0.0587817	[1, 0, 2, 4]	0.171797	[]	[]	[]	drrC		Rv2938	MITTTSQEIELAPTRLPGSQNAARLFVAQTLLQTNRLLTRWARDYITVIGAIVLPILFMVVLNIVLGNLAYVVTHDSGLYSIVPLIALGAAITGSTFVAIDLMRERSFGLLARLWVLPVHRASGLISRILANAIRTLVTTLVMLGTGVVLGFRFRQGLIPSLMWISVPVILGIAIAAMVTTVALYTAQTVVVEGVELVQAIAIFFSTGLVPLNSYPGWIQPFVAHQPVSYAIAAMRGFAMGGPVLSPMIGMLVWTAGICVVCAVPLAIGYRRASTH
embC_11	-1	-1	-2	-1	1	-1	-1	0.393631	115	30	[6, 1]	0.0587817	[1, 5, 1, 0]	0.037937	['Lipoarabinomannan (LAM) biosynthesis']	[]	[]	embC	DEL_1-8,DEL_10-20	Rv3793	MRDAGANYRIARYVAVVAGLLGAVLAIATPLLPVNQTTAQLNWPQNGTFASVEAPLIGYVATDLNITVPCQAAAGLAGSQNTGKTVLLSTVPKQAPKAVDRGLLLQRANDDLVLVVRNVPLVTAPLSQVLGPTCQRLTFTAHADRVAAEFVGLVQGPNAEHPGAPLRGERSGYDFRPQIVGVFTDLAGPAPPGLSFSASVDTRYSSSPTPLKMAAMILGVALTGAALVALHILDTADGMRHRRFLPARWWSTGGLDTLVIAVLVWWHFVGANTSDDGYILTMARVSEHAGYMANYYRWFGTPEAPFGWYYDLLALWAHVSTASIWMRLPTLAMALTCWWVISREVIPRLGHAVKTSRAAAWTAAGMFLAVWLPLDNGLRPEPIIALGILLTWCSVERAV…
narK2_1	-1	2	-1	-2	-1	-2	-1	0.249185	124	30	[6, 1]	0.0587817	[2, 4, 0, 1]	0.171797	['Nitrogen metabolism']	[]	[]	narK2	DEL1-8,SNP-V9M,	Rv1737c	MLATWISVVNFWAWNLIGPLSTSYARDMSLSSAEASLLVATPILVGALGRIVTGPLTDRFGGRAMLIAVTLASILPVLAVGVAATMGSYALLVFFGLFLGVAGTIFAVGIPFANNWYQPARRGFSTGVFGMGMVGTALSAFFTPRFVRWFGLFTTHAIVAAALASTAVVAMVVLRDAPYFRPNADPVLPRLKAAARLPVTWEMSFLYAIVFGGFVAFSNYLPTYITTIYGFSTVDAGARTAGFALAAVLARPVGGWLSDRIAPRHVVLASLAGTALLAFAAALQPPPEVWSAATFITLAVCLGVGTGGVFAWVARRAPAASVGSVTGIVAAAGGLGGYFPPLVMGATYDPVDNDYTVGLLLLVATALVACTYTALHAREPVSEEASR
echA19_2	2	-1	2	1	2	2	1	0.210625	269	60	[1, 6]	0.0587817	[0, 1, 2, 4]	0.171797	['cholesterol degradation to androstenedione I (cholesterol oxidase)', 'Propanoate metabolism', 'Valine, leucine and isoleucine degradation', 'Tryptophan metabolism', 'Geraniol degradation', 'Biosynthesis of secondary metabolites', 'Benzoate degradation', 'Microbial metabolism in diverse environments', 'Lysine degradation', 'Metabolic pathways', 'Caprolactam degradation', 'Fatty acid degradation'…	[]	[]	echA19	SNP-G86D,DEL1-8,SNP-V9M,	Rv3516	MERRGHTLIVTMNRPAARNALSTEMMRIMVQAWDRVDNDPDIRCCILTGAGGYFCAGMDLKAATQKPPGDSFKDGSYDPSRIDALLKGRRLTKPLIAAVEGPAIAGGTEILQGTDIRVAGESAKFGISEAKWSLYPMGGSAVRLVRQIPYTLACDLLLTGRHITAAEAKEMGLIGHVVPDGQALTKALELADAISANGPLAVQAILRSIRETECMPENEAFKIDTQIGIKVFLSDDAKEGPRAFAEKRAPNFQNR
pncA_2	2	1	2	2	-1	1	2	0.208694	4	1	[1, 6]	0.0587817	[0, 1, 2, 4]	0.171797	['', 'NAD salvage pathway I (PNC VI cycle)', 'Metabolic pathways', 'Nicotinate and nicotinamide metabolism']	['Nicotinate and nicotinamide metabolism']	['NNAM']	pncA	SNP-Q10P,	Rv2043c	MRALIIVDVPNDFCEGGSLAVTGGAALARAISDYLAEAADYHHVVATKDFHIDPGDHFSGTPDYSSSWPPHCVSGTPGADFHPSLDTSAIEAVFYKGAYTGAYSGFEGVDENGTPLLNWLRQRGVDEVDVVGIATDHCVRQTAEDAVRNGLATRVLVDLTAGVSADTTVAALEEMRTASVELVCSS
mshC_1	-1	-2	-2	-1	2	-1	-1	0.208694	4	1	[6, 1]	0.0587817	[2, 4, 0, 1]	0.171797	['mycothiol biosynthesis', 'mycothiol biosynthesis']	[]	[]	mshC	DEL_1-23,DEL_25-29,DEL_31-33	Rv2130c	MAPGSKATMYVCGITPYDATHLGHAATYVTFDLIHRLWLDLGHELHYVQNITDIDDPLFERADRDGVDWRDLAQAEVALFCEDMAALRVLPPQDYVGATEAIAEMVELIEKMLACGAAYVIDREMGEYQDIYFRADATLQFGYESGYDRDTMLRLCEERGGDPRRPGKSDELDALLWRAARPGEPSWPSPFGPGRPGWHVECAAIALSRIGSGLDIQGGGSDLIFPHHEFTAAHAECVSGERRFARHYVHAGMIGWDGHKMSKSRGNLVLVSALRAQDVEPSAVRLGLLAGHYRADRFWSQQVLDEATARLHRWRTATALPAGPAAVDVVARVRRYLADDLDTPKAIAALDGWVTDAVEYGGHDAGAPKLVATAIDALLGVDL
aspB_4	-1	2	1	1	2	2	2	0.208694	4	1	[1, 6]	0.0587817	[0, 1, 2, 4]	0.171797	['L-aspartate degradation I', 'L-aspartate biosynthesis', '', 'L-phenylalanine biosynthesis I', 'superpathway of L-isoleucine biosynthesis I', 'superpathway of L-methionine biosynthesis (by sulfhydrylation)', 'superpathway of L-threonine biosynthesis', 'L-aspartate biosynthesis', 'L-aspartate degradation I', 'L-phenylalanine biosynthesis I']	[]	['VPAMTr']	aspB	SNP-R358Q,	Rv3565	MTDRVALRAGVPPFYVMDVWLAAAERQRTHGDLVNLSAGQPSAGAPEPVRAAAAAALHLNQLGYSVALGIPELRDAIAADYQRRHGITVEPDAVVITTGSSGGFLLAFLACFDAGDRVAMASPGYPCYRNILSALGCEVVEIPCGPQTRFQPTAQMLAEIDPPLRGVVVASPANPTGTVIPPEELAAIASWCDASDVRLISDEVYHGLVYQGAPQTSCAWQTSRNAVVVNSFSKYYAMTGWRLGWLLVPTVLRRAVDCLTGNFTICPPVLSQIAAVSAFTPEATAEADGNLASYAINRSLLLDGLRRIGIDRLAPTDGAFYVYADVSDFTSDSLAFCSKLLADTGVAIAPGIDFDTAQGGSFVRISFAGPSGDIEEALRRIGSWLPSQ
katG_3	2	2	1	2	-1	1	2	0.0553196	77	17	[1, 6]	0.0587817	[0, 1, 2, 4]	0.171797	['', 'Phenylalanine metabolism', 'Drug metabolism - other enzymes', 'Tryptophan metabolism', 'superoxide radicals degradation', 'Metabolic pathways', 'reactive oxygen species degradation', 'Biosynthesis of secondary metabolites']	[]	['CAT']	katG	DEL1-376,	Rv1908c	MGHMKYPVEGGGNQDWWPNRLNLKVLHQNPAVADPMGAAFDYAAEVATIDVDALTRDIEEVMTTSQPWWPADYGHYGPLFIRMAWHAAGTYRIHDGRGGAGGGMQRFAPLNSWPDNASLDKARRLLWPVKKKYGKKLSWADLIVFAGNCALESMGFKTFGFGFGRVDQWEPDEVYWGKEATWLGDERYSGKRDLENPLAAVQMGLIYVNPEGPNGNPDPMAAAVDIRETFRRMAMNDVETAALIVGGHTFGKTHGAGPADLVGPEPEAAPLEQMGLGWKSSYGTGTGKDAITTGIEVVWTNTPTKWDNSFLEILYGYEWELTKSPAGAWQYTAKDGAGAGTIPDPFGGPGRSPTMLATDLSLRVDPIYERITRRWLEHPEELADEFAKAWYKLIHRDMG…
ddlA_1	2	1	-1	1	1	1	2	-0.37124	43	7	[1, 6]	0.0587817	[0, 1, 4, 2]	0.171797	['Vancomycin resistance', 'Metabolic pathways', 'peptidoglycan biosynthesis III (mycobacteria)', 'Peptidoglycan biosynthesis', 'UDP-<i>N</i>-acetylmuramoyl-pentapeptide biosynthesis I (<i>meso</i>-diaminopimelate containing)']	[]	[]	ddlA	DEL_1-15,SNP_T364T	Rv2981c	MFGGRSNEHAISCVSAGSILRNLDSRRFDVIAVGITPAGSWVLTDANPDALTITNRELPQVKSGSGTELALPADPRRGGQLVSLPPGAGEVLESVDVVFPVLHGPYGEDGTIQGLLELAGVPYVGAGVLASAVGMDKEFTKKLLAADGLPVGAYAVLRPPRSTLHRQECERLGLPVFVKPARGGSSIGVSRVSSWDQLPAAVARARRHDPKVIVEAAISGRELECGVLEMPDGTLEASTLGEIRVAGVRGREDSFYDFATKYLDDAAELDVPAKVDDQVAEAIRQLAIRAFAAIDCRGLARVDFFLTDDGPVINEINTMPGFTTISMYPRMWAASGVDYPTLLATMIETALARGVGLH
drrC_2	-1	1	2	1	2	1	2	-0.439299	271	52	[1, 6]	0.0587817	[0, 1, 3, 3]	0.277309	[]	[]	[]	drrC	DEL1-31,SNP-L32M,	Rv2938	MQTNRLLTRWARDYITVIGAIVLPILFMVVLNIVLGNLAYVVTHDSGLYSIVPLIALGAAITGSTFVAIDLMRERSFGLLARLWVLPVHRASGLISRILANAIRTLVTTLVMLGTGVVLGFRFRQGLIPSLMWISVPVILGIAIAAMVTTVALYTAQTVVVEGVELVQAIAIFFSTGLVPLNSYPGWIQPFVAHQPVSYAIAAMRGFAMGGPVLSPMIGMLVWTAGICVVCAVPLAIGYRRASTH
kdpC_1	2	-1	2	1	1	2	1	-0.460895	122	20	[1, 6]	0.0587817	[0, 1, 3, 3]	0.277309	['Two-component system']	[]	[]	kdpC	DEL1-10,	Rv1031	MLLVFTVITGIVYPLAVTGVGQLFFGDQANGALLERDGQVIGSAHIGQQFTAAKYFHPRPSSAGDGYDAAASSGSNLGPTNEKLLAAVAERVTAYRKENNLPADTLVPVDAVTGSGSGLDPAISVVNAKLQAPRVAQARNISIRQVERLIEDHTDARGLGFLGERAVNVLRLNLALDRL
embC_5	-1	-2	-1	-1	1	-2	-1	-0.494781	7	1	[6, 1]	0.0587817	[2, 4, 1, 0]	0.171797	['Lipoarabinomannan (LAM) biosynthesis']	[]	[]	embC	SNP_R738G	Rv3793	MMATEAAPPRIAVRLPSTSVRDAGANYRIARYVAVVAGLLGAVLAIATPLLPVNQTTAQLNWPQNGTFASVEAPLIGYVATDLNITVPCQAAAGLAGSQNTGKTVLLSTVPKQAPKAVDRGLLLQRANDDLVLVVRNVPLVTAPLSQVLGPTCQRLTFTAHADRVAAEFVGLVQGPNAEHPGAPLRGERSGYDFRPQIVGVFTDLAGPAPPGLSFSASVDTRYSSSPTPLKMAAMILGVALTGAALVALHILDTADGMRHRRFLPARWWSTGGLDTLVIAVLVWWHFVGANTSDDGYILTMARVSEHAGYMANYYRWFGTPEAPFGWYYDLLALWAHVSTASIWMRLPTLAMALTCWWVISREVIPRLGHAVKTSRAAAWTAAGMFLAVWLPLDNGLRP…
ppsA_2	1	2	-2	1	2	1	1	-0.561881	100	15	[1, 6]	0.0587817	[1, 0, 4, 2]	0.171797	['phthiocerol biosynthesis', '', 'phenolphthiocerol biosynthesis', 'phthiocerol biosynthesis', 'phenolphthiocerol biosynthesis']	[]	[]	ppsA	SNP-D624E,SNP-A803T,SNP-R877H,SNP-N809D,SNP-Q808R,	Rv2931	MTGSISGEADLRHWLIDYLVTNIGCTPDEVDPDLSLADLGVSSRDAVVLSGELSELLGRTVSPIDFWEHPTINALAAYLAAPEPSPDSDAAVKRGARNSLDEPIAVVGMGCRFPGGISCPEALWDFLCERRSSISQVPPQRWQPFEGGPPEVAAALARTTRWGSFLPDIDAFDAEFFEISPSEADKMDPQQRLLLEVAWEALEHAGIPPGTLRRSATGVFAGACLSEYGAMASADLSQVDGWSNSGGAMSIIANRLSYFLDLRGPSVAVDTACSSSLVAIHLACQSLRTQDCHLAIAAGVNLLLSPAVFRGFDQVGALSPTGQCRAFDATADGFVRGEGAGVVVLKRLTDAQRDGDRVLAVICGSAVNQDGRSNGLMAPNPAAQMAVLRAAYTNAGMQP…
ppsA_13	-2	1	1	1	1	2	2	-0.910442	4	0	[1, 6]	0.0587817	[1, 0, 4, 2]	0.171797	['phthiocerol biosynthesis', '', 'phenolphthiocerol biosynthesis', 'phthiocerol biosynthesis', 'phenolphthiocerol biosynthesis']	[]	[]	ppsA	SNP-D624E,SNP-N809D,SNP-Q808R,SNP-H955P,SNP-A803T,SNP-R877H,SNP-G549S,	Rv2931	MTGSISGEADLRHWLIDYLVTNIGCTPDEVDPDLSLADLGVSSRDAVVLSGELSELLGRTVSPIDFWEHPTINALAAYLAAPEPSPDSDAAVKRGARNSLDEPIAVVGMGCRFPGGISCPEALWDFLCERRSSISQVPPQRWQPFEGGPPEVAAALARTTRWGSFLPDIDAFDAEFFEISPSEADKMDPQQRLLLEVAWEALEHAGIPPGTLRRSATGVFAGACLSEYGAMASADLSQVDGWSNSGGAMSIIANRLSYFLDLRGPSVAVDTACSSSLVAIHLACQSLRTQDCHLAIAAGVNLLLSPAVFRGFDQVGALSPTGQCRAFDATADGFVRGEGAGVVVLKRLTDAQRDGDRVLAVICGSAVNQDGRSNGLMAPNPAAQMAVLRAAYTNAGMQP…
drrB_2	1	2	-2	1	2	2	1	-1.04252	22	2	[1, 6]	0.0587817	[1, 0, 3, 3]	0.277309	[]	[]	[]	drrB	DEL1-59,	Rv2937	MVGFYIPFAIPWNQFVGGASSGVASNLGQYITPLVTLQAVSFAAIGSGFRAATDSLLGVNRRFQSMPMAPLTPLLARVWVAVDRCFTGLVISLVCGYVIGFRFHRGALYIVGFCLLVIAIGAVLSFAADLVGTVTRNPDAMLPLLSLPILIFGLLSIGLMPLKLFPHWIHPFVRNQPISQFVAALRALAGDTTKTASQVSWPVMAPTLTWLFAFVVILALSSTIVLARRP
drrA_2	-2	1	2	2	2	1	1	-1.11455	5	0	[1, 6]	0.0587817	[1, 0, 3, 3]	0.277309	[]	[]	[]	drrA	SNP_H308D	Rv2936	MRNDDMAVVVNGVRKTYGKGKIVALDDVSFKVRRGEVIGLLGPNGAGKTTMVDILSTLTRPDAGSAIIAGYDVVSEPAGVRRSIMVTGQQVAVDDALSGEQNLVLFGRLWGLSKSAARKRAAELLEQFSLVHAGKRRVGTYSGGMRRRIDIACGLVVQPQVAFLDEPTTGLDPRSRQAIWDLVASFKKLGIATLLTTQYLEEADALSDRIILIDHGIIIAEGTANELKHRAGDTFCEIVPRDLKDLDAIVAALGSLLPEHHRAMLTPDSDRITMPAPDGIRMLVEAARRIDEARIELADIALRRPSLDDVFLAMTTDPTESLTHLVSGSAR
aspB_1	-1	2	1	2	2	1	1	-1.11455	5	0	[1, 6]	0.0587817	[0, 1, 3, 3]	0.277309	['L-aspartate degradation I', 'L-aspartate biosynthesis', '', 'L-phenylalanine biosynthesis I', 'superpathway of L-isoleucine biosynthesis I', 'superpathway of L-methionine biosynthesis (by sulfhydrylation)', 'superpathway of L-threonine biosynthesis', 'L-aspartate biosynthesis', 'L-aspartate degradation I', 'L-phenylalanine biosynthesis I']	[]	['VPAMTr']	aspB	INS-4,SNP-R358Q,SNP-M1V,	Rv3565	MGVAVTDRVALRAGVPPFYVMDVWLAAAERQRTHGDLVNLSAGQPSAGAPEPVRAAAAAALHLNQLGYSVALGIPELRDAIAADYQRRHGITVEPDAVVITTGSSGGFLLAFLACFDAGDRVAMASPGYPCYRNILSALGCEVVEIPCGPQTRFQPTAQMLAEIDPPLRGVVVASPANPTGTVIPPEELAAIASWCDASDVRLISDEVYHGLVYQGAPQTSCAWQTSRNAVVVNSFSKYYAMTGWRLGWLLVPTVLRRAVDCLTGNFTICPPVLSQIAAVSAFTPEATAEADGNLASYAINRSLLLDGLRRIGIDRLAPTDGAFYVYADVSDFTSDSLAFCSKLLADTGVAIAPGIDFDTAQGGSFVRISFAGPSGDIEEALRRIGSWLPSQ
cysK2_6	-2	1	-1	-1	-2	-1	-1	-1.37015	15	1	[6, 1]	0.0587817	[2, 4, 1, 0]	0.171797	['Cysteine and methionine metabolism', 'Metabolic pathways']	['Cysteine and methionine metabolism']	['CYST_II']	cysK2	INS-32,SNP-M1V,SNP-G93S,SNP-A101S,	Rv0848	MNNNLPLANPVNPTSITSNPQILLANRAHRTLVRSRQTRDRYRLLPEGYQVTPGRNRHPGTMVGNTPVLWIPELSGTSDPDRGFWAKLEGFNPGGMKDRPALYMVECARARGDIAPGAAIVESTSGTLGLGLSLAGKVYRHPVTLVTDPGLEPIIARMLTAYGAGVDMVTQPHPVGGWQQARKDRVAQLMAEYPGAWNPNQYGNPDNVGAYRSLALELVAQLGRIDVLVCSVGTGGHSAGVARVLREFNPDMRLIGVDTIGSTIFGQPASNRLMRGLGSSIYPRNVDYRAFDEVHWVAPPEAVWACRSLAATHYASGGWSVGAVALVAGWAARNLPADTTIAAVFPDGPQRYFDTIYNDAYCNEHELLGGQPPTEPDEIASPLDAVVTRWTRSTTVIDP…
serA1_2	1	2	1	1	2	1	-1	-1.43161	7	0	[1, 6]	0.0587817	[0, 1, 4, 2]	0.171797	['Biosynthesis of amino acids', 'Microbial metabolism in diverse environments', 'superpathway of sulfate assimilation and cysteine biosynthesis', 'Carbon metabolism', 'Glycine, serine and threonine metabolism', 'Cysteine and methionine metabolism', 'Biosynthesis of antibiotics', 'superpathway of L-serine and glycine biosynthesis I', 'Metabolic pathways', 'Methane metabolism', 'L-serine biosynthes…	['Cysteine and methionine metabolism']	[]	serA1	SNP-V5I,	Rv2996c	MSLPIVLIADKLAPSTVAALGDQVEVRWVDGPDRDKLLAAVPEADALLVRSATTVDAEVLAAAPKLKIVARAGVGLDNVDVDAATARGVLVVNAPTSNIHSAAEHALALLLAASRQIPAADASLREHTWKRSSFSGTEIFGKTVGVVGLGRIGQLVAQRIAAFGAYVVAYDPYVSPARAAQLGIELLSLDDLLARADFISVHLPKTPETAGLIDKEALAKTKPGVIIVNAARGGLVDEAALADAITGGHVRAAGLDVFATEPCTDSPLFELAQVVVTPHLGASTAEAQDRAGTDVAESVRLALAGEFVPDAVNVGGGVVNEEVAPWLDLVRKLGVLAGVLSDELPVSLSVQVRGELAAEEVEVLRLSALRGLFSAVIEDAVTFVNAPALAAERGVTAEI…
embC_10	-1	-2	-2	-1	2	-1	-1	-1.67496	9	0	[6, 1]	0.0587817	[2, 4, 0, 1]	0.171797	['Lipoarabinomannan (LAM) biosynthesis']	[]	[]	embC	DEL_1-8,DEL_10-20,SNP_V981P	Rv3793	MRDAGANYRIARYVAVVAGLLGAVLAIATPLLPVNQTTAQLNWPQNGTFASVEAPLIGYVATDLNITVPCQAAAGLAGSQNTGKTVLLSTVPKQAPKAVDRGLLLQRANDDLVLVVRNVPLVTAPLSQVLGPTCQRLTFTAHADRVAAEFVGLVQGPNAEHPGAPLRGERSGYDFRPQIVGVFTDLAGPAPPGLSFSASVDTRYSSSPTPLKMAAMILGVALTGAALVALHILDTADGMRHRRFLPARWWSTGGLDTLVIAVLVWWHFVGANTSDDGYILTMARVSEHAGYMANYYRWFGTPEAPFGWYYDLLALWAHVSTASIWMRLPTLAMALTCWWVISREVIPRLGHAVKTSRAAAWTAAGMFLAVWLPLDNGLRPEPIIALGILLTWCSVERAV…
mce4B_7	-1	-1	-2	-1	1	-1	-2	-1.69025	38	2	[6, 1]	0.0587817	[2, 4, 1, 0]	0.171797	['ABC transporters']	[]	[]	mce4B		Rv3498c
mec_3	1	1	-1	1	1	2	1	-1.77854	10	0	[1, 6]	0.0587817	[0, 1, 5, 1]	0.037937	['Sulfur relay system', 'L-cysteine biosynthesis V (mycobacteria)']	[]	[]	mec	SNP-M52T,DEL1-9,SNP-V10M,	Rv1334	MLVIRADLVNAMVAHARRDHPDEACGVLAGPEGSDRPERHIPTTNAERSPTFYRLDSGEQLKVWRAMEDADEVPVVIYHSHTATEAYPSRTDVKLATEPDAHYVLVSTRDPHRHELRSYRIVDGAVTEEPVNVVEQY
thyA_4	-2	2	2	1	1	2	1	-1.8441	277	34	[1, 6]	0.0587817	[1, 0, 3, 3]	0.277309	['superpathway of pyrimidine deoxyribonucleotides <i>de novo</i> biosynthesis (E. coli)', 'One carbon pool by folate', 'Metabolic pathways', 'superpathway of pyrimidine deoxyribonucleotides <i>de novo</i> biosynthesis', 'pyrimidine deoxyribonucleotides <i>de novo</i> biosynthesis II', 'pyrimidine deoxyribonucleotides biosynthesis from CTP', '<i>N</i><sup>10</sup>-formyl-tetrahydrofolate biosynthe…	[]	['TMDS']	thyA	INS-3,SNP-M1V,	Rv2764c	MSIVTPYEDLLRFVLETGTPKSDRTGTGTRSLFGQQMRYDLSAGFPLLTTKKVHFKSVAYELLWFLRGDSNIGWLHEHGVTIWDEWASDTGELGPIYGVQWRSWPAPSGEHIDQISAALDLLRTDPDSRRIIVSAWNVGEIERMALPPCHAFFQFYVADGRLSCQLYQRSADLFLGVPFNIASYALLTHMMAAQAGLSVGEFIWTGGDCHIYDNHVEQVRLQLSREPRPYPKLLLADRDSIFEYTYEDIVVKNYDPHPAIKAPVAV
katG_8	2	2	1	2	-2	1	1	-1.95992	12	0	[1, 6]	0.0587817	[1, 0, 3, 3]	0.277309	['', 'Phenylalanine metabolism', 'Drug metabolism - other enzymes', 'Tryptophan metabolism', 'superoxide radicals degradation', 'Metabolic pathways', 'reactive oxygen species degradation', 'Biosynthesis of secondary metabolites']	[]	['CAT']	katG	SNP-S315T,	Rv1908c	MPEQHPPITETTTGAASNGCPVVGHMKYPVEGGGNQDWWPNRLNLKVLHQNPAVADPMGAAFDYAAEVATIDVDALTRDIEEVMTTSQPWWPADYGHYGPLFIRMAWHAAGTYRIHDGRGGAGGGMQRFAPLNSWPDNASLDKARRLLWPVKKKYGKKLSWADLIVFAGNCALESMGFKTFGFGFGRVDQWEPDEVYWGKEATWLGDERYSGKRDLENPLAAVQMGLIYVNPEGPNGNPDPMAAAVDIRETFRRMAMNDVETAALIVGGHTFGKTHGAGPADLVGPEPEAAPLEQMGLGWKSSYGTGTGKDAITTGIEVVWTNTPTKWDNSFLEILYGYEWELTKSPAGAWQYTAKDGAGAGTIPDPFGGPGRSPTMLATDLSLRVDPIYERITRRWLE…
ppsA_7	2	1	1	2	1	1	-2	-2.04042	13	0	[1, 6]	0.0587817	[1, 0, 4, 2]	0.171797	['phthiocerol biosynthesis', '', 'phenolphthiocerol biosynthesis', 'phthiocerol biosynthesis', 'phenolphthiocerol biosynthesis']	[]	[]	ppsA	SNP-L1194R,SNP-D624E,SNP-N809D,SNP-Q808R,SNP-H955P,SNP-A803T,SNP-R877H,	Rv2931	MTGSISGEADLRHWLIDYLVTNIGCTPDEVDPDLSLADLGVSSRDAVVLSGELSELLGRTVSPIDFWEHPTINALAAYLAAPEPSPDSDAAVKRGARNSLDEPIAVVGMGCRFPGGISCPEALWDFLCERRSSISQVPPQRWQPFEGGPPEVAAALARTTRWGSFLPDIDAFDAEFFEISPSEADKMDPQQRLLLEVAWEALEHAGIPPGTLRRSATGVFAGACLSEYGAMASADLSQVDGWSNSGGAMSIIANRLSYFLDLRGPSVAVDTACSSSLVAIHLACQSLRTQDCHLAIAAGVNLLLSPAVFRGFDQVGALSPTGQCRAFDATADGFVRGEGAGVVVLKRLTDAQRDGDRVLAVICGSAVNQDGRSNGLMAPNPAAQMAVLRAAYTNAGMQP…
fadD26_3	2	2	-1	1	2	2	2	-2.15302	96	4	[1, 6]	0.0587817	[0, 1, 1, 5]	0.037937	['phthiocerol biosynthesis', '', 'phthiocerol biosynthesis']	[]	['FACOAL140']	fadD26	SNP-V185M,DEL1-184,	Rv2930	MSHTNVIANVTQSMYGYFGDPAKIPTGTVVSWLPLYHDMGLILGICAPLVARRRAMLMSPMSFLRRPARWMQLLATSGRCFSAAPNFAFELAVRRTSDQDMAGLDLRDVVGIVSGSERIHVATVRRFIERFAPYNLSPTAIRPSYGLAEATLYVAAPEAGAAPKTVRFDYEQLTAGQARPCGTDGSVGTELISYGSPDPSSVRIVNPETMVENPPGVVGEIWVHGDHVTMGYWQKPKQTAQVFDAKLVDPAPAAPEGPWLRTGDLGVISDGELFIMGRIKDLLIVDGRNHYPDDIEATIQEITGGRAAAIAVPDDITEQLVAIIEFKRRGSTAEEVMLKLRSVKREVTSAISKSHSLRVADLVLVSPGSIPITTSGKIRRSACVERYRSDGFKRLDVAV
ppsA_1	2	1	2	2	2	2	-2	-2.18567	15	0	[1, 6]	0.0587817	[1, 0, 1, 5]	0.037937	['phthiocerol biosynthesis', '', 'phenolphthiocerol biosynthesis', 'phthiocerol biosynthesis', 'phenolphthiocerol biosynthesis']	[]	[]	ppsA	SNP-L1194R,SNP-D624E,SNP-N809D,SNP-Q808R,SNP-E68G,SNP-A803T,SNP-R877H,	Rv2931	MTGSISGEADLRHWLIDYLVTNIGCTPDEVDPDLSLADLGVSSRDAVVLSGELSELLGRTVSPIDFWEHPTINALAAYLAAPEPSPDSDAAVKRGARNSLDEPIAVVGMGCRFPGGISCPEALWDFLCERRSSISQVPPQRWQPFEGGPPEVAAALARTTRWGSFLPDIDAFDAEFFEISPSEADKMDPQQRLLLEVAWEALEHAGIPPGTLRRSATGVFAGACLSEYGAMASADLSQVDGWSNSGGAMSIIANRLSYFLDLRGPSVAVDTACSSSLVAIHLACQSLRTQDCHLAIAAGVNLLLSPAVFRGFDQVGALSPTGQCRAFDATADGFVRGEGAGVVVLKRLTDAQRDGDRVLAVICGSAVNQDGRSNGLMAPNPAAQMAVLRAAYTNAGMQP…
inhA_1	1	1	-2	2	1	1	2	-2.38092	364	72	[1, 6]	0.0587817	[1, 0, 4, 2]	0.171797	['mycolate biosynthesis', 'superpathway of mycolate biosynthesis', 'mycolate biosynthesis']	[]	['FAS161']	inhA		Rv1484	MTGLLDGKRILVSGIITDSSIAFHIARVAQEQGAQLVLTGFDRLRLIQRITDRLPAKAPLLELDVQNEEHLASLAGRVTEAIGAGNKLDGVVHSIGFMPQTGMGINPFFDAPYADVSKGIHISAYSYASMAKALLPIMNPGGSIVGMDFDPSRAMPAYNWMTVAKSALESVNRFVAREAGKYGVRSNLVAAGPIRTLAMSAIVGGALGEEAGAQIQLLEEGWDQRAPIGWNMKDATPVAKTVCALLSDWLPATTGDIIYADGGAHTQLL
pncA_5	2	1	2	2	1	-2	1	-2.58362	22	0	[1, 6]	0.0587817	[1, 0, 3, 3]	0.277309	['', 'NAD salvage pathway I (PNC VI cycle)', 'Metabolic pathways', 'Nicotinate and nicotinamide metabolism']	['Nicotinate and nicotinamide metabolism']	['NNAM']	pncA	SNP-W68G,	Rv2043c	MRALIIVDVQNDFCEGGSLAVTGGAALARAISDYLAEAADYHHVVATKDFHIDPGDHFSGTPDYSSSGPPHCVSGTPGADFHPSLDTSAIEAVFYKGAYTGAYSGFEGVDENGTPLLNWLRQRGVDEVDVVGIATDHCVRQTAEDAVRNGLATRVLVDLTAGVSADTTVAALEEMRTASVELVCSS
thyA_1	-1	-2	-1	-2	2	-2	2	3.84737	12	11	[5, 2]	0.256839	[3, 2, 0, 2]	0.437805	['superpathway of pyrimidine deoxyribonucleotides <i>de novo</i> biosynthesis (E. coli)', 'One carbon pool by folate', 'Metabolic pathways', 'superpathway of pyrimidine deoxyribonucleotides <i>de novo</i> biosynthesis', 'pyrimidine deoxyribonucleotides <i>de novo</i> biosynthesis II', 'pyrimidine deoxyribonucleotides biosynthesis from CTP', '<i>N</i><sup>10</sup>-formyl-tetrahydrofolate biosynthe…	[]	['TMDS']	thyA	DEL165-263,	Rv2764c	MTPYEDLLRFVLETGTPKSDRTGTGTRSLFGQQMRYDLSAGFPLLTTKKVHFKSVAYELLWFLRGDSNIGWLHEHGVTIWDEWASDTGELGPIYGVQWRSWPAPSGEHIDQISAALDLLRTDPDSRRIIVSAWNVGEIERMALPPCHAFFQFYVADGRLSCQLY
fbpC_1	-1	-1	2	-2	-2	-1	2	1.80084	353	79	[5, 2]	0.256839	[2, 3, 0, 2]	0.437805	['Glycerolipid metabolism', 'superpathway of mycolyl-arabinogalactan-peptidoglycan complex biosynthesis', 'Arabinogalactan biosynthesis - Mycobacterium', 'mycolate biosynthesis', 'Metabolic pathways', 'superpathway of mycolate biosynthesis', 'mycolyl-arabinogalactan-peptidoglycan complex biosynthesis']	[]	[]	fbpC		Rv0129c	MTFFEQVRRLRSAATTLPRRLAIAAMGAVLVYGLVGTFGGPATAGAFSRPGLPVEYLQVPSASMGRDIKVQFQGGGPHAVYLLDGLRAQDDYNGWDINTPAFEEYYQSGLSVIMPVGGQSSFYTDWYQPSQSNGQNYTYKWETFLTREMPAWLQANKGVSPTGNAAVGLSMSGGSALILAAYYPQQFPYAASLSGFLNPSEGWWPTLIGLAMNDSGGYNANSMWGPSSDPAWKRNDPMVQIPRLVANNTRIWVYCGNGTPSDLGGDNIPAKFLEGLTLRTNQTFRDTYAADGGRNGVFNFPPNGTHSWPYWNEQLVAMKADIQHVLNGATPPAAPAAPAA
drrB_3	2	2	-2	2	2	1	-2	1.65229	239	70	[2, 5]	0.256839	[2, 0, 1, 4]	0.171797	[]	[]	[]	drrB	DEL1-31,	Rv2937	MWVLYRRFAAPSLLNGEVLTTVGAPIIFMVGFYIPFAIPWNQFVGGASSGVASNLGQYITPLVTLQAVSFAAIGSGFRAATDSLLGVNRRFQSMPMAPLTPLLARVWVAVDRCFTGLVISLVCGYVIGFRFHRGALYIVGFCLLVIAIGAVLSFAADLVGTVTRNPDAMLPLLSLPILIFGLLSIGLMPLKLFPHWIHPFVRNQPISQFVAALRALAGDTTKTASQVSWPVMAPTLTWLFAFVVILALSSTIVLARRP
ppsA_4	-1	2	-1	2	2	2	2	1.3527	167	56	[2, 5]	0.256839	[0, 2, 0, 5]	0.0225835	['phthiocerol biosynthesis', '', 'phenolphthiocerol biosynthesis', 'phthiocerol biosynthesis', 'phenolphthiocerol biosynthesis']	[]	[]	ppsA	SNP-L1194R,SNP-D624E,SNP-N809D,SNP-Q808R,SNP-A803T,SNP-R877H,	Rv2931	MTGSISGEADLRHWLIDYLVTNIGCTPDEVDPDLSLADLGVSSRDAVVLSGELSELLGRTVSPIDFWEHPTINALAAYLAAPEPSPDSDAAVKRGARNSLDEPIAVVGMGCRFPGGISCPEALWDFLCERRSSISQVPPQRWQPFEGGPPEVAAALARTTRWGSFLPDIDAFDAEFFEISPSEADKMDPQQRLLLEVAWEALEHAGIPPGTLRRSATGVFAGACLSEYGAMASADLSQVDGWSNSGGAMSIIANRLSYFLDLRGPSVAVDTACSSSLVAIHLACQSLRTQDCHLAIAAGVNLLLSPAVFRGFDQVGALSPTGQCRAFDATADGFVRGEGAGVVVLKRLTDAQRDGDRVLAVICGSAVNQDGRSNGLMAPNPAAQMAVLRAAYTNAGMQP…
folC_2	1	2	1	-2	2	1	-2	1.287	28	13	[2, 5]	0.256839	[2, 0, 3, 2]	0.437805	['', 'tetrahydrofolate biosynthesis', 'folate polyglutamylation', 'Folate biosynthesis', 'Metabolic pathways', 'superpathway of tetrahydrofolate biosynthesis', 'superpathway of tetrahydrofolate biosynthesis and salvage']	[]	[]	folC	SNP-A420V,	Rv2447c	MNSTNSGPPDSGSATGVVPTPDEIASLLQVEHLLDQRWPETRIDPSLTRISALMDLLGSPQRSYPSIHIAGTNGKTSVARMVDALVTALHRRTGRTTSPHLQSPVERISIDGKPISPAQYVATYREIEPLVALIDQQSQASAGKGGPAMSKFEVLTAMAFAAFADAPVDVAVVEVGMGGRWDATNVINAPVAVITPISIDHVDYLGADIAGIAGEKAGIITRAPDGSPDTVAVIGRQVPKVMEVLLAESVRADASVAREDSEFAVLRRQIAVGGQVLQLQGLGGVYSDIYLPLHGEHQAHNAVLALASVEAFFGAGAQRQLDGDAVRAGFAAVTSPGRLERMRSAPTVFIDAAHNPAGASALAQTLAHEFDFRFLVGVLSVLGDKDVDGILAALEPVFD…
oxcA_2	-2	2	-1	-1	-1	1	-2	1.25545	109	41	[5, 2]	0.256839	[2, 3, 1, 1]	0.665885	['Glyoxylate and dicarboxylate metabolism', 'Metabolic pathways']	[]	[]	oxcA	DEL1-10,SNP-V11M,SNP-S224G,	Rv0118c	MLTDGCHLVVDALKANDVDTIYGVVGIPITDLARAAQASGIRYIGFRHEASAGNAAAAAGFLTARPGVCLTTSGPGFLNGLPALANATTNCFPMIQISGSSSRPMVDLQRGDYQDLDQLNAARPFVKAAYRIGQVQDIGRGVARAIRTATSGRPGGVYLDIPGDVLGQAVEASAASGAIWRPVDPAPRLLPAPEAIDRALDVLAQAQRPLLVLGKGAAYAQADNVIREFVEHTGIPFLPMSMAKGLLPDSHPQSAAAARSLAMARADVVLLVGARLNWLLGNGESPQWSADAKFIQVDIEASEFDSNRPIVAPLTGDIGSVMSALLEAAADRSSVASAAWTGELADRKARNSAKMRRRLADDHHPMRFYNALGAIRSVLQRNPDVYVVNEGANALDLAR…
ubiA_3	2	-1	-1	-1	2	-2	-1	1.19325	350	78	[5, 2]	0.256839	[1, 4, 0, 2]	0.171797	['mycolyl-arabinogalactan-peptidoglycan complex biosynthesis', 'superpathway of mycolyl-arabinogalactan-peptidoglycan complex biosynthesis', 'mycolyl-arabinogalactan-peptidoglycan complex biosynthesis']	[]	[]	ubiA		Rv3806c	MSEDVVTQPPANLVAGVVKAIRPRQWVKNVLVLAAPLAALGGGVRYDYVEVLSKVSMAFVVFSLAASAVYLVNDVRDVEADREHPTKRFRPIAAGVVPEWLAYTVAVVLGVTSLAGAWMLTPNLALVMVVYLAMQLAYCFGLKHQAVVEICVVSSAYLIRAIAGGVATKIPLSKWFLLIMAFGSLFMVAGKRYAELHLAERTGAAIRKSLESYTSTYLRFVWTLSATAVVLCYGLWAFERDGYSGSWFAVSMIPFTIAILRYAVDVDGGLAGEPEDIALRDRVLQLLALAWIATVGAAVAFG
fadD26_4	2	2	-1	2	2	-1	2	1.1547	35	15	[2, 5]	0.256839	[0, 2, 0, 5]	0.0225835	['phthiocerol biosynthesis', '', 'phthiocerol biosynthesis']	[]	['FACOAL140']	fadD26	DEL1-2,SNP-V3M,	Rv2930	MTDRSVPSLLQERADQQPDSTAYTYIDYGSDPKGFADSLTWSQVYSRACIIAEELKLCGLPGDRVAVLAPQGLEYVLAFLGALQAGFIAVPLSTPQYGIHDDRVSAVLQDSKPVAILTTSSVVGDVTKYAASHDGQPAPVVVEVDLLDLDSPRQMPAFSRQHTGAAYLQYTSGSTRTPAGVIVSHTNVIANVTQSMYGYFGDPAKIPTGTVVSWLPLYHDMGLILGICAPLVARRRAMLMSPMSFLRRPARWMQLLATSGRCFSAAPNFAFELAVRRTSDQDMAGLDLRDVVGIVSGSERIHVATVRRFIERFAPYNLSPTAIRPSYGLAEATLYVAAPEAGAAPKTVRFDYEQLTAGQARPCGTDGSVGTELISYGSPDPSSVRIVNPETMVENPPGV…
accD6_3	-2	-2	-1	-1	-1	2	2	1.08478	197	58	[5, 2]	0.256839	[2, 3, 0, 2]	0.437805	['Fatty acid biosynthesis', 'Propanoate metabolism', 'Glyoxylate and dicarboxylate metabolism', 'Microbial metabolism in diverse environments', 'Carbon metabolism', 'Valine, leucine and isoleucine degradation', 'Biosynthesis of antibiotics', 'Metabolic pathways', 'Biosynthesis of secondary metabolites', 'fatty acid biosynthesis initiation I', 'biotin-carboxyl carrier protein assembly', 'Pyruvate …	[]	[]	accD6	SNP_D228T	Rv2247	MTIMAPEAVGESLDPRDPLLRLSNFFDDGSVELLHERDRSGVLAAAGTVNGVRTIAFCTDGTVMGGAMGVEGCTHIVNAYDTAIEDQSPIVGIWHSGGARLAEGVRALHAVGQVFEAMIRASGYIPQISVVVGFAAGGAAYGPALTDVVVMAPESRVFVTGPDVVRSVTGEDVDMASLGGPETHHKKSGVCHIVADDELDAYDRGRRLVGLFCQQGHFDRSKAEAGDTGIHALLPESSRRAYDVRPIVTAILDADTPFDEFQANWAPSMVVGLGRLSGRTVGVLANNPLRLGGCLNSESAEKAARFVRLCDAFGIPLVVVVDVPGYLPGVDQEWGGVVRRGAKLLHAFGECTVPRVTLVTRKTYGGAYIAMNSRSLNATKVFAWPDAEVAVMGAKAAVG…
thyA_2	-1	-1	-2	2	2	-2	-1	0.878686	35	13	[5, 2]	0.256839	[2, 3, 0, 2]	0.437805	['superpathway of pyrimidine deoxyribonucleotides <i>de novo</i> biosynthesis (E. coli)', 'One carbon pool by folate', 'Metabolic pathways', 'superpathway of pyrimidine deoxyribonucleotides <i>de novo</i> biosynthesis', 'pyrimidine deoxyribonucleotides <i>de novo</i> biosynthesis II', 'pyrimidine deoxyribonucleotides biosynthesis from CTP', '<i>N</i><sup>10</sup>-formyl-tetrahydrofolate biosynthe…	[]	['TMDS']	thyA	INS-3,SNP-M1V,SNP-T202A,	Rv2764c	MSIVTPYEDLLRFVLETGTPKSDRTGTGTRSLFGQQMRYDLSAGFPLLTTKKVHFKSVAYELLWFLRGDSNIGWLHEHGVTIWDEWASDTGELGPIYGVQWRSWPAPSGEHIDQISAALDLLRTDPDSRRIIVSAWNVGEIERMALPPCHAFFQFYVADGRLSCQLYQRSADLFLGVPFNIASYALLTHMMAAQAGLSVGEFIWAGGDCHIYDNHVEQVRLQLSREPRPYPKLLLADRDSIFEYTYEDIVVKNYDPHPAIKAPVAV
pncA_6	1	2	1	1	-2	2	-1	0.81525	8	3	[2, 5]	0.256839	[1, 1, 3, 2]	0.665885	['', 'NAD salvage pathway I (PNC VI cycle)', 'Metabolic pathways', 'Nicotinate and nicotinamide metabolism']	['Nicotinate and nicotinamide metabolism']	['NNAM']	pncA	SNP-T76P,	Rv2043c	MRALIIVDVQNDFCEGGSLAVTGGAALARAISDYLAEAADYHHVVATKDFHIDPGDHFSGTPDYSSSWPPHCVSGPPGADFHPSLDTSAIEAVFYKGAYTGAYSGFEGVDENGTPLLNWLRQRGVDEVDVVGIATDHCVRQTAEDAVRNGLATRVLVDLTAGVSADTTVAALEEMRTASVELVCSS
accD5_2	1	1	2	-2	2	1	-1	0.778565	214	57	[2, 5]	0.256839	[1, 1, 3, 2]	0.665885	['Propanoate metabolism', 'Glyoxylate and dicarboxylate metabolism', 'Microbial metabolism in diverse environments', 'Carbon metabolism', 'Valine, leucine and isoleucine degradation', 'mycolate biosynthesis', 'Biosynthesis of antibiotics', 'Metabolic pathways', 'superpathway of mycolate biosynthesis']	[]	[]	accD5	INS-9,	Rv3280	MRTCDCFNIPIVMLVDVPGFLPGTDQEYNGIIRRGAKLLYAYGEATVPKITVITRKAYGGAYCVMGSKDMGCDVNLAWPTAQIAVMGASGAVGFVYRQQLAEAAANGEDIDKLRLRLQQEYEDTLVNPYVAAERGYVDAVIPPSHTRGYIGTALRLLERKIAQLPPKKHGNVPL
kdpC_2	-1	-2	2	-1	-2	2	-2	0.721774	182	50	[5, 2]	0.256839	[3, 2, 0, 2]	0.437805	['Two-component system']	[]	[]	kdpC	SNP-S53T,	Rv1031	MRRQLLPALTMLLVFTVITGIVYPLAVTGVGQLFFGDQANGALLERDGQVIGTAHIGQQFTAAKYFHPRPSSAGDGYDAAASSGSNLGPTNEKLLAAVAERVTAYRKENNLPADTLVPVDAVTGSGSGLDPAISVVNAKLQAPRVAQARNISIRQVERLIEDHTDARGLGFLGERAVNVLRLNLALDRL
katG_4	2	2	2	1	-2	2	-1	0.696872	39	13	[2, 5]	0.256839	[1, 1, 1, 4]	0.277309	['', 'Phenylalanine metabolism', 'Drug metabolism - other enzymes', 'Tryptophan metabolism', 'superoxide radicals degradation', 'Metabolic pathways', 'reactive oxygen species degradation', 'Biosynthesis of secondary metabolites']	[]	['CAT']	katG	SNP-S315T,SNP-V23M,DEL1-22,	Rv1908c	MLATDLSLRVDPIYERITRRWLEHPEELADEFAKAWYKLIHRDMGPVARYLGPLVPKQTLLWQDPVPAVSHDLVGEAEIASLKSQIRASGLTVSQLVSTAWAAASSFRGSDKRGGANGGRIRLQPQVGWEVNDPDGDLRKVIRTLEEIQESFNSAAPGNIKVSFADLVVLGGCAAIEKAAKAAGHNITVPFTPGRTDASQEQTDVESFAVLEPKADGFRNYLGKGNPLPAEYMLLDKANLLTLSAPEMTVLVGGLRVLGANYKRLPLGVFTEASESLTNDFFVNLLDMGITWEPSPADDGTYQGKDGSGKVKWTGSRVDLVFGSNSELRALVEVYGADDAQPKFVQDFVAAWDKVMNLDRFDVR
mshC_5	2	-2	-2	-1	2	-2	-1	0.629474	9	3	[5, 2]	0.256839	[3, 2, 0, 2]	0.437805	['mycothiol biosynthesis', 'mycothiol biosynthesis']	[]	[]	mshC	DEL_1-3,DEL_5-7,DEL_9-41	Rv2130c	MYVCGITPYDATHLGHAATYVTFDLIHRLWLDLGHELHYVQNITDIDDPLFERADRDGVDWRDLAQAEVALFCEDMAALRVLPPQDYVGATEAIAEMVELIEKMLACGAAYVIDREMGEYQDIYFRADATLQFGYESGYDRDTMLRLCEERGGDPRRPGKSDELDALLWRAARPGEPSWPSPFGPGRPGWHVECAAIALSRIGSGLDIQGGGSDLIFPHHEFTAAHAECVSGERRFARHYVHAGMIGWDGHKMSKSRGNLVLVSALRAQDVEPSAVRLGLLAGHYRADRFWSQQVLDEATARLHRWRTATALPAGPAAVDVVARVRRYLADDLDTPKAIAALDGWVTDAVEYGGHDAGAPKLVATAIDALLGVDL
drrA_3	-2	2	-2	1	1	1	2	0.494781	368	79	[2, 5]	0.256839	[2, 0, 3, 2]	0.437805	[]	[]	[]	drrA		Rv2936	MRNDDMAVVVNGVRKTYGKGKIVALDDVSFKVRRGEVIGLLGPNGAGKTTMVDILSTLTRPDAGSAIIAGYDVVSEPAGVRRSIMVTGQQVAVDDALSGEQNLVLFGRLWGLSKSAARKRAAELLEQFSLVHAGKRRVGTYSGGMRRRIDIACGLVVQPQVAFLDEPTTGLDPRSRQAIWDLVASFKKLGIATLLTTQYLEEADALSDRIILIDHGIIIAEGTANELKHRAGDTFCEIVPRDLKDLDAIVAALGSLLPEHHRAMLTPDSDRITMPAPDGIRMLVEAARRIDEARIELADIALRRPSLDHVFLAMTTDPTESLTHLVSGSAR
aspB_2	1	2	-2	2	2	1	-1	0.482522	118	32	[2, 5]	0.256839	[1, 1, 2, 3]	0.665885	['L-aspartate degradation I', 'L-aspartate biosynthesis', '', 'L-phenylalanine biosynthesis I', 'superpathway of L-isoleucine biosynthesis I', 'superpathway of L-methionine biosynthesis (by sulfhydrylation)', 'superpathway of L-threonine biosynthesis', 'L-aspartate biosynthesis', 'L-aspartate degradation I', 'L-phenylalanine biosynthesis I']	[]	['VPAMTr']	aspB	INS-4,SNP-M1V,	Rv3565	MGVAVTDRVALRAGVPPFYVMDVWLAAAERQRTHGDLVNLSAGQPSAGAPEPVRAAAAAALHLNQLGYSVALGIPELRDAIAADYQRRHGITVEPDAVVITTGSSGGFLLAFLACFDAGDRVAMASPGYPCYRNILSALGCEVVEIPCGPQTRFQPTAQMLAEIDPPLRGVVVASPANPTGTVIPPEELAAIASWCDASDVRLISDEVYHGLVYQGAPQTSCAWQTSRNAVVVNSFSKYYAMTGWRLGWLLVPTVLRRAVDCLTGNFTICPPVLSQIAAVSAFTPEATAEADGNLASYAINRSLLLDGLRRIGIDRLAPTDGAFYVYADVSDFTSDSLAFCSKLLADTGVAIAPGIDFDTARGGSFVRISFAGPSGDIEEALRRIGSWLPSQ
embC_12	-1	1	-2	-1	2	-2	-2	0.396881	7	2	[5, 2]	0.256839	[3, 2, 1, 1]	0.665885	['Lipoarabinomannan (LAM) biosynthesis']	[]	[]	embC	DEL_1-11,DEL_13-21,DEL_24-37	Rv3793	MVAGLLGAVLAIATPLLPVNQTTAQLNWPQNGTFASVEAPLIGYVATDLNITVPCQAAAGLAGSQNTGKTVLLSTVPKQAPKAVDRGLLLQRANDDLVLVVRNVPLVTAPLSQVLGPTCQRLTFTAHADRVAAEFVGLVQGPNAEHPGAPLRGERSGYDFRPQIVGVFTDLAGPAPPGLSFSASVDTRYSSSPTPLKMAAMILGVALTGAALVALHILDTADGMRHRRFLPARWWSTGGLDTLVIAVLVWWHFVGANTSDDGYILTMARVSEHAGYMANYYRWFGTPEAPFGWYYDLLALWAHVSTASIWMRLPTLAMALTCWWVISREVIPRLGHAVKTSRAAAWTAAGMFLAVWLPLDNGLRPEPIIALGILLTWCSVERAVATSRLLPVAIACIIG…
ctaB_1	-2	-2	2	-1	1	-1	-2	0.360893	52	14	[5, 2]	0.256839	[3, 2, 1, 1]	0.665885	['Oxidative phosphorylation', 'Porphyrin and chlorophyll metabolism', 'Metabolic pathways', 'Biosynthesis of secondary metabolites']	[]	[]	ctaB	SNP-H308S,SNP-L304V,SNP-P305E,SNP-T306Q,SNP-S300A,INS-76,SNP-I302S,SNP-E274R,SNP-V298A,SNP-D299A,DEL275-293,SNP-L296Q,SNP-C294A,SNP-A295G,	Rv1451	MNVRGRVAPRRVTGRAMSTLLAYLALTKPRVIELLLVTAIPAMLLADRGAIHPLLMLNTLVGGMMAAAGANTLNCVADADIDKVMKRTARRPLAREAVPTRNALALGLTLTVISFFWLWCATNLLAGVLALVTVAFYVFVYTLWLKRRTSQNVVWGGAAGCMPVMIGWSAITGTIAWPALAMFAIIFFWTPPHTWALAMRYKQDYQVAGVPMLPAVATERQVTKQILIYTWLTVAATLVLALATSWLYGAVALVAGGWFLTMAHQLYAGVRAGRAGQAAAAVSAVEQLSGGGVLRTGRRLGDRAAHAALIGGPVPLRCRPCSANVVRWLDRHRRHRRRPRHQHRRCHLGPSSRRGRRRRHCRQIP
mce4B_3	1	-1	-1	-1	-1	1	-2	0.211106	8	2	[5, 2]	0.256839	[1, 4, 2, 0]	0.171797	['ABC transporters']	[]	[]	mce4B	SNP-I88V,DEL341-346,SNP-V168L,SNP-D240A,SNP-A243S,SNP-I242L,SNP-A245L,SNP-G244A,SNP-K160A,SNP-I161L,SNP-T163V,SNP-I164F,SNP-S166Q,SNP-S329A,SNP-R38P,SNP-F37L,SNP-D36G,SNP-G35S,SNP-F34Y,SNP-V33G,SNP-V32F,SNP-V31A,SNP-L30I,SNP-K350D,SNP-K154E,SNP-L153F,SNP-V152Q,SNP-C317Y,SNP-F316V,SNP-Y315N,SNP-I314V,SNP-D159Q,SNP-F311G,SNP-A310P,SNP-E258G,SNP-L259F,SNP-L256I,SNP-T257S,SNP-T254A,SNP-D255Q,SNP-T252…	Rv3498c	MLNRKPSSKHERDPLRTGIFGLVLVICVVLIAFGYSGLPFWPQGKTYDAYFTDAGGITPGNSVYVSGLKVGAVSAVSLAGNSAKVTFSVDRSIVVGDQSLAAIRTDTILGERSIAVSPAGSGKSTTIPLSRTTTPYTLNGVLQDLGRNANDLNRPQFEQALNVFTQALHDATPQVRGAVDGLTSLSRALNSRDEALQGLLAHAKSVTSVLSERAEQFNKLVEDGNQLFAALDARRAALSALISGIDDVAAQISGFVADNRKEFGPALSKLNLVLANLNERRDYITEALKRLPTYATTLGEVVGSGPGFNVNVYSVLPGPLVATVFDLVFQPGKLPDSLADYLRGFIQERWIIRPKSP
mshD_2	2	-2	-1	-1	2	-2	-1	0.202165	168	39	[5, 2]	0.256839	[2, 3, 0, 2]	0.437805	['mycothiol biosynthesis', 'mycothiol biosynthesis']	[]	[]	mshD		Rv0819	MTALDWRSALTADEQRSVRALVTATTAVDGVAPVGEQVLRELGQQRTEHLLVAGSRPGGPIIGYLNLSPPRGAGGAMAELVVHPQSRRRGIGTAMARAALAKTAGRNQFWAHGTLDPARATASALGLVGVRELIQMRRPLRDIPEPTIPDGVVIRTYAGTSDDAELLRVNNAAFAGHPEQGGWTAVQLAERRGEAWFDPDGLILAFGDSPRERPGRLLGFHWTKVHPDHPGLGEVYVLGVDPAAQRRGLGQMLTSIGIVSLARRLGGRKTLDPAVEPAVLLYVESDNVAAVRTYQSLGFTTYSVDTAYALAGTDN
ribG_3	2	-1	2	2	2	1	-1	0.164303	302	66	[2, 5]	0.256839	[0, 2, 1, 4]	0.171797	['Riboflavin metabolism', 'Quorum sensing', 'Metabolic pathways', 'Biosynthesis of secondary metabolites', 'flavin biosynthesis I (bacteria and plants)']	[]	[]	ribG		Rv1409	MNVEQVKSIDEAMGLAIEHSYQVKGTTYPKPPVGAVIVDPNGRIVGAGGTEPAGGDHAEVVALRRAGGLAAGAIVVVTMEPCNHYGKTPPCVNALIEARVGTVVYAVADPNGIAGGGAGRLSAAGLQVRSGVLAEQVAAGPLREWLHKQRTGLPHVTWKYATSIDGRSAAADGSSQWISSEAARLDLHRRRAIADAILVGTGTVLADDPALTARLADGSLAPQQPLRVVVGKRDIPPEARVLNDEARTMMIRTHEPMEVLRALSDRTDVLLEGGPTLAGAFLRAGAINRILAYVAPILLGGPVTAVDDVGVSNITNALRWQFDSVEKVGPDLLLSLVAR
embB_2	1	-1	-1	-1	2	-2	-1	0.0648175	72	16	[5, 2]	0.256839	[1, 4, 1, 1]	0.277309	['mycolyl-arabinogalactan-peptidoglycan complex biosynthesis', 'superpathway of mycolyl-arabinogalactan-peptidoglycan complex biosynthesis', 'Arabinogalactan biosynthesis - Mycobacterium']	[]	[]	embB	SNP-V29M,SNP-M306I,DEL1-28,	Rv3795	MATIAGLIGFVLSVATPLLPVVQTTAMLDWPQRGQLGSVTAPLISLTPVDFTATVPCDVVRAMPPAGGVVLGTAPKQGKDANLQALFVVVSAQRVDVTDRNVVILSVPREQVTSPQCQRIEVTSTHAGTFANFVGLKDPSGAPLRSGFPDPNLRPQIVGVFTDLTGPAPPGLAVSATIDTRFSTRPTTLKLLAIIGAIVATVVALIALWRLDQLDGRGSIAQLLLRPFRPASSPGGMRRLIPASWRTFTLTDAVVIFGFLLWHVIGANSSDDGYILGIARVADHAGYMSNYFRWFGSPEDPFGWYYNLLALMTHVSDASLWMRLPDLAAGLVCWLLLSREVLPRLGPAVEASKPAYWAAAMVLLTAWMPFNNGLRPEGIIALGSLVTYVLIERSMRYSR…
embC_7	1	-2	-2	-1	2	-2	-1	-0.0402739	96	20	[5, 2]	0.256839	[3, 2, 1, 1]	0.665885	['Lipoarabinomannan (LAM) biosynthesis']	[]	[]	embC		Rv3793	MMATEAAPPRIAVRLPSTSVRDAGANYRIARYVAVVAGLLGAVLAIATPLLPVNQTTAQLNWPQNGTFASVEAPLIGYVATDLNITVPCQAAAGLAGSQNTGKTVLLSTVPKQAPKAVDRGLLLQRANDDLVLVVRNVPLVTAPLSQVLGPTCQRLTFTAHADRVAAEFVGLVQGPNAEHPGAPLRGERSGYDFRPQIVGVFTDLAGPAPPGLSFSASVDTRYSSSPTPLKMAAMILGVALTGAALVALHILDTADGMRHRRFLPARWWSTGGLDTLVIAVLVWWHFVGANTSDDGYILTMARVSEHAGYMANYYRWFGTPEAPFGWYYDLLALWAHVSTASIWMRLPTLAMALTCWWVISREVIPRLGHAVKTSRAAAWTAAGMFLAVWLPLDNGLRP…
cysK2_2	1	-1	2	2	1	1	-1	-0.241684	82	15	[2, 5]	0.256839	[0, 2, 3, 2]	0.437805	['Cysteine and methionine metabolism', 'Metabolic pathways']	['Cysteine and methionine metabolism']	['CYST_II']	cysK2	DEL1-63,SNP-G93S,	Rv0848	MKDRPALYMVECARARGDIAPGAAIVESTSGTLGLGLALAGKVYRHPVTLVTDPGLEPIIARMLTAYGAGVDMVTQPHPVGGWQQARKDRVAQLMAEYPGAWNPNQYGNPDNVGAYRSLALELVAQLGRIDVLVCSVGTGGHSAGVARVLREFNPDMRLIGVDTIGSTIFGQPASNRLMRGLGSSIYPRNVDYRAFDEVHWVAPPEAVWACRSLAATHYASGGWSVGAVALVAGWAARNLPADTTIAAVFPDGPQRYFDTIYNDAYCNEHELLGGQPPTEPDEIASPLDAVVTRWTRSTTVIDPTQVVS
mec_1	1	2	-2	2	1	-1	1	-0.294394	63	11	[2, 5]	0.256839	[1, 1, 3, 2]	0.665885	['Sulfur relay system', 'L-cysteine biosynthesis V (mycobacteria)']	[]	[]	mec		Rv1334	MLLRKGTVYVLVIRADLVNAMVAHARRDHPDEACGVLAGPEGSDRPERHIPMTNAERSPTFYRLDSGEQLKVWRAMEDADEVPVVIYHSHTATEAYPSRTDVKLATEPDAHYVLVSTRDPHRHELRSYRIVDGAVTEEPVNVVEQY
fabG1_2	1	-1	1	-2	-2	-2	-2	-0.329378	302	61	[5, 2]	0.256839	[4, 1, 2, 0]	0.171797	['mycolate biosynthesis', '', 'superpathway of mycolate biosynthesis', 'mycolate biosynthesis']	[]	[]	fabG1		Rv1483	MTATATEGAKPPFVSRSVLVTGGNRGIGLAIAQRLAADGHKVAVTHRGSGAPKGLFGVECDVTDSDAVDRAFTAVEEHQGPVEVLVSNAGLSADAFLMRMTEEKFEKVINANLTGAFRVAQRASRSMQRNKFGRMIFIGSVSGSWGIGNQANYAASKAGVIGMARSIARELSKANVTANVVAPGYIDTDMTRALDERIQQGALQFIPAKRVGTPAEVAGVVSFLASEDASYISGAVIPVDGGMGMGH
mshD_1	2	-1	-1	-1	1	-1	-2	-0.338494	203	38	[5, 2]	0.256839	[1, 4, 1, 1]	0.277309	['mycothiol biosynthesis', 'mycothiol biosynthesis']	[]	[]	mshD	DEL_1-28,DEL_30-34	Rv0819	MGEQVLRELGQQRTEHLLVAGSRPGGPIIGYLNLSPPRGAGGAMAELVVHPQSRRRGIGTAMARAALAKTAGRNQFWAHGTLDPARATASALGLVGVRELIQMRRPLRDIPEPTIPDGVVIRTYAGTSDDAELLRVNNAAFAGHPEQGGWTAVQLAERRGEAWFDPDGLILAFGDSPRERPGRLLGFHWTKVHPDHPGLGEVYVLGVDPAAQRRGLGQMLTSIGIVSLARRLGGRKTLDPAVEPAVLLYVESDNVAAVRTYQSLGFTTYSVDTAYALAGTDN
katG_1	2	2	-1	2	2	2	-2	-0.371435	31	5	[2, 5]	0.256839	[1, 1, 0, 5]	0.037937	['', 'Phenylalanine metabolism', 'Drug metabolism - other enzymes', 'Tryptophan metabolism', 'superoxide radicals degradation', 'Metabolic pathways', 'reactive oxygen species degradation', 'Biosynthesis of secondary metabolites']	[]	['CAT']	katG	SNP-R463L,SNP-V23M,DEL1-22,	Rv1908c	MGHMKYPVEGGGNQDWWPNRLNLKVLHQNPAVADPMGAAFDYAAEVATIDVDALTRDIEEVMTTSQPWWPADYGHYGPLFIRMAWHAAGTYRIHDGRGGAGGGMQRFAPLNSWPDNASLDKARRLLWPVKKKYGKKLSWADLIVFAGNCALESMGFKTFGFGFGRVDQWEPDEVYWGKEATWLGDERYSGKRDLENPLAAVQMGLIYVNPEGPNGNPDPMAAAVDIRETFRRMAMNDVETAALIVGGHTFGKTHGAGPADLVGPEPEAAPLEQMGLGWKSSYGTGTGKDAITSGIEVVWTNTPTKWDNSFLEILYGYEWELTKSPAGAWQYTAKDGAGAGTIPDPFGGPGRSPTMLATDLSLRVDPIYERITRRWLEHPEELADEFAKAWYKLIHRDMG…
Rv1647_4	2	-1	1	1	2	1	-2	-0.511547	21	3	[2, 5]	0.256839	[1, 1, 3, 2]	0.665885	[]	[]	[]	Rv1647	INS-8,SNP-M1L,SNP-A2P,	Rv1647	MPQTPRSSLPGSARTTYPCHVEVGPQDSESGAPDETATAMASPVPRQRSALRWLRTVNRSPGLVSFIHRARRLLPGDPEFGDPLSTAGEGGPRAAARAADRLLRDRDAASREVGLSVLQVWQALTEAVSRRPANPEVTLVFTDLVGFSTWSLHAGDDATLTLLRQVARAVESPLLDAGGHIVKRLGDGIMAVFRNPTVALRAVLVAQDAVKSLEVQGYTPRMRIGIHTGRPQRLAADWLGVDVNIAARVMERATKGGIMISQPTLDLIPQSELDALGVVARRVRKPVFASKPTGIPPDLAIYRIKTVSESTAADNFDEMSPDAQ
pykA_2	-1	1	2	1	2	1	-1	-0.566088	36	5	[2, 5]	0.256839	[0, 2, 3, 2]	0.437805	['', 'Biosynthesis of amino acids', 'Purine metabolism', 'Microbial metabolism in diverse environments', 'Carbon metabolism', 'mixed acid fermentation', 'Glycolysis / Gluconeogenesis', 'Metabolic pathways', 'Biosynthesis of secondary metabolites', 'Biosynthesis of antibiotics', 'Pyruvate metabolism', 'glycolysis I (from glucose 6-phosphate)']	[]	[]	pykA	DEL1-33,	Rv1617	MNFSHGDYDDHKVAYERVRVASDATGRAVGVLADLQGPKIRLGRFASGATHWAEGETVRITVGACEGSHDRVSTTYKRLAQDAVAGDRVLVDDGKVALVVDAVEGDDVVCTVVEGGPVSDNKGISLPGMNVTAPALSEKDIEDLTFALNLGVDMVALSFVRSPADVELVHEVMDRIGRRVPVIAKLEKPEAIDNLEAIVLAFDAVMVARGDLGVELPLEEVPLVQKRAIQMARENAKPVIVATQMLDSMIENSRPTRAEASDVANAVLDGADALMLSGETSVGKYPLAAVRTMSRIICAVEENSTAAPPLTHIPRTKRGVISYAARDIGERLDAKALVAFTQSGDTVRRLARLHTPLPLLAFTAWPEVRSQLAMTWGTETFIVPKMQSTDGMIRQVDKS…
fabD_1	-2	1	2	-2	2	2	1	-0.679161	68	9	[2, 5]	0.256839	[2, 0, 2, 3]	0.437805	['Fatty acid biosynthesis', 'Biosynthesis of antibiotics', 'Metabolic pathways', 'fatty acid biosynthesis initiation I', 'Fatty acid metabolism', 'superpathway of mycolate biosynthesis']	[]	[]	fabD	SNP_T114A	Rv2243	MIALLAPGQGSQTEGMLSPWLQLPGAADQIAAWSKAADLDLARLGTTASTEEITDTAVAQPLIVAATLLAHQELARRCVLAGKDVIVAGHSVGEIAAYAIAGVIAADDAVALAAARGAEMAKACATEPTGMSAVLGGDETEVLSRLEQLDLVPANRNAAGQIVAAGRLTALEKLAEDPPAKARVRALGVAGAFHTEFMAPALDGFAAAAANIATADPTATLLSNRDGKPVTSAAAAMDTLVSQLTQPVRWDLCTATLREHTVTAIVEFPPAGTLSGIAKRELRGVPARAVKSPADLDELANL
aroF_1	1	1	-2	1	2	1	-2	-0.788707	332	65	[2, 5]	0.256839	[2, 0, 4, 1]	0.171797	['Phenylalanine, tyrosine and tryptophan biosynthesis', 'Biosynthesis of amino acids', 'chorismate biosynthesis I', 'Biosynthesis of antibiotics', 'Metabolic pathways', 'chorismate biosynthesis from 3-dehydroquinate', 'Biosynthesis of secondary metabolites', 'superpathway of L-tryptophan biosynthesis', 'superpathway of L-tyrosine biosynthesis']	[]	[]	aroF	INS-11,SNP-M1V,	Rv2540c	MAAGGAWEDGQVLRWITAGESHGRALVAVVEGMVAGVHVTSADIADQLARRRLGYGRGARMTFERDAVTVLSGIRHGSTLGGPIAIEIGNTEWPKWETVMAADPVDPAELADVARNAPLTRPRPGHADYAGMLKYGFDDARPVLERASARETAARVAAGTVARAFLRQALGVEVLSHVISIGASAPYEGPPPRAEDLPAIDASPVRAYDKAAEADMIAQIEAAKKDGDTLGGVVEAVALGLPVGLGSFTSGDHRLDSQLAAAVMGIQAIKGVEIGDGFQTARRRGSRAHDEMYPGPDGVVRSTNRAGGLEGGMTNGQPLRVRAAMKPISTVPRALATVDLATGDEAVAIHQRSDVCAVPAAGVVVETMVALVLARAALEKFGGDSLAETQRNIAAYQRS…
fabD_5	-1	2	-2	1	2	1	2	-0.910442	4	0	[2, 5]	0.256839	[1, 1, 2, 3]	0.665885	['Fatty acid biosynthesis', 'Biosynthesis of antibiotics', 'Metabolic pathways', 'fatty acid biosynthesis initiation I', 'Fatty acid metabolism', 'superpathway of mycolate biosynthesis']	[]	[]	fabD	DEL_1-2,DEL_4-9,DEL_11-17	Rv2243	MLSPWLQLPGAADQIAAWSKAADLDLARLGTTASTEEITDTAVAQPLIVAATLLAHQELARRCVLAGKDVIVAGHSVGEIAAYAIAGVIAADDAVALAATRGAEMAKACATEPTGMSAVLGGDETEVLSRLEQLDLVPANRNAAGQIVAAGRLTALEKLAEDPPAKARVRALGVAGAFHTEFMAPALDGFAAAAANIATADPTATLLSNRDGKPVTSAAAAMDTLVSQLTQPVRWDLCTATLREHTVTAIVEFPPAGTLSGIAKRELRGVPARAVKSPADLDELANL
embB_7	-1	-1	1	-1	1	-2	-2	-0.910442	4	0	[5, 2]	0.256839	[2, 3, 2, 0]	0.437805	['mycolyl-arabinogalactan-peptidoglycan complex biosynthesis', 'superpathway of mycolyl-arabinogalactan-peptidoglycan complex biosynthesis', 'Arabinogalactan biosynthesis - Mycobacterium']	[]	[]	embB	SNP-V29M,DEL1-28,SNP-G406D,	Rv3795	MATIAGLIGFVLSVATPLLPVVQTTAMLDWPQRGQLGSVTAPLISLTPVDFTATVPCDVVRAMPPAGGVVLGTAPKQGKDANLQALFVVVSAQRVDVTDRNVVILSVPREQVTSPQCQRIEVTSTHAGTFANFVGLKDPSGAPLRSGFPDPNLRPQIVGVFTDLTGPAPPGLAVSATIDTRFSTRPTTLKLLAIIGAIVATVVALIALWRLDQLDGRGSIAQLLLRPFRPASSPGGMRRLIPASWRTFTLTDAVVIFGFLLWHVIGANSSDDGYILGMARVADHAGYMSNYFRWFGSPEDPFGWYYNLLALMTHVSDASLWMRLPDLAAGLVCWLLLSREVLPRLGPAVEASKPAYWAAAMVLLTAWMPFNNGLRPEDIIALGSLVTYVLIERSMRYSR…
accD5_3	1	2	1	1	2	-1	-2	-0.943146	144	18	[2, 5]	0.256839	[1, 1, 3, 2]	0.665885	['Propanoate metabolism', 'Glyoxylate and dicarboxylate metabolism', 'Microbial metabolism in diverse environments', 'Carbon metabolism', 'Valine, leucine and isoleucine degradation', 'mycolate biosynthesis', 'Biosynthesis of antibiotics', 'Metabolic pathways', 'superpathway of mycolate biosynthesis']	[]	[]	accD5		Rv3280	MTSVTDRSAHSAERSTEHTIDIHTTAGKLAELHKRREESLHPVGEDAVEKVHAKGKLTARERIYALLDEDSFVELDALAKHRSTNFNLGEKRPLGDGVVTGYGTIDGRDVCIFSQDATVFGGSLGEVYGEKIVKVQELAIKTGRPLIGINDGAGARIQEGVVSLGLYSRIFRNNILASGVIPQISLIMGAAAGGHVYSPALTDFVIMVDQTSQMFITGPDVIKTVTGEEVTMEELGGAHTHMAKSGTAHYAASGEQDAFDYVRELLSYLPPNNSTDAPRYQAAAPTGPIEENLTDEDLELDTLIPDSPNQPYDMHEVITRLLDDEFLEIQAGYAQNIVVGFGRIDGRPVGIVANQPTHFAGCLDINASEKAARFVRTCDCFNIPIVMLVDVPGFLPGTD…
oxcA_3	1	1	-2	-1	2	1	2	-0.966787	49	5	[2, 5]	0.256839	[1, 1, 3, 2]	0.665885	['Glyoxylate and dicarboxylate metabolism', 'Metabolic pathways']	[]	[]	oxcA	DEL1-10,SNP-V11M,SNP-A253S,SNP-S224G,	Rv0118c	MLTDGCHLVVDALKANDVDTIYGVVGIPITDLARAAQASGIRYIGFRHEASAGNAAAAAGFLTARPGVCLTTSGPGFLNGLPALANATTNCFPMIQISGSSSRPMVDLQRGDYQDLDQLNAARPFVKAAYRIGQVQDIGRGVARAIRTATSGRPGGVYLDIPGDVLGQAVEASAASGAIWRPVDPAPRLLPAPEAIDRALDVLAQAQRPLLVLGKGAAYAQADNVIREFVEHTGIPFLPMSMSKGLLPDSHPQSAAAARSLAMARADVVLLVGARLNWLLGNGESPQWSADAKFIQVDIEASEFDSNRPIVAPLTGDIGSVMSALLEAAADRSSVASAAWTGELADRKARNSAKMRRRLADDHHPMRFYNALGAIRSVLQRNPDVYVVNEGANALDLAR…
pncA_11	1	-1	-1	2	2	2	2	-1.01954	11	1	[2, 5]	0.256839	[0, 2, 1, 4]	0.171797	['', 'NAD salvage pathway I (PNC VI cycle)', 'Metabolic pathways', 'Nicotinate and nicotinamide metabolism']	['Nicotinate and nicotinamide metabolism']	['NNAM']	pncA	SNP-L172P,	Rv2043c	MRALIIVDVQNDFCEGGSLAVTGGAALARAISDYLAEAADYHHVVATKDFHIDPGDHFSGTPDYSSSWPPHCVSGTPGADFHPSLDTSAIEAVFYKGAYTGAYSGFEGVDENGTPLLNWLRQRGVDEVDVVGIATDHCVRQTAEDAVRNGLATRVLVDLTAGVSADTTVAAPEEMRTASVELVCSS
ribG_4	1	-2	1	1	1	1	-1	-1.11455	5	0	[2, 5]	0.256839	[1, 1, 5, 0]	0.037937	['Riboflavin metabolism', 'Quorum sensing', 'Metabolic pathways', 'Biosynthesis of secondary metabolites', 'flavin biosynthesis I (bacteria and plants)']	[]	[]	ribG	SNP_K29P,SNP_A71A	Rv1409	MNVEQVKSIDEAMGLAIEHSYQVKGTTYPNPPVGAVIVDPNGRIVGAGGTEPAGGDHAEVVALRRAGGLATGAIVVVTMEPCNHYGKTPPCVNALIEARVGTVVYAVADPNGIAGGGAGRLSAAGLQVRSGVLAEQVAAGPLREWLHKQRTGLPHVTWKYATSIDGRSAAADGSSQWISSEAARLDLHRRRAIADAILVGTGTVLADDPALTARLADGSLAPQQPLRVVVGKRDIPPEARVLNDEARTMMIRTHEPMEVLRALSDRTDVLLEGGPTLAGAFLRAGAINRILAYVAPILLGGPVTAVDDVGVSNITNALRWQFDSVEKVGPDLLLSLVAR
rmlD_1	-2	-2	2	-1	2	-2	-1	-1.11455	5	0	[5, 2]	0.256839	[3, 2, 0, 2]	0.437805	['Polyketide sugar unit biosynthesis', 'superpathway of mycolyl-arabinogalactan-peptidoglycan complex biosynthesis', 'dTDP-L-rhamnose biosynthesis', 'Metabolic pathways', 'Biosynthesis of antibiotics', 'Streptomycin biosynthesis']	[]	[]	rmlD	SNP_S258S	Rv3266c	MAGRSERLVITGAGGQLGSHLTAQAAREGRDMLALTSSQWDITDPAAAERIIRHGDVVINCAAYTDVDGAESNEAVAYAVNATGPQHLARACARVGARLIHVSTDYVFDGDFGGAEPRPYEPTDETAPQGVYARSKLAGEQAVLAAFPEAAVVRTAWVYTGGTGKDFVAVMRRLAAGHGRVDVVDDQTGSPTYVADLAEALLALADAGVRGRVLHAANEGVVSRFGQARAVFEECGADPQRVRPVSSAQFPRPAPRPSYSALSSRQWALAGLTPLRHWRSALATALAAPANSTSIDRRLPSTRD
embB_5	-2	-2	2	-2	2	-1	-2	-1.11455	5	0	[5, 2]	0.256839	[4, 1, 0, 2]	0.171797	['mycolyl-arabinogalactan-peptidoglycan complex biosynthesis', 'superpathway of mycolyl-arabinogalactan-peptidoglycan complex biosynthesis', 'Arabinogalactan biosynthesis - Mycobacterium']	[]	[]	embB	SNP-V29M,DEL1-28,SNP-E378A,	Rv3795	MATIAGLIGFVLSVATPLLPVVQTTAMLDWPQRGQLGSVTAPLISLTPVDFTATVPCDVVRAMPPAGGVVLGTAPKQGKDANLQALFVVVSAQRVDVTDRNVVILSVPREQVTSPQCQRIEVTSTHAGTFANFVGLKDPSGAPLRSGFPDPNLRPQIVGVFTDLTGPAPPGLAVSATIDTRFSTRPTTLKLLAIIGAIVATVVALIALWRLDQLDGRGSIAQLLLRPFRPASSPGGMRRLIPASWRTFTLTDAVVIFGFLLWHVIGANSSDDGYILGMARVADHAGYMSNYFRWFGSPEDPFGWYYNLLALMTHVSDASLWMRLPDLAAGLVCWLLLSREVLPRLGPAVAASKPAYWAAAMVLLTAWMPFNNGLRPEGIIALGSLVTYVLIERSMRYSR…
ubiA_1	-2	-1	2	-1	1	-1	-1	-1.11455	5	0	[5, 2]	0.256839	[1, 4, 1, 1]	0.277309	['mycolyl-arabinogalactan-peptidoglycan complex biosynthesis', 'superpathway of mycolyl-arabinogalactan-peptidoglycan complex biosynthesis', 'mycolyl-arabinogalactan-peptidoglycan complex biosynthesis']	[]	[]	ubiA	SNP-E149D,	Rv3806c	MSEDVVTQPPANLVAGVVKAIRPRQWVKNVLVLAAPLAALGGGVRYDYVEVLSKVSMAFVVFSLAASAVYLVNDVRDVEADREHPTKRFRPIAAGVVPEWLAYTVAVVLGVTSLAGAWMLTPNLALVMVVYLAMQLAYCFGLKHQAVVDICVVSSAYLIRAIAGGVATKIPLSKWFLLIMAFGSLFMVAGKRYAELHLAERTGAAIRKSLESYTSTYLRFVWTLSATAVVLCYGLWAFERDGYSGSWFAVSMIPFTIAILRYAVDVDGGLAGEPEDIALRDRVLQLLALAWIATVGAAVAFG
nuoL_1	-1	1	1	2	2	2	-1	-1.23233	80	7	[2, 5]	0.256839	[0, 2, 2, 3]	0.437805	['Oxidative phosphorylation', 'Metabolic pathways', 'NADH to cytochrome <i>bd</i> oxidase electron transfer I', 'aerobic respiration I (cytochrome c)']	[]	[]	nuoL	SNP-L5M,DEL1-4,	Rv3156	MGTHYTWLLVALPLAGAAILLFGGRRTDAWGHLLGCAAALAAFGVGAMLLADMLGRDGLERAIHQQVFTWIPAGGLQVDFGLQIDQLSMCFVLLISGVGSLIHIYSVGYMAEDPDRRRFFGYLNLFLASMLLLVVADNYVLLYVGWEGVGLASYLLIGFWYHKPSAATAAKKAFVMNRVGDAGLAVGMFLTFSTFGTLSYAGVFAGVPAASRAVLTAIGLLMLLGACAKSAQVPLQAWLGDAMEGPTPVSALIHAATMVTAGVYLIVRSGPLYNLAPTAQLAVVIVGAVTLLFGAIIGCAKDDIKRALAASTISQIGYMVLAAGLGPAGYAFAIMHLLTHGFFKAGLFLGSGAVIHAMHEEQDMRRYGGLRAALPVTFATFGLAYLAIIGVPPFAGFFS…
cysK2_7	2	1	1	-2	1	2	-1	-1.28505	6	0	[2, 5]	0.256839	[1, 1, 3, 2]	0.665885	['Cysteine and methionine metabolism', 'Metabolic pathways']	['Cysteine and methionine metabolism']	['CYST_II']	cysK2	DEL1-302,SNP-L303M,	Rv0848	MPADTTIAAVFPDGPQRYFDTIYNDAYCNEHELLGGQPPTEPDEIASPLDAVVTRWTRSTTVIDPTQVVS
fabD_4	-2	2	1	-2	1	1	2	-1.28505	6	0	[2, 5]	0.256839	[2, 0, 3, 2]	0.437805	['Fatty acid biosynthesis', 'Biosynthesis of antibiotics', 'Metabolic pathways', 'fatty acid biosynthesis initiation I', 'Fatty acid metabolism', 'superpathway of mycolate biosynthesis']	[]	[]	fabD	SNP_A210A	Rv2243	MIALLAPGQGSQTEGMLSPWLQLPGAADQIAAWSKAADLDLARLGTTASTEEITDTAVAQPLIVAATLLAHQELARRCVLAGKDVIVAGHSVGEIAAYAIAGVIAADDAVALAATRGAEMAKACATEPTGMSAVLGGDETEVLSRLEQLDLVPANRNAAGQIVAAGRLTALEKLAEDPPAKARVRALGVAGAFHTEFMAPALDGFATAAANIATADPTATLLSNRDGKPVTSAAAAMDTLVSQLTQPVRWDLCTATLREHTVTAIVEFPPAGTLSGIAKRELRGVPARAVKSPADLDELANL
thyA_3	-2	2	1	1	2	-1	1	-1.28505	6	0	[2, 5]	0.256839	[1, 1, 3, 2]	0.665885	['superpathway of pyrimidine deoxyribonucleotides <i>de novo</i> biosynthesis (E. coli)', 'One carbon pool by folate', 'Metabolic pathways', 'superpathway of pyrimidine deoxyribonucleotides <i>de novo</i> biosynthesis', 'pyrimidine deoxyribonucleotides <i>de novo</i> biosynthesis II', 'pyrimidine deoxyribonucleotides biosynthesis from CTP', '<i>N</i><sup>10</sup>-formyl-tetrahydrofolate biosynthe…	[]	['TMDS']	thyA	INS-3,SNP-M1V,SNP-P253A,	Rv2764c	MSIVTPYEDLLRFVLETGTPKSDRTGTGTRSLFGQQMRYDLSAGFPLLTTKKVHFKSVAYELLWFLRGDSNIGWLHEHGVTIWDEWASDTGELGPIYGVQWRSWPAPSGEHIDQISAALDLLRTDPDSRRIIVSAWNVGEIERMALPPCHAFFQFYVADGRLSCQLYQRSADLFLGVPFNIASYALLTHMMAAQAGLSVGEFIWTGGDCHIYDNHVEQVRLQLSREPRPYPKLLLADRDSIFEYTYEDIVVKNYDAHPAIKAPVAV
cysK2_1	-2	1	-2	1	-2	-1	-1	-1.77854	10	0	[5, 2]	0.256839	[3, 2, 2, 0]	0.437805	['Cysteine and methionine metabolism', 'Metabolic pathways']	['Cysteine and methionine metabolism']	['CYST_II']	cysK2	DEL1-63,	Rv0848	MKDRPALYMVECARARGDIAPGAAIVESTGGTLGLGLALAGKVYRHPVTLVTDPGLEPIIARMLTAYGAGVDMVTQPHPVGGWQQARKDRVAQLMAEYPGAWNPNQYGNPDNVGAYRSLALELVAQLGRIDVLVCSVGTGGHSAGVARVLREFNPDMRLIGVDTIGSTIFGQPASNRLMRGLGSSIYPRNVDYRAFDEVHWVAPPEAVWACRSLAATHYASGGWSVGAVALVAGWAARNLPADTTIAAVFPDGPQRYFDTIYNDAYCNEHELLGGQPPTEPDEIASPLDAVVTRWTRSTTVIDPTQVVS
embC_6	-1	1	-1	-1	2	-1	-2	-1.77854	10	0	[5, 2]	0.256839	[1, 4, 1, 1]	0.277309	['Lipoarabinomannan (LAM) biosynthesis']	[]	[]	embC	SNP_V981P	Rv3793	MMATEAAPPRIAVRLPSTSVRDAGANYRIARYVAVVAGLLGAVLAIATPLLPVNQTTAQLNWPQNGTFASVEAPLIGYVATDLNITVPCQAAAGLAGSQNTGKTVLLSTVPKQAPKAVDRGLLLQRANDDLVLVVRNVPLVTAPLSQVLGPTCQRLTFTAHADRVAAEFVGLVQGPNAEHPGAPLRGERSGYDFRPQIVGVFTDLAGPAPPGLSFSASVDTRYSSSPTPLKMAAMILGVALTGAALVALHILDTADGMRHRRFLPARWWSTGGLDTLVIAVLVWWHFVGANTSDDGYILTMARVSEHAGYMANYYRWFGTPEAPFGWYYDLLALWAHVSTASIWMRLPTLAMALTCWWVISREVIPRLGHAVKTSRAAAWTAAGMFLAVWLPLDNGLRP…
embA_3	-1	-1	2	-2	2	-2	-1	-1.77854	10	0	[5, 2]	0.256839	[2, 3, 0, 2]	0.437805	['mycolyl-arabinogalactan-peptidoglycan complex biosynthesis', 'superpathway of mycolyl-arabinogalactan-peptidoglycan complex biosynthesis', 'Arabinogalactan biosynthesis - Mycobacterium']	[]	[]	embA	SNP_T607V	Rv3794	MPHDGNERSHRIARLAAVVSGIAGLLLCGIVPLLPVNQTTATIFWPQGSTADGNITQITAPLVSGAPRALDISIPCSAIATLPANGGLVLSTLPAGGVDTGKAGLFVRANQDTVVVAFRDSVAAVAARSTIAAGGCSALHIWADTGGAGADFMGIPGGAGTLPPEKKPQVGGIFTDLKVGAQPGLSARVDIDTRFITTPGALKKAVMLLGVLAVLVAMVGLAALDRLSRGRTLRDWLTRYRPRVRVGFASRLADAAVIATLLLWHVIGATSSDDGYLLTVARVAPKAGYVANYYRYFGTTEAPFDWYTSVLAQLAAVSTAGVWMRLPATLAGIACWLIVSRFVLRRLGPGPGGLASNRVAVFTAGAVFLSAWLPFNNGLRPEPLIALGVLVTWVLVERS…
mshA_6	-2	1	-2	-1	1	-1	-1	-1.87302	11	0	[5, 2]	0.256839	[2, 3, 2, 0]	0.437805	['mycothiol biosynthesis', 'mycothiol biosynthesis']	[]	[]	mshA	DEL_1-3,SNP_N110R	Rv0486	MRHDDGSGLIAQRRPVRGEGATRSRGPSGPSNRNVSAADDPRRVALLAVHTSPLAQPGTGDAGGMNVYMLQSALHLARRGIEVEIFTRATASADPPVVRVAPGVLVRSVVAGPFEGLDKYDLPTQLCAFAAGVLRAEAVHEPGYYDIVHSHYWLSGQVGWLARDRWAVPLVHTAHTLAAVKNAALADGDGPEPPLRTVGEQQVVDEADRLIVNTDDEARQVISLHGADPARIDVVHPGVDLDVFRPGDRRAARAALGLPVDERVVAFVGRIQPLKAPDIVLRAAAKLPGVRIIVAGGPSGSGLASPDGLVRLADELGISARVTFLPPQSHTDLATLFRAADLVAVPSYSESFGLVAVEAQACGTPVVAAAVGGLPVAVRDGITGTLVSGHEVGQWADAI…
ppsA_5	-1	1	2	2	1	1	-2	-2.11542	14	0	[2, 5]	0.256839	[1, 1, 3, 2]	0.665885	['phthiocerol biosynthesis', '', 'phenolphthiocerol biosynthesis', 'phthiocerol biosynthesis', 'phenolphthiocerol biosynthesis']	[]	[]	ppsA	SNP-D624E,SNP-N809D,SNP-Q808R,SNP-H955P,SNP-A803T,SNP-R877H,	Rv2931	MTGSISGEADLRHWLIDYLVTNIGCTPDEVDPDLSLADLGVSSRDAVVLSGELSELLGRTVSPIDFWEHPTINALAAYLAAPEPSPDSDAAVKRGARNSLDEPIAVVGMGCRFPGGISCPEALWDFLCERRSSISQVPPQRWQPFEGGPPEVAAALARTTRWGSFLPDIDAFDAEFFEISPSEADKMDPQQRLLLEVAWEALEHAGIPPGTLRRSATGVFAGACLSEYGAMASADLSQVDGWSNSGGAMSIIANRLSYFLDLRGPSVAVDTACSSSLVAIHLACQSLRTQDCHLAIAAGVNLLLSPAVFRGFDQVGALSPTGQCRAFDATADGFVRGEGAGVVVLKRLTDAQRDGDRVLAVICGSAVNQDGRSNGLMAPNPAAQMAVLRAAYTNAGMQP…
cysK2_5	-2	2	1	2	2	2	-2	-2.12174	54	2	[2, 5]	0.256839	[2, 0, 1, 4]	0.171797	['Cysteine and methionine metabolism', 'Metabolic pathways']	['Cysteine and methionine metabolism']	['CYST_II']	cysK2	INS-32,SNP-M1V,SNP-G93S,	Rv0848	MNNNLPLANPVNPTSITSNPQILLANRAHRTLVRSRQTRDRYRLLPEGYQVTPGRNRHPGTMVGNTPVLWIPELSGTSDPDRGFWAKLEGFNPGGMKDRPALYMVECARARGDIAPGAAIVESTSGTLGLGLALAGKVYRHPVTLVTDPGLEPIIARMLTAYGAGVDMVTQPHPVGGWQQARKDRVAQLMAEYPGAWNPNQYGNPDNVGAYRSLALELVAQLGRIDVLVCSVGTGGHSAGVARVLREFNPDMRLIGVDTIGSTIFGQPASNRLMRGLGSSIYPRNVDYRAFDEVHWVAPPEAVWACRSLAATHYASGGWSVGAVALVAGWAARNLPADTTIAAVFPDGPQRYFDTIYNDAYCNEHELLGGQPPTEPDEIASPLDAVVTRWTRSTTVIDP…
serA1_3	1	-1	-1	-1	1	-1	-2	-2.18567	15	0	[5, 2]	0.256839	[1, 4, 2, 0]	0.171797	['Biosynthesis of amino acids', 'Microbial metabolism in diverse environments', 'superpathway of sulfate assimilation and cysteine biosynthesis', 'Carbon metabolism', 'Glycine, serine and threonine metabolism', 'Cysteine and methionine metabolism', 'Biosynthesis of antibiotics', 'superpathway of L-serine and glycine biosynthesis I', 'Metabolic pathways', 'Methane metabolism', 'L-serine biosynthes…	['Cysteine and methionine metabolism']	[]	serA1	SNP-S188P,	Rv2996c	MSLPVVLIADKLAPSTVAALGDQVEVRWVDGPDRDKLLAAVPEADALLVRSATTVDAEVLAAAPKLKIVARAGVGLDNVDVDAATARGVLVVNAPTSNIHSAAEHALALLLAASRQIPAADASLREHTWKRSSFSGTEIFGKTVGVVGLGRIGQLVAQRIAAFGAYVVAYDPYVSPARAAQLGIELLPLDDLLARADFISVHLPKTPETAGLIDKEALAKTKPGVIIVNAARGGLVDEAALADAITGGHVRAAGLDVFATEPCTDSPLFELAQVVVTPHLGASTAEAQDRAGTDVAESVRLALAGEFVPDAVNVGGGVVNEEVAPWLDLVRKLGVLAGVLSDELPVSLSVQVRGELAAEEVEVLRLSALRGLFSAVIEDAVTFVNAPALAAERGVTAEI…
katG_6	1	2	-1	2	1	1	-1	-2.31419	17	0	[2, 5]	0.256839	[0, 2, 3, 2]	0.437805	['', 'Phenylalanine metabolism', 'Drug metabolism - other enzymes', 'Tryptophan metabolism', 'superoxide radicals degradation', 'Metabolic pathways', 'reactive oxygen species degradation', 'Biosynthesis of secondary metabolites']	[]	['CAT']	katG		Rv1908c	MPEQHPPITETTTGAASNGCPVVGHMKYPVEGGGNQDWWPNRLNLKVLHQNPAVADPMGAAFDYAAEVATIDVDALTRDIEEVMTTSQPWWPADYGHYGPLFIRMAWHAAGTYRIHDGRGGAGGGMQRFAPLNSWPDNASLDKARRLLWPVKKKYGKKLSWADLIVFAGNCALESMGFKTFGFGFGRVDQWEPDEVYWGKEATWLGDERYSGKRDLENPLAAVQMGLIYVNPEGPNGNPDPMAAAVDIRETFRRMAMNDVETAALIVGGHTFGKTHGAGPADLVGPEPEAAPLEQMGLGWKSSYGTGTGKDAITSGIEVVWTNTPTKWDNSFLEILYGYEWELTKSPAGAWQYTAKDGAGAGTIPDPFGGPGRSPTMLATDLSLRVDPIYERITRRWLE…
embB_8	2	2	2	-1	2	-2	-2	2.43839	4	3	[3, 4]	0.705457	[2, 1, 0, 4]	0.171797	['mycolyl-arabinogalactan-peptidoglycan complex biosynthesis', 'superpathway of mycolyl-arabinogalactan-peptidoglycan complex biosynthesis', 'Arabinogalactan biosynthesis - Mycobacterium']	[]	[]	embB	SNP-V29M,DEL1-28,SNP-Q497K,	Rv3795	MATIAGLIGFVLSVATPLLPVVQTTAMLDWPQRGQLGSVTAPLISLTPVDFTATVPCDVVRAMPPAGGVVLGTAPKQGKDANLQALFVVVSAQRVDVTDRNVVILSVPREQVTSPQCQRIEVTSTHAGTFANFVGLKDPSGAPLRSGFPDPNLRPQIVGVFTDLTGPAPPGLAVSATIDTRFSTRPTTLKLLAIIGAIVATVVALIALWRLDQLDGRGSIAQLLLRPFRPASSPGGMRRLIPASWRTFTLTDAVVIFGFLLWHVIGANSSDDGYILGMARVADHAGYMSNYFRWFGSPEDPFGWYYNLLALMTHVSDASLWMRLPDLAAGLVCWLLLSREVLPRLGPAVEASKPAYWAAAMVLLTAWMPFNNGLRPEGIIALGSLVTYVLIERSMRYSR…
alr_3	-1	2	-1	-2	-2	2	2	1.99243	24	15	[4, 3]	0.705457	[2, 2, 0, 3]	0.437805	['Vancomycin resistance', 'Metabolic pathways', 'L-alanine biosynthesis I']	[]	['ALAR']	alr	SNP-L91R,SNP-M1L,INS-22,	Rv3423c	MKRFWENVGKPNDTTDGRGTTSLAMTPISQTPGLLAEAMVDLGAIEHNVRVLREHAGHAQLMAVVKADGYGHGATRVAQTALGAGAAELGVATVDEALALRADGITAPVLAWRHPPGIDFGPALLADVQVAVSSLRQLDELLHAVRRTGRTATVTVKVDTGLNRNGVGPAQFPAMLTALRQAMAEDAVRLRGLMSHMVYADKPDDSINDVQAQRFTAFLAQAREQGVRFEVAHLSNSSATMARPDLTFDLVRPGIAVYGLSPVPALGDMGLVPAMTVKCAVALVKSIRAGEGVSYGHTWIAPRDTNLALLPIGYADGVFRSLGGRLEVLINGRRCPGVGRICMDQFMVDLGPGPLDVAEGDEAILFGPGIRGEPTAQDWADLVGTIHYEVVTSPRGRIT…
ddlA_4	-1	2	-2	2	2	2	-1	1.67744	14	8	[3, 4]	0.705457	[1, 2, 0, 4]	0.171797	['Vancomycin resistance', 'Metabolic pathways', 'peptidoglycan biosynthesis III (mycobacteria)', 'Peptidoglycan biosynthesis', 'UDP-<i>N</i>-acetylmuramoyl-pentapeptide biosynthesis I (<i>meso</i>-diaminopimelate containing)']	[]	[]	ddlA	SNP_A349A,SNP_T365T	Rv2981c	MSANDRRDRRVRVAVVFGGRSNEHAISCVSAGSILRNLDSRRFDVIAVGITPAGSWVLTDANPDALTITNRELPQVKSGSGTELALPADPRRGGQLVSLPPGAGEVLESVDVVFPVLHGPYGEDGTIQGLLELAGVPYVGAGVLASAVGMDKEFTKKLLAADGLPVGAYAVLRPPRSTLHRQECERLGLPVFVKPARGGSSIGVSRVSSWDQLPAAVARARRHDPKVIVEAAISGRELECGVLEMPDGTLEASTLGEIRVAGVRGREDSFYDFATKYLDDAAELDVPAKVDDQVAEAIRQLAIRAFAAIDCRGLARVDFFLTDDGPVINEINTMPGFTTISMYPRMWEASGVDYPTLLATMIETALARGVGLH
pncA_14	2	-2	1	-2	-2	2	-2	1.62256	20	11	[4, 3]	0.705457	[4, 0, 1, 2]	0.171797	['', 'NAD salvage pathway I (PNC VI cycle)', 'Metabolic pathways', 'Nicotinate and nicotinamide metabolism']	['Nicotinate and nicotinamide metabolism']	['NNAM']	pncA	SNP-D49G,	Rv2043c	MRALIIVDVQNDFCEGGSLAVTGGAALARAISDYLAEAADYHHVVATKGFHIDPGDHFSGTPDYSSSWPPHCVSGTPGADFHPSLDTSAIEAVFYKGAYTGAYSGFEGVDENGTPLLNWLRQRGVDEVDVVGIATDHCVRQTAEDAVRNGLATRVLVDLTAGVSADTTVAALEEMRTASVELVCSS
embB_10	1	-2	1	-2	2	-2	-2	1.59921	43	22	[4, 3]	0.705457	[4, 0, 2, 1]	0.171797	['mycolyl-arabinogalactan-peptidoglycan complex biosynthesis', 'superpathway of mycolyl-arabinogalactan-peptidoglycan complex biosynthesis', 'Arabinogalactan biosynthesis - Mycobacterium']	[]	[]	embB	SNP-V29M,DEL1-28,SNP-Q497R,	Rv3795	MATIAGLIGFVLSVATPLLPVVQTTAMLDWPQRGQLGSVTAPLISLTPVDFTATVPCDVVRAMPPAGGVVLGTAPKQGKDANLQALFVVVSAQRVDVTDRNVVILSVPREQVTSPQCQRIEVTSTHAGTFANFVGLKDPSGAPLRSGFPDPNLRPQIVGVFTDLTGPAPPGLAVSATIDTRFSTRPTTLKLLAIIGAIVATVVALIALWRLDQLDGRGSIAQLLLRPFRPASSPGGMRRLIPASWRTFTLTDAVVIFGFLLWHVIGANSSDDGYILGMARVADHAGYMSNYFRWFGSPEDPFGWYYNLLALMTHVSDASLWMRLPDLAAGLVCWLLLSREVLPRLGPAVEASKPAYWAAAMVLLTAWMPFNNGLRPEGIIALGSLVTYVLIERSMRYSR…
echA19_1	2	-1	2	2	-1	-2	2	1.54814	11	6	[3, 4]	0.705457	[1, 2, 0, 4]	0.171797	['cholesterol degradation to androstenedione I (cholesterol oxidase)', 'Propanoate metabolism', 'Valine, leucine and isoleucine degradation', 'Tryptophan metabolism', 'Geraniol degradation', 'Biosynthesis of secondary metabolites', 'Benzoate degradation', 'Microbial metabolism in diverse environments', 'Lysine degradation', 'Metabolic pathways', 'Caprolactam degradation', 'Fatty acid degradation'…	[]	[]	echA19	SNP-G86D,INS-6,SNP-D78A,SNP-M1V,	Rv3516	MAAVATVESGPDALVERRGHTLIVTMNRPAARNALSTEMMRIMVQAWDRVDNDPDIRCCILTGAGGYFCAGMDLKAATQKPPGASFKDGSYDPSRIDALLKGRRLTKPLIAAVEGPAIAGGTEILQGTDIRVAGESAKFGISEAKWSLYPMGGSAVRLVRQIPYTLACDLLLTGRHITAAEAKEMGLIGHVVPDGQALTKALELADAISANGPLAVQAILRSIRETECMPENEAFKIDTQIGIKVFLSDDAKEGPRAFAEKRAPNFQNR
cysK2_8	2	-2	-2	-1	1	1	-1	1.53038	188	62	[4, 3]	0.705457	[2, 2, 2, 1]	0.934279	['Cysteine and methionine metabolism', 'Metabolic pathways']	['Cysteine and methionine metabolism']	['CYST_II']	cysK2	SNP-V106M,DEL1-105,	Rv0848	MRGLGSSIYPRNVDYRAFDEVHWVAPPEAVWACRSLAATHYASGGWSVGAVALVAGWAARNLPADTTIAAVFPDGPQRYFDTIYNDAYCNEHELLGGQPPTEPDEIASPLDAVVTRWTRSTTVIDPTQVVS
rmlD_2	2	2	2	-2	1	-2	-1	1.28505	369	80	[3, 4]	0.705457	[2, 1, 1, 3]	0.665885	['Polyketide sugar unit biosynthesis', 'superpathway of mycolyl-arabinogalactan-peptidoglycan complex biosynthesis', 'dTDP-L-rhamnose biosynthesis', 'Metabolic pathways', 'Biosynthesis of antibiotics', 'Streptomycin biosynthesis']	[]	[]	rmlD		Rv3266c	MAGRSERLVITGAGGQLGSHLTAQAAREGRDMLALTSSQWDITDPAAAERIIRHGDVVINCAAYTDVDGAESNEAVAYAVNATGPQHLARACARVGARLIHVSTDYVFDGDFGGAEPRPYEPTDETAPQGVYARSKLAGEQAVLAAFPEAAVVRTAWVYTGGTGKDFVAVMRRLAAGHGRVDVVDDQTGSPTYVADLAEALLALADAGVRGRVLHAANEGVVSRFGQARAVFEECGADPQRVRPVSSAQFPRPAPRSSYSALSSRQWALAGLTPLRHWRSALATALAAPANSTSIDRRLPSTRD
aroF_3	-2	2	-1	1	1	2	-1	1.28445	19	9	[3, 4]	0.705457	[1, 2, 2, 2]	0.934279	['Phenylalanine, tyrosine and tryptophan biosynthesis', 'Biosynthesis of amino acids', 'chorismate biosynthesis I', 'Biosynthesis of antibiotics', 'Metabolic pathways', 'chorismate biosynthesis from 3-dehydroquinate', 'Biosynthesis of secondary metabolites', 'superpathway of L-tryptophan biosynthesis', 'superpathway of L-tyrosine biosynthesis']	[]	[]	aroF		Rv2540c	MLRWITAGESHGRALVAVVEGMVAGVHVTSADIADQLARRRLGYGRGARMTFERDAVTVLSGIRHGSTLGGPIAIEIGNTEWPKWETVMAADPVDPAELADVARNAPLTRPRPGHADYAGMLKYGFDDARPVLERASARETAARVAAGTVARAFLRQALGVEVLSHVISIGASAPYEGPPPRAEDLPAIDASPVRAYDKAAEADMIAQIEAAKKDGDTLGGVVEAVALGLPVGLGSFTSGDHRLDSQLAAAVMGIQAIKGVEIGDGFQTARRRGSRAHDEMYPGPDGVVRSTNRAGGLEGGMTNGQPLRVRAAMKPISTVPRALATVDLATGDEAVAIHQRSDVCAVPAAGVVVETMVALVLARAALEKFGGDSLAETQRNIAAYQRSVADREAPAARV…
kasA_4	-2	2	1	1	1	-2	-1	1.15466	30	13	[3, 4]	0.705457	[2, 1, 3, 1]	0.665885	['', 'mycolate biosynthesis', 'superpathway of mycolate biosynthesis', 'mycolate biosynthesis']	[]	[]	kasA	SNP_G254A	Rv2245	MVTAVTATTSISPDIESTWKGLLAGESGIHALEDEFVTKWDLAVKIGGHLKDPVDSHMGRLDMRRMSYVQRMGKLLGGQLWESAGSPEVDPDRFAVVVGTGLGGAERIVESYDLMNAGGPRKVSPLAVQMIMPNGAAAVIGLQLGARAGVMTPVSACSSGSEAIAHAWRQIVMGDADVAVCGGVEGPIEALPIAAFSMMRAMSTRNDEPERASRPFDKDRDGFVFGEAGALMLIETEEHAKARGAKPLARLLGASITSDAFHMVAPAADGVRAGRAMTRSLELAGLSPADIDHVNAHGTATPIGDAAEANAIRVAGCDQAAVYAPKSALGHSIGAVGALESVLTVLTLRDGVIPPTLNYETPDPEIDLDVVAGEPRYGDYRYAVNNSFGFGGHNVALAF…
embA_4	2	-1	2	-1	2	-2	-2	1.12068	330	76	[4, 3]	0.705457	[2, 2, 0, 3]	0.437805	['mycolyl-arabinogalactan-peptidoglycan complex biosynthesis', 'superpathway of mycolyl-arabinogalactan-peptidoglycan complex biosynthesis', 'Arabinogalactan biosynthesis - Mycobacterium']	[]	[]	embA		Rv3794	MPHDGNERSHRIARLAAVVSGIAGLLLCGIVPLLPVNQTTATIFWPQGSTADGNITQITAPLVSGAPRALDISIPCSAIATLPANGGLVLSTLPAGGVDTGKAGLFVRANQDTVVVAFRDSVAAVAARSTIAAGGCSALHIWADTGGAGADFMGIPGGAGTLPPEKKPQVGGIFTDLKVGAQPGLSARVDIDTRFITTPGALKKAVMLLGVLAVLVAMVGLAALDRLSRGRTLRDWLTRYRPRVRVGFASRLADAAVIATLLLWHVIGATSSDDGYLLTVARVAPKAGYVANYYRYFGTTEAPFDWYTSVLAQLAAVSTAGVWMRLPATLAGIACWLIVSRFVLRRLGPGPGGLASNRVAVFTAGAVFLSAWLPFNNGLRPEPLIALGVLVTWVLVERS…
mmaA4_6	-1	-2	2	2	-2	2	1	1.06774	14	6	[3, 4]	0.705457	[2, 1, 1, 3]	0.665885	['mycolate biosynthesis', 'superpathway of mycolate biosynthesis', 'mycolate biosynthesis']	[]	[]	mmaA4	INS-14,SNP-N165S,	Rv0642c	MGAQPPVTDTIQENMTRMAEKPISPTKTRTRFEDIQAHYDVSDDFFALFQDPTRTYSCAYFEPPELTLEEAQYAKVDLNLDKLDLKPGMTLLDIGCGWGTTMRRAVERFDVNVIGLTLSKNQHARCEQVLASIDTNRSRQVLLQGWEDFAEPVDRIVSIEAFEHFGHENYDDFFKRCFSIMPADGRMTVQSSVSYHPYEMAARGKKLSFETARFIKFIVTEIFPGGRLPSTEMMVEHGEKAGFTVPEPLSLRPHYIKTLRIWGDTLQSNKDKAIEVTSEEVYNRYMKYLRGCEHYFTDEMLDCSLVTYLKPGAAA
mce4B_4	-2	-2	1	1	2	-2	-2	1.0434	102	36	[4, 3]	0.705457	[4, 0, 2, 1]	0.171797	['ABC transporters']	[]	[]	mce4B	DEL1-11,	Rv3498c	MVIKVSVFAVVMLLVAAGLVVVFGDFRFGPTTVYHATFTDASRLKAGQKVRIAGVPVGSVKAVKLNPDHSIDVAFAIDRSYTLYSSTRAVIRYENLVGDRFLEITSGPGELRKLPPGGTINVAHTQPALDLDALLGGLRPVLKGFDADKINTITSAVIELLQGQGGPLANVLADTGAFSAALGARDQLIGEVITNLNAVLATVDAKSAQFSASVDQLQQLVSGLAKNRDPIAGAISPLASTTTDLTELLRNSRRPLQGILENARPLATELDNRKAEVNNDIEQLGEDYLRLSALGSYGAFFNIYFCSVTIKINGPAGSDILLPIGGQPDPSKGRCAFAK
fabD_3	-1	2	-2	-2	2	2	2	1.02477	289	71	[3, 4]	0.705457	[2, 1, 0, 4]	0.171797	['Fatty acid biosynthesis', 'Biosynthesis of antibiotics', 'Metabolic pathways', 'fatty acid biosynthesis initiation I', 'Fatty acid metabolism', 'superpathway of mycolate biosynthesis']	[]	[]	fabD		Rv2243	MIALLAPGQGSQTEGMLSPWLQLPGAADQIAAWSKAADLDLARLGTTASTEEITDTAVAQPLIVAATLLAHQELARRCVLAGKDVIVAGHSVGEIAAYAIAGVIAADDAVALAATRGAEMAKACATEPTGMSAVLGGDETEVLSRLEQLDLVPANRNAAGQIVAAGRLTALEKLAEDPPAKARVRALGVAGAFHTEFMAPALDGFAAAAANIATADPTATLLSNRDGKPVTSAAAAMDTLVSQLTQPVRWDLCTATLREHTVTAIVEFPPAGTLSGIAKRELRGVPARAVKSPADLDELANL
manB_1	-1	1	2	-1	-2	1	2	0.950043	345	77	[3, 4]	0.705457	[1, 2, 2, 2]	0.934279	['GDP-mannose biosynthesis', 'Fructose and mannose metabolism', 'Metabolic pathways', 'Biosynthesis of secondary metabolites', 'Amino sugar and nucleotide sugar metabolism']	[]	[]	manB		Rv3264c	MATHQVDAVVLVGGKGTRLRPLTLSAPKPMLPTAGLPFLTHLLSRIAAAGIEHVILGTSYKPAVFEAEFGDGSALGLQIEYVTEEHPLGTGGGIANVAGKLRNDTAMVFNGDVLSGADLAQLLDFHRSNRADVTLQLVRVGDPRAFGCVPTDEEDRVVAFLEKTEDPPTDQINAGCYVFERNVIDRIPQGREVSVEREVFPALLADGDCKIYGYVDASYWRDMGTPEDFVRGSADLVRGIAPSPALRGHRGEQLVHDGAAVSPGALLIGGTVVGRGAEIGPGTRLDGAVIFDGVRVEAGCVIERSIIGFGARIGPRALIRDGVIGDGADIGARCELLSGARVWPGVFLPDGGIRYSSDV
mmaA4_5	-1	-1	2	2	-1	1	-1	0.931948	153	47	[4, 3]	0.705457	[0, 4, 1, 2]	0.171797	['mycolate biosynthesis', 'superpathway of mycolate biosynthesis', 'mycolate biosynthesis']	[]	[]	mmaA4	DEL1-114,SNP-V115M,	Rv0642c	MLASIDTNRSRQVLLQGWEDFAEPVDRIVSIEAFEHFGHENYDDFFKRCFNIMPADGRMTVQSSVSYHPYEMAARGKKLSFETARFIKFIVTEIFPGGRLPSTEMMVEHGEKAGFTVPEPLSLRPHYIKTLRIWGDTLQSNKDKAIEVTSEEVYNRYMKYLRGCEHYFTDEMLDCSLVTYLKPGAAA
mshA_4	2	2	-2	-2	2	1	-2	0.92663	182	53	[3, 4]	0.705457	[3, 0, 1, 3]	0.277309	['mycothiol biosynthesis', 'mycothiol biosynthesis']	[]	[]	mshA	DEL_1-3	Rv0486	MRHDDGSGLIAQRRPVRGEGATRSRGPSGPSNRNVSAADDPRRVALLAVHTSPLAQPGTGDAGGMNVYMLQSALHLARRGIEVEIFTRATASADPPVVRVAPGVLVRNVVAGPFEGLDKYDLPTQLCAFAAGVLRAEAVHEPGYYDIVHSHYWLSGQVGWLARDRWAVPLVHTAHTLAAVKNAALADGDGPEPPLRTVGEQQVVDEADRLIVNTDDEARQVISLHGADPARIDVVHPGVDLDVFRPGDRRAARAALGLPVDERVVAFVGRIQPLKAPDIVLRAAAKLPGVRIIVAGGPSGSGLASPDGLVRLADELGISARVTFLPPQSHTDLATLFRAADLVAVPSYSESFGLVAVEAQACGTPVVAAAVGGLPVAVRDGITGTLVSGHEVGQWADAI…
mmaA4_3	-1	-1	1	-1	2	1	-1	0.802073	22	8	[4, 3]	0.705457	[0, 4, 2, 1]	0.171797	['mycolate biosynthesis', 'superpathway of mycolate biosynthesis', 'mycolate biosynthesis']	[]	[]	mmaA4	DEL1-3,SNP-N165S,	Rv0642c	MAEKPISPTKTRTRFEDIQAHYDVSDDFFALFQDPTRTYSCAYFEPPELTLEEAQYAKVDLNLDKLDLKPGMTLLDIGCGWGTTMRRAVERFDVNVIGLTLSKNQHARCEQVLASIDTNRSRQVLLQGWEDFAEPVDRIVSIEAFEHFGHENYDDFFKRCFSIMPADGRMTVQSSVSYHPYEMAARGKKLSFETARFIKFIVTEIFPGGRLPSTEMMVEHGEKAGFTVPEPLSLRPHYIKTLRIWGDTLQSNKDKAIEVTSEEVYNRYMKYLRGCEHYFTDEMLDCSLVTYLKPGAAA
fadD26_1	2	1	-2	-2	1	-2	-1	0.791128	230	60	[4, 3]	0.705457	[3, 1, 2, 1]	0.665885	['phthiocerol biosynthesis', '', 'phthiocerol biosynthesis']	[]	['FACOAL140']	fadD26	INS-43,	Rv2930	MAWSVQTGTFQSGGDVPTCDPTGVRRVRKKHSERQKAEWEYKAMPVTDRSVPSLLQERADQQPDSTAYTYIDYGSDPKGFADSLTWSQVYSRACIIAEELKLCGLPGDRVAVLAPQGLEYVLAFLGALQAGFIAVPLSTPQYGIHDDRVSAVLQDSKPVAILTTSSVVGDVTKYAASHDGQPAPVVVEVDLLDLDSPRQMPAFSRQHTGAAYLQYTSGSTRTPAGVIVSHTNVIANVTQSMYGYFGDPAKIPTGTVVSWLPLYHDMGLILGICAPLVARRRAMLMSPMSFLRRPARWMQLLATSGRCFSAAPNFAFELAVRRTSDQDMAGLDLRDVVGIVSGSERIHVATVRRFIERFAPYNLSPTAIRPSYGLAEATLYVAAPEAGAAPKTVRFDYEQ…
mshA_1	1	2	2	-2	1	-2	-2	0.66819	27	9	[3, 4]	0.705457	[3, 0, 2, 2]	0.437805	['mycothiol biosynthesis', 'mycothiol biosynthesis']	[]	[]	mshA		Rv0486	MAGVRHDDGSGLIAQRRPVRGEGATRSRGPSGPSNRNVSAADDPRRVALLAVHTSPLAQPGTGDAGGMNVYMLQSALHLARRGIEVEIFTRATASADPPVVRVAPGVLVRNVVAGPFEGLDKYDLPTQLCAFAAGVLRAEAVHEPGYYDIVHSHYWLSGQVGWLARDRWAVPLVHTAHTLAAVKNAALADGDGPEPPLRTVGEQQVVDEADRLIVNTDDEARQVISLHGADPARIDVVHPGVDLDVFRPGDRRAARAALGLPVDERVVAFVGRIQPLKAPDIVLRAAAKLPGVRIIVAGGPSGSGLASPDGLVRLADELGISARVTFLPPQSHTDLATLFRAADLVAVPSYSESFGLVAVEAQACGTPVVAAAVGGLPVAVRDGITGTLVSGHEVGQWA…
mec_2	-2	2	-1	-2	2	-1	2	0.532609	301	69	[4, 3]	0.705457	[2, 2, 0, 3]	0.437805	['Sulfur relay system', 'L-cysteine biosynthesis V (mycobacteria)']	[]	[]	mec	DEL1-9,SNP-V10M,	Rv1334	MLVIRADLVNAMVAHARRDHPDEACGVLAGPEGSDRPERHIPMTNAERSPTFYRLDSGEQLKVWRAMEDADEVPVVIYHSHTATEAYPSRTDVKLATEPDAHYVLVSTRDPHRHELRSYRIVDGAVTEEPVNVVEQY
fadE24_1	-1	2	2	2	-1	-2	-2	0.531841	211	53	[4, 3]	0.705457	[2, 2, 0, 3]	0.437805	['', 'fatty acid &beta;-oxidation I', 'fatty acid &beta;-oxidation I']	[]	[]	fadE24	SNP-V248M,DEL1-247,	Rv3139	MRTPSGYRLDGVKSLIPAAADAELFIVGAQLGGKPALFIVESAASGLTVKADPSMGIRGAALGQVELCGVSVPLNARLGEDEASDNDYSEALALARLGWAALAVGTSHAVLDYVVPYVKQRQAFGEPIAHRQAVAFMCANIAIELDGLRLITWRGASRAEQGLPFAREAALAKRLGSDKGMQIGLDGVQLLGGHGYTKEHPVERWYRDLRAIGVAEGVVVI
fabG1_1	-2	-2	2	1	-1	2	-2	0.375383	71	19	[4, 3]	0.705457	[3, 1, 1, 2]	0.665885	['mycolate biosynthesis', '', 'superpathway of mycolate biosynthesis', 'mycolate biosynthesis']	[]	[]	fabG1	SNP-V42M,DEL1-41,	Rv1483	MAVTHRGSGAPKGLFGVECDVTDSDAVDRAFTAVEEHQGPVEVLVSNAGLSADAFLMRMTEEKFEKVINANLTGAFRVAQRASRSMQRNKFGRMIFIGSVSGSWGIGNQANYAASKAGVIGMARSIARELSKANVTANVVAPGYIDTDMTRALDERIQQGALQFIPAKRVGTPAEVAGVVSFLASEDASYISGAVIPVDGGMGMGH
Rv2454c_4	2	-2	1	-2	2	-2	-1	0.218131	126	30	[4, 3]	0.705457	[3, 1, 1, 2]	0.665885	['Microbial metabolism in diverse environments', 'Citrate cycle (TCA cycle)', 'Carbon metabolism', 'Biosynthesis of antibiotics', 'Glycolysis / Gluconeogenesis', 'Metabolic pathways', 'Biosynthesis of secondary metabolites', 'Pyruvate metabolism', 'Butanoate metabolism', 'TCA cycle V (2-oxoglutarate:ferredoxin oxidoreductase)']	[]	['KGD2']	Rv2454c		Rv2454c	MTRSGDEAQLMTGVTGDLAGTELGLTPSLTKNAGVPTTDQPQKGKDFTSDQEVRWCPGCGDYVILNTIRNFLPELGLRRENIVFISGIGCSSRFPYYLETYGFHSIHGRAPAIATGLALAREDLSVWVVTGDGDALSIGGNHLIHALRRNINVTILLFNNRIYGLTKGQYSPTSEVGKVTKSTPMGSLDHPFNPVSLALGAEATFVGRALDSDRNGLTEVLRAAAQHRGAALVEILQDCPIFNDGSFDALRKEGAEERVIKVRHGEPIVFGANGEYCVVKSGFGLEVAKTADVAIDEIIVHDAQVDDPAYAFALSRLSDQNLDHTVLGIFRHISRPTYDDAARSQVVAARNAAPSGTAALQSLLHGRDTWTVD
accD6_4	2	-1	-2	1	-1	2	1	0.211106	8	2	[3, 4]	0.705457	[1, 2, 2, 2]	0.934279	['Fatty acid biosynthesis', 'Propanoate metabolism', 'Glyoxylate and dicarboxylate metabolism', 'Microbial metabolism in diverse environments', 'Carbon metabolism', 'Valine, leucine and isoleucine degradation', 'Biosynthesis of antibiotics', 'Metabolic pathways', 'Biosynthesis of secondary metabolites', 'fatty acid biosynthesis initiation I', 'biotin-carboxyl carrier protein assembly', 'Pyruvate …	[]	[]	accD6	SNP_E6P	Rv2247	MTIMAPKAVGESLDPRDPLLRLSNFFDDGSVELLHERDRSGVLAAAGTVNGVRTIAFCTDGTVMGGAMGVEGCTHIVNAYDTAIEDQSPIVGIWHSGGARLAEGVRALHAVGQVFEAMIRASGYIPQISVVVGFAAGGAAYGPALTDVVVMAPESRVFVTGPDVVRSVTGEDVDMASLGGPETHHKKSGVCHIVADDELDAYDRGRRLVGLFCQQGHFDRSKAEAGDTDIHALLPESSRRAYDVRPIVTAILDADTPFDEFQANWAPSMVVGLGRLSGRTVGVLANNPLRLGGCLNSESAEKAARFVRLCDAFGIPLVVVVDVPGYLPGVDQEWGGVVRRGAKLLHAFGECTVPRVTLVTRKTYGGAYIAMNSRSLNATKVFAWPDAEVAVMGAKAAVG…
mshC_2	-1	2	-2	-1	2	1	-2	0.208694	4	1	[4, 3]	0.705457	[2, 2, 1, 2]	0.934279	['mycothiol biosynthesis', 'mycothiol biosynthesis']	[]	[]	mshC	DEL_1-10	Rv2130c	MLPGRGPQLRLYDSADRQVRPVAPGSKATMYVCGITPYDATHLGHAATYVTFDLIHRLWLDLGHELHYVQNITDIDDPLFERADRDGVDWRDLAQAEVALFCEDMAALRVLPPQDYVGATEAIAEMVELIEKMLACGAAYVIDREMGEYQDIYFRADATLQFGYESGYDRDTMLRLCEERGGDPRRPGKSDELDALLWRAARPGEPSWPSPFGPGRPGWHVECAAIALSRIGSGLDIQGGGSDLIFPHHEFTAAHAECVSGERRFARHYVHAGMIGWDGHKMSKSRGNLVLVSALRAQDVEPSAVRLGLLAGHYRADRFWSQQVLDEATARLHRWRTATALPAGPAAVDVVARVRRYLADDLDTPKAIAALDGWVTDAVEYGGHDAGAPKLVATAIDAL…
embB_11	2	2	1	-1	1	-2	-2	0.201949	45	11	[3, 4]	0.705457	[2, 1, 2, 2]	0.934279	['mycolyl-arabinogalactan-peptidoglycan complex biosynthesis', 'superpathway of mycolyl-arabinogalactan-peptidoglycan complex biosynthesis', 'Arabinogalactan biosynthesis - Mycobacterium']	[]	[]	embB	SNP-V29M,SNP-M306V,DEL1-28,	Rv3795	MATIAGLIGFVLSVATPLLPVVQTTAMLDWPQRGQLGSVTAPLISLTPVDFTATVPCDVVRAMPPAGGVVLGTAPKQGKDANLQALFVVVSAQRVDVTDRNVVILSVPREQVTSPQCQRIEVTSTHAGTFANFVGLKDPSGAPLRSGFPDPNLRPQIVGVFTDLTGPAPPGLAVSATIDTRFSTRPTTLKLLAIIGAIVATVVALIALWRLDQLDGRGSIAQLLLRPFRPASSPGGMRRLIPASWRTFTLTDAVVIFGFLLWHVIGANSSDDGYILGVARVADHAGYMSNYFRWFGSPEDPFGWYYNLLALMTHVSDASLWMRLPDLAAGLVCWLLLSREVLPRLGPAVEASKPAYWAAAMVLLTAWMPFNNGLRPEGIIALGSLVTYVLIERSMRYSR…
dprE1_3	1	-1	2	-1	1	1	-2	0.194908	275	61	[3, 4]	0.705457	[1, 2, 3, 1]	0.665885	['mycolyl-arabinogalactan-peptidoglycan complex biosynthesis', 'superpathway of mycolyl-arabinogalactan-peptidoglycan complex biosynthesis', 'mycolyl-arabinogalactan-peptidoglycan complex biosynthesis']	[]	[]	dprE1	DEL_1-8,DEL_10-13,SNP_A16T,DEL_18-26	Rv3790	MLRTPDAEMIVKAVARVAESGGGRGAIARGLGRSYGDNAQNGGGLVIDMTPLNTIHSIDADTKLVDIDAGVNLDQLMKAALPFGLWVPVLPGTRQVTVGGAIACDIHGKNHHSAGSFGNHVRSMDLLTADGEIRHLTPTGEDAELFWATVGGNGLTGIIMRATIEMTPTSTAYFIADGDVTASLDETIALHSDGSEARYTYSSAWFDAISAPPKLGRAAVSRGRLATVEQLPAKLRSEPLKFDAPQLLTLPDVFPNGLANKYTFGPIGELWYRKSGTYRGKVQNLTQFYHPLDMFGEWNRAYGPAGFLQYQFVIPTEAVDEFKKIIGVIQASGHYSFLNVFKLFGPRNQAPLSFPIPGWNICVDFPIKDGLGKFVSELDRRVLEFGGRLYTAKDSRTTA…
mce4B_6	-2	1	2	2	-2	-2	-1	0.156629	121	28	[4, 3]	0.705457	[3, 1, 1, 2]	0.665885	['ABC transporters']	[]	[]	mce4B	SNP-A216T,	Rv3498c	MAGSGVPSHRSMVIKVSVFAVVMLLVAAGLVVVFGDFRFGPTTVYHATFTDASRLKAGQKVRIAGVPVGSVKAVKLNPDHSIDVAFAIDRSYTLYSSTRAVIRYENLVGDRFLEITSGPGELRKLPPGGTINVAHTQPALDLDALLGGLRPVLKGFDADKINTITSAVIELLQGQGGPLANVLADTGAFSAALGARDQLIGEVITNLNAVLATVDAKSAQFSASVDQLQQLVSGLAKNRDPIAGAISPLASTTTDLKELLRNSRRPLQGILENARPLATELDNRKAEVNNDIEQLGEDYLRLSALGSYGAFFNIYFCSVTIKINGPAGSDILLPIGGQPDPSKGRCAFAK
ddlA_2	-1	-2	-2	2	1	-2	2	0.12189	299	65	[4, 3]	0.705457	[3, 1, 1, 2]	0.665885	['Vancomycin resistance', 'Metabolic pathways', 'peptidoglycan biosynthesis III (mycobacteria)', 'Peptidoglycan biosynthesis', 'UDP-<i>N</i>-acetylmuramoyl-pentapeptide biosynthesis I (<i>meso</i>-diaminopimelate containing)']	[]	[]	ddlA	SNP_T364T	Rv2981c	MSANDRRDRRVRVAVVFGGRSNEHAISCVSAGSILRNLDSRRFDVIAVGITPAGSWVLTDANPDALTITNRELPQVKSGSGTELALPADPRRGGQLVSLPPGAGEVLESVDVVFPVLHGPYGEDGTIQGLLELAGVPYVGAGVLASAVGMDKEFTKKLLAADGLPVGAYAVLRPPRSTLHRQECERLGLPVFVKPARGGSSIGVSRVSSWDQLPAAVARARRHDPKVIVEAAISGRELECGVLEMPDGTLEASTLGEIRVAGVRGREDSFYDFATKYLDDAAELDVPAKVDDQVAEAIRQLAIRAFAAIDCRGLARVDFFLTDDGPVINEINTMPGFTTISMYPRMWAASGVDYPTLLATMIETALARGVGLH
mce4B_2	-1	2	1	-2	-2	-2	1	0.0858159	355	76	[4, 3]	0.705457	[3, 1, 2, 1]	0.665885	['ABC transporters']	[]	[]	mce4B	SNP-I88V,DEL341-346,SNP-V168L,SNP-D240A,SNP-A243S,SNP-I242L,SNP-A245L,SNP-G244A,SNP-K160A,SNP-I161L,SNP-T163V,SNP-I164F,SNP-S166Q,SNP-S329A,SNP-R38P,SNP-F37L,SNP-D36G,SNP-G35S,SNP-F34Y,SNP-V33G,SNP-V32F,SNP-V31A,SNP-L30I,SNP-K350D,SNP-K154E,SNP-L153F,SNP-V152Q,SNP-C317Y,SNP-F316V,SNP-Y315N,SNP-I314V,SNP-D159Q,SNP-F311G,SNP-A310P,SNP-E258G,SNP-L259F,SNP-L256I,SNP-T257S,SNP-T254A,SNP-D255Q,SNP-T252…	Rv3498c	MLVICVVLIAFGYSGLPFWPQGKTYDAYFTDAGGITPGNSVYVSGLKVGAVSAVSLARNSAKVTFSVDRSIVVGDQSLAAIRTDTILGERSIAVSPAGSGKSTTIPLSRTTTPYTLNGVLQDLGRNANDLNRPQFEQALNVFTQALHDATPQVRGAVDGLTSLSRALNRRDEALQGLLAHAKSVTSVLSERAEQVNKLVEDGNQLFAALDARRAALSALISGIDDVAAQISGFVADNRKEFGPALSKLNLVLANLNERRDYITEALKRLPTYATTLGEVVGSGPGFNVNVYSVLPGPLVATVFDLVFQPGKLPDSLADYLRGFIQERWIIRPKSP
echA19_4	2	-2	-2	2	1	-1	-1	0.0594234	45	10	[4, 3]	0.705457	[2, 2, 1, 2]	0.934279	['cholesterol degradation to androstenedione I (cholesterol oxidase)', 'Propanoate metabolism', 'Valine, leucine and isoleucine degradation', 'Tryptophan metabolism', 'Geraniol degradation', 'Biosynthesis of secondary metabolites', 'Benzoate degradation', 'Microbial metabolism in diverse environments', 'Lysine degradation', 'Metabolic pathways', 'Caprolactam degradation', 'Fatty acid degradation'…	[]	[]	echA19	SNP-G86D,INS-3,SNP-M1V,	Rv3516	MATVESGPDALVERRGHTLIVTMNRPAARNALSTEMMRIMVQAWDRVDNDPDIRCCILTGAGGYFCAGMDLKAATQKPPGDSFKDGSYDPSRIDALLKGRRLTKPLIAAVEGPAIAGGTEILQGTDIRVAGESAKFGISEAKWSLYPMGGSAVRLVRQIPYTLACDLLLTGRHITAAEAKEMGLIGHVVPDGQALTKALELADAISANGPLAVQAILRSIRETECMPENEAFKIDTQIGIKVFLSDDAKEGPRAFAEKRAPNFQNR
serA1_1	-1	2	-1	-2	2	2	-2	0.0475725	142	31	[4, 3]	0.705457	[2, 2, 0, 3]	0.437805	['Biosynthesis of amino acids', 'Microbial metabolism in diverse environments', 'superpathway of sulfate assimilation and cysteine biosynthesis', 'Carbon metabolism', 'Glycine, serine and threonine metabolism', 'Cysteine and methionine metabolism', 'Biosynthesis of antibiotics', 'superpathway of L-serine and glycine biosynthesis I', 'Metabolic pathways', 'Methane metabolism', 'L-serine biosynthes…	['Cysteine and methionine metabolism']	[]	serA1	SNP-V6M,DEL1-5,	Rv2996c	MLIADKLAPSTVAALGDQVEVRWVDGPDRDKLLAAVPEADALLVRSATTVDAEVLAAAPKLKIVARAGVGLDNVDVDAATARGVLVVNAPTSNIHSAAEHALALLLAASRQIPAADASLREHTWKRSSFSGTEIFGKTVGVVGLGRIGQLVAQRIAAFGAYVVAYDPYVSPARAAQLGIELLSLDDLLARADFISVHLPKTPETAGLIDKEALAKTKPGVIIVNAARGGLVDEAALADAITGGHVRAAGLDVFATEPCTDSPLFELAQVVVTPHLGASTAEAQDRAGTDVAESVRLALAGEFVPDAVNVGGGVVNEEVAPWLDLVRKLGVLAGVLSDELPVSLSVQVRGELAAEEVEVLRLSALRGLFSAVIEDAVTFVNAPALAAERGVTAEICKASE…
oxcA_6	-1	1	2	2	-1	-1	-1	0.0336279	55	12	[4, 3]	0.705457	[0, 4, 1, 2]	0.171797	['Glyoxylate and dicarboxylate metabolism', 'Metabolic pathways']	[]	[]	oxcA	INS-3,SNP-S224G,	Rv0118c	MNTMTTRSASPCTVLTDGCHLVVDALKANDVDTIYGVVGIPITDLARAAQASGIRYIGFRHEASAGNAAAAAGFLTARPGVCLTTSGPGFLNGLPALANATTNCFPMIQISGSSSRPMVDLQRGDYQDLDQLNAARPFVKAAYRIGQVQDIGRGVARAIRTATSGRPGGVYLDIPGDVLGQAVEASAASGAIWRPVDPAPRLLPAPEAIDRALDVLAQAQRPLLVLGKGAAYAQADNVIREFVEHTGIPFLPMSMAKGLLPDSHPQSAAAARSLAMARADVVLLVGARLNWLLGNGESPQWSADAKFIQVDIEASEFDSNRPIVAPLTGDIGSVMSALLEAAADRSSVASAAWTGELADRKARNSAKMRRRLADDHHPMRFYNALGAIRSVLQRNPDVY…
accD6_1	-2	-2	-2	1	-2	2	1	0.00588583	14	3	[4, 3]	0.705457	[4, 0, 2, 1]	0.171797	['Fatty acid biosynthesis', 'Propanoate metabolism', 'Glyoxylate and dicarboxylate metabolism', 'Microbial metabolism in diverse environments', 'Carbon metabolism', 'Valine, leucine and isoleucine degradation', 'Biosynthesis of antibiotics', 'Metabolic pathways', 'Biosynthesis of secondary metabolites', 'fatty acid biosynthesis initiation I', 'biotin-carboxyl carrier protein assembly', 'Pyruvate …	[]	[]	accD6	DEL_1-3,SNP_D228T	Rv2247	MAPEAVGESLDPRDPLLRLSNFFDDGSVELLHERDRSGVLAAAGTVNGVRTIAFCTDGTVMGGAMGVEGCTHIVNAYDTAIEDQSPIVGIWHSGGARLAEGVRALHAVGQVFEAMIRASGYIPQISVVVGFAAGGAAYGPALTDVVVMAPESRVFVTGPDVVRSVTGEDVDMASLGGPETHHKKSGVCHIVADDELDAYDRGRRLVGLFCQQGHFDRSKAEAGDTGIHALLPESSRRAYDVRPIVTAILDADTPFDEFQANWAPSMVVGLGRLSGRTVGVLANNPLRLGGCLNSESAEKAARFVRLCDAFGIPLVVVVDVPGYLPGVDQEWGGVVRRGAKLLHAFGECTVPRVTLVTRKTYGGAYIAMNSRSLNATKVFAWPDAEVAVMGAKAAVGILH…
Rv2454c_2	1	1	-1	-2	1	-2	-1	-0.00446549	230	49	[4, 3]	0.705457	[2, 2, 3, 0]	0.437805	['Microbial metabolism in diverse environments', 'Citrate cycle (TCA cycle)', 'Carbon metabolism', 'Biosynthesis of antibiotics', 'Glycolysis / Gluconeogenesis', 'Metabolic pathways', 'Biosynthesis of secondary metabolites', 'Pyruvate metabolism', 'Butanoate metabolism', 'TCA cycle V (2-oxoglutarate:ferredoxin oxidoreductase)']	[]	['KGD2']	Rv2454c	DEL1-10,	Rv2454c	MTGVTGDLAGTELGLTPSLTKNAGVPTTDQPQKGKDFTSDQEVRWCPGCGDYVILNTIRNFLPELGLRRENIVFISGIGCSSRFPYYLETYGFHSIHGRAPAIATGLALAREDLSVWVVTGDGDALSIGGNHLIHALRRNINVTILLFNNRIYGLTKGQYSPTSEVGKVTKSTPMGSLDHPFNPVSLALGAEATFVGRALDSDRNGLTEVLRAAAQHRGAALVEILQDCPIFNDGSFDALRKEGAEERVIKVRHGEPIVFGANGEYCVVKSGFGLEVAKTADVAIDEIIVHDAQVDDPAYAFALSRLSDQNLDHTVLGIFRHISRPTYDDAARSQVVAARNAAPSGTAALQSLLHGRDTWTVD
oxcA_7	1	2	1	-2	1	-1	-2	-0.0176996	19	4	[3, 4]	0.705457	[2, 1, 3, 1]	0.665885	['Glyoxylate and dicarboxylate metabolism', 'Metabolic pathways']	[]	[]	oxcA	INS-3,SNP-A253S,SNP-S224G,	Rv0118c	MNTMTTRSASPCTVLTDGCHLVVDALKANDVDTIYGVVGIPITDLARAAQASGIRYIGFRHEASAGNAAAAAGFLTARPGVCLTTSGPGFLNGLPALANATTNCFPMIQISGSSSRPMVDLQRGDYQDLDQLNAARPFVKAAYRIGQVQDIGRGVARAIRTATSGRPGGVYLDIPGDVLGQAVEASAASGAIWRPVDPAPRLLPAPEAIDRALDVLAQAQRPLLVLGKGAAYAQADNVIREFVEHTGIPFLPMSMSKGLLPDSHPQSAAAARSLAMARADVVLLVGARLNWLLGNGESPQWSADAKFIQVDIEASEFDSNRPIVAPLTGDIGSVMSALLEAAADRSSVASAAWTGELADRKARNSAKMRRRLADDHHPMRFYNALGAIRSVLQRNPDVY…
ansP2_1	-2	-1	-2	-2	2	1	2	-0.0359271	110	23	[4, 3]	0.705457	[3, 1, 1, 2]	0.665885	[]	[]	[]	ansP2	DEL1-28,	Rv0346c	MIALGGAIGTGLFLGAGGRLASAGPGLFLVYGICGIFVFLILRALGELVLHRPSSGSFVSYAREFYGEKVAFVAGWMYFLNWAMTGIVDTTAIAHYCHYWRAFQPIPQWTLALIALLVVLSMNLISVRLFGELEFWASLIKVIALVTFLIVGTVFLAGRYKIDGQETGVSLWSSHGGIVPTGLLPIVLVTSGVVFAYAAIELVGIAAGETAEPAKIMPRAINSVVLRIACFYVGSTVLLALLLPYTAYKEHVSPFVTFFSKIGIDAAGSVMNLVVLTAALSSLNAGLYSTGRILRSMAINGSGPRFTAPMSKTGVPYGGILLTAGIGLLGIILNAIKPSQAFEIVLHIAATGVIAAWATIVACQLRLHRMANAGQLQRPKFRMPLSPFSGYLTLAFLAG…
ribG_1	-2	-2	2	2	2	-1	-1	-0.0457896	58	12	[4, 3]	0.705457	[2, 2, 0, 3]	0.437805	['Riboflavin metabolism', 'Quorum sensing', 'Metabolic pathways', 'Biosynthesis of secondary metabolites', 'flavin biosynthesis I (bacteria and plants)']	[]	[]	ribG	DEL_1-2	Rv1409	MEQVKSIDEAMGLAIEHSYQVKGTTYPKPPVGAVIVDPNGRIVGAGGTEPAGGDHAEVVALRRAGGLAAGAIVVVTMEPCNHYGKTPPCVNALIEARVGTVVYAVADPNGIAGGGAGRLSAAGLQVRSGVLAEQVAAGPLREWLHKQRTGLPHVTWKYATSIDGRSAAADGSSQWISSEAARLDLHRRRAIADAILVGTGTVLADDPALTARLADGSLAPQQPLRVVVGKRDIPPEARVLNDEARTMMIRTHEPMEVLRALSDRTDVLLEGGPTLAGAFLRAGAINRILAYVAPILLGGPVTAVDDVGVSNITNALRWQFDSVEKVGPDLLLSLVAR
Rv1647_1	2	2	-1	1	2	-1	-1	-0.0846404	137	28	[3, 4]	0.705457	[0, 3, 1, 3]	0.277309	[]	[]	[]	Rv1647	DEL1-31,	Rv1647	MASPVPRQRSALRWLRTVNRSPGLVSFIHRARRLLPGDPEFGDPLSTAGEGGPRAAARAADRLLRDRDAASREVGLSVLQVWQALTEAVSRRPANPEVTLVFTDLVGFSTWSLHAGDDATLTLLRQVARAVESPLLDAGGHIVKRLGDGIMAVFRNPTVALRAVLVAQDAVKSLEVQGYTPRMRIGIHTGRPQRLAADWLGVDVNIAARVMERATKGGIMISQPTLDLIPQSELDALGVVARRVRKPVFASKPTGIPPDLAIYRIKTVSESTAADNFDEMSPDAQ
narK2_2	-2	2	1	-2	2	2	-2	-0.143335	212	43	[3, 4]	0.705457	[3, 0, 1, 3]	0.277309	['Nitrogen metabolism']	[]	[]	narK2		Rv1737c	MRGQAANLVLATWISVVNFWAWNLIGPLSTSYARDMSLSSAEASLLVATPILVGALGRIVTGPLTDRFGGRAMLIAVTLASILPVLAVGVAATMGSYALLVFFGLFLGVAGTIFAVGIPFANNWYQPARRGFSTGVFGMGMVGTALSAFFTPRFVRWFGLFTTHAIVAAALASTAVVAMVVLRDAPYFRPNADPVLPRLKAAARLPVTWEMSFLYAIVFGGFVAFSNYLPTYITTIYGFSTVDAGARTAGFALAAVLARPVGGWLSDRIAPRHVVLASLAGTALLAFAAALQPPPEVWSAATFITLAVCLGVGTGGVFAWVARRAPAASVGSVTGIVAAAGGLGGYFPPLVMGATYDPVDNDYTVGLLLLVATALVACTYTALHAREPVSEEASR
gpdA2_2	2	2	-2	-1	-2	1	2	-0.15074	127	25	[3, 4]	0.705457	[2, 1, 1, 3]	0.665885	['', 'phosphatidylglycerol biosynthesis II (non-plastidic)', 'phosphatidylglycerol biosynthesis I (plastidic)', 'Biosynthesis of secondary metabolites', 'Glycerophospholipid metabolism', 'CDP-diacylglycerol biosynthesis II', 'CDP-diacylglycerol biosynthesis I']	[]	[]	gpdA2	SNP-P133A,	Rv2982c	MAGIASTVAVMGAGAWGTALAKVLADAGGEVTLWARRAEVADQINTTRYNPDYLPGALLPPSIHATADAEEALGGASTVLLGVPAQTMRANLERWAPLLPEGATLVSLAKGIELGTLMRMSQVIISVTGAEPAQVAVISGPNLASEIAECQPAATVVACSDSGRAVALQRALNSGYFRPYTNADVVGTEIGGACKNIIALACGMAVGIGLGENTAAAIITRGLAEIIRLGTALGANGATLAGLAGVGDLVATCTSPRSRNRSFGERLGRGETLQSAGKACHVVEGVTSCESVLALASSYDVEMPLTDAVHRVCHKGLSVDEAITLLLGRRTKPE
kasA_1	1	-1	2	-2	1	2	-2	-0.189621	27	5	[3, 4]	0.705457	[2, 1, 2, 2]	0.934279	['', 'mycolate biosynthesis', 'superpathway of mycolate biosynthesis', 'mycolate biosynthesis']	[]	[]	kasA		Rv2245	MSQPSTANGGFPSVVVTAVTATTSISPDIESTWKGLLAGESGIHALEDEFVTKWDLAVKIGGHLKDPVDSHMGRLDMRRMSYVQRMGKLLGGQLWESAGSPEVDPDRFAVVVGTGLGGAERIVESYDLMNAGGPRKVSPLAVQMIMPNGAAAVIGLQLGARAGVMTPVSACSSGSEAIAHAWRQIVMGDADVAVCGGVEGPIEALPIAAFSMMRAMSTRNDEPERASRPFDKDRDGFVFGEAGALMLIETEEHAKARGAKPLARLLGAGITSDAFHMVAPAADGVRAGRAMTRSLELAGLSPADIDHVNAHGTATPIGDAAEANAIRVAGCDQAAVYAPKSALGHSIGAVGALESVLTVLTLRDGVIPPTLNYETPDPEIDLDVVAGEPRYGDYRYAVN…
manB_3	-1	2	1	-1	-2	1	-2	-0.204794	11	2	[4, 3]	0.705457	[2, 2, 2, 1]	0.934279	['GDP-mannose biosynthesis', 'Fructose and mannose metabolism', 'Metabolic pathways', 'Biosynthesis of secondary metabolites', 'Amino sugar and nucleotide sugar metabolism']	[]	[]	manB	DEL_1-4,DEL_6-9	Rv3264c	MVLVGGKGTRLRPLTLSAPKPMLPTAGLPFLTHLLSRIAAAGIEHVILGTSYKPAVFEAEFGDGSALGLQIEYVTEEHPLGTGGGIANVAGKLRNDTAMVFNGDVLSGADLAQLLDFHRSNRADVTLQLVRVGDPRAFGCVPTDEEDRVVAFLEKTEDPPTDQINAGCYVFERNVIDRIPQGREVSVEREVFPALLADGDCKIYGYVDASYWRDMGTPEDFVRGSADLVRGIAPSPALRGHRGEQLVHDGAAVSPGALLIGGTVVGRGAEIGPGTRLDGAVIFDGVRVEAGCVIERSIIGFGARIGPRALIRDGVIGDGADIGARCELLSGARVWPGVFLPDGGIRYSSDV
dprE1_1	1	2	-1	-1	2	-1	-2	-0.215824	91	17	[4, 3]	0.705457	[1, 3, 1, 2]	0.665885	['mycolyl-arabinogalactan-peptidoglycan complex biosynthesis', 'superpathway of mycolyl-arabinogalactan-peptidoglycan complex biosynthesis', 'mycolyl-arabinogalactan-peptidoglycan complex biosynthesis']	[]	[]	dprE1		Rv3790	MGATTTATRLTGWGRTAPSVANVLRTPDAEMIVKAVARVAESGGGRGAIARGLGRSYGDNAQNGGGLVIDMTPLNTIHSIDADTKLVDIDAGVNLDQLMKAALPFGLWVPVLPGTRQVTVGGAIACDIHGKNHHSAGSFGNHVRSMDLLTADGEIRHLTPTGEDAELFWATVGGNGLTGIIMRATIEMTPTSTAYFIADGDVTASLDETIALHSDGSEARYTYSSAWFDAISAPPKLGRAAVSRGRLATVEQLPAKLRSEPLKFDAPQLLTLPDVFPNGLANKYTFGPIGELWYRKSGTYRGKVQNLTQFYHPLDMFGEWNRAYGPAGFLQYQFVIPTEAVDEFKKIIGVIQASGHYSFLNVFKLFGPRNQAPLSFPIPGWNICVDFPIKDGLGKFVSE…
narK2_3	-1	1	-1	-2	2	2	-2	-0.217156	33	6	[4, 3]	0.705457	[2, 2, 1, 2]	0.934279	['Nitrogen metabolism']	[]	[]	narK2	INS-2,	Rv1737c	MSMRGQAANLVLATWISVVNFWAWNLIGPLSTSYARDMSLSSAEASLLVATPILVGALGRIVTGPLTDRFGGRAMLIAVTLASILPVLAVGVAATMGSYALLVFFGLFLGVAGTIFAVGIPFANNWYQPARRGFSTGVFGMGMVGTALSAFFTPRFVRWFGLFTTHAIVAAALASTAVVAMVVLRDAPYFRPNADPVLPRLKAAARLPVTWEMSFLYAIVFGGFVAFSNYLPTYITTIYGFSTVDAGARTAGFALAAVLARPVGGWLSDRIAPRHVVLASLAGTALLAFAAALQPPPEVWSAATFITLAVCLGVGTGGVFAWVARRAPAASVGSVTGIVAAAGGLGGYFPPLVMGATYDPVDNDYTVGLLLLVATALVACTYTALHAREPVSEEASR
ctaB_2	-2	-2	1	-2	1	1	-2	-0.245122	319	66	[4, 3]	0.705457	[4, 0, 3, 0]	0.0633277	['Oxidative phosphorylation', 'Porphyrin and chlorophyll metabolism', 'Metabolic pathways', 'Biosynthesis of secondary metabolites']	[]	[]	ctaB	DEL1-16,	Rv1451	MSTLLAYLALTKPRVIELLLVTAIPAMLLADRGAIHPLLMLNTLVGGMMAAAGANTLNCVADADIDKVMKRTARRPLAREAVPTRNALALGLTLTVISFFWLWCATNLLAGVLALVTVAFYVFVYTLWLKRRTSQNVVWGGAAGCMPVMIGWSAITGTIAWPALAMFAIIFFWTPPHTWALAMRYKQDYQVAGVPMLPAVATERQVTKQILIYTWLTVAATLVLALATSWLYGAVALVAGGWFLTMAHQLYAGVRAGEPVRPLRLFLQSNNYLAVVFCALAVDSVIALPTLH
embC_3	1	1	1	-2	2	-1	-1	-0.310155	91	16	[3, 4]	0.705457	[1, 2, 3, 1]	0.665885	['Lipoarabinomannan (LAM) biosynthesis']	[]	[]	embC	SNP_M1M	Rv3793	MATEAAPPRIAVRLPSTSVRDAGANYRIARYVAVVAGLLGAVLAIATPLLPVNQTTAQLNWPQNGTFASVEAPLIGYVATDLNITVPCQAAAGLAGSQNTGKTVLLSTVPKQAPKAVDRGLLLQRANDDLVLVVRNVPLVTAPLSQVLGPTCQRLTFTAHADRVAAEFVGLVQGPNAEHPGAPLRGERSGYDFRPQIVGVFTDLAGPAPPGLSFSASVDTRYSSSPTPLKMAAMILGVALTGAALVALHILDTADGMRHRRFLPARWWSTGGLDTLVIAVLVWWHFVGANTSDDGYILTMARVSEHAGYMANYYRWFGTPEAPFGWYYDLLALWAHVSTASIWMRLPTLAMALTCWWVISREVIPRLGHAVKTSRAAAWTAAGMFLAVWLPLDNGLRPE…
oxcA_4	-1	1	-1	-2	-2	1	2	-0.414768	97	16	[4, 3]	0.705457	[2, 2, 2, 1]	0.934279	['Glyoxylate and dicarboxylate metabolism', 'Metabolic pathways']	[]	[]	oxcA	DEL1-10,SNP-V11M,	Rv0118c	MLTDGCHLVVDALKANDVDTIYGVVGIPITDLARAAQASGIRYIGFRHEASAGNAAAAAGFLTARPGVCLTTSGPGFLNGLPALANATTNCFPMIQISGSSSRPMVDLQRGDYQDLDQLNAARPFVKAAYRIGQVQDIGRGVARAIRTATSGRPGGVYLDIPGDVLGQAVEASAASGAIWRPVDPAPRLLPAPEAIDRALDVLAQAQRPLLVLSKGAAYAQADNVIREFVEHTGIPFLPMSMAKGLLPDSHPQSAAAARSLAMARADVVLLVGARLNWLLGNGESPQWSADAKFIQVDIEASEFDSNRPIVAPLTGDIGSVMSALLEAAADRSSVASAAWTGELADRKARNSAKMRRRLADDHHPMRFYNALGAIRSVLQRNPDVYVVNEGANALDLAR…
fadE24_3	2	-2	-2	1	1	-1	-1	-0.467075	149	25	[4, 3]	0.705457	[2, 2, 2, 1]	0.934279	['', 'fatty acid &beta;-oxidation I', 'fatty acid &beta;-oxidation I']	[]	[]	fadE24	INS-12,	Rv3139	MVRYHPDDRGCRMTNTTSAANAAKPSGARTDRRGRTTGVGLAPHKRTGIDVALALLTPIVGQEFLDKYRLRDPLNRSLRYGVKTMFATAGAATRQFQRVQGLRGGPTRLKSSGRDYFDLTPDDDQKLIIETVDEFAEEVLRPAAHDADDAATYPSDLTAKAAELGITAINIPEDFDGIAEHRSSVTNVLVAEALAYGDMGLALPILAPGGVASALTHWGSADQQATYLKEFAGENVPQACVAITEPQPLFDPTRLKTTAVRTPSGYRLDGVKSLIPAAADAELFIVGAQLGGKPALFIVESAASGLTVKADPSMGIRGAALGQVELCGVSVPLNARLGEDEASDNDYSEALALARLGWAALAVGTSHAVLDYVVPYVKQRQAFGEPIAHRQAVAFMCAN…
pykA_1	1	-2	1	-2	2	2	-2	-0.498035	219	39	[3, 4]	0.705457	[3, 0, 2, 2]	0.437805	['', 'Biosynthesis of amino acids', 'Purine metabolism', 'Microbial metabolism in diverse environments', 'Carbon metabolism', 'mixed acid fermentation', 'Glycolysis / Gluconeogenesis', 'Metabolic pathways', 'Biosynthesis of secondary metabolites', 'Biosynthesis of antibiotics', 'Pyruvate metabolism', 'glycolysis I (from glucose 6-phosphate)']	[]	[]	pykA	DEL1-28,	Rv1617	MDVARMNFSHGDYDDHKVAYERVRVASDATGRAVGVLADLQGPKIRLGRFASGATHWAEGETVRITVGACEGSHDRVSTTYKRLAQDAVAGDRVLVDDGKVALVVDAVEGDDVVCTVVEGGPVSDNKGISLPGMNVTAPALSEKDIEDLTFALNLGVDMVALSFVRSPADVELVHEVMDRIGRRVPVIAKLEKPEAIDNLEAIVLAFDAVMVARGDLGVELPLEEVPLVQKRAIQMARENAKPVIVATQMLDSMIENSRPTRAEASDVANAVLDGADALMLSGETSVGKYPLAAVRTMSRIICAVEENSTAAPPLTHIPRTKRGVISYAARDIGERLDAKALVAFTQSGDTVRRLARLHTPLPLLAFTAWPEVRSQLAMTWGTETFIVPKMQSTDGMIR…
kasA_2	1	1	2	-1	-2	-1	-2	-0.504501	313	62	[4, 3]	0.705457	[2, 2, 2, 1]	0.934279	['', 'mycolate biosynthesis', 'superpathway of mycolate biosynthesis', 'mycolate biosynthesis']	[]	[]	kasA		Rv2245	MVTAVTATTSISPDIESTWKGLLAGESGIHALEDEFVTKWDLAVKIGGHLKDPVDSHMGRLDMRRMSYVQRMGKLLGGQLWESAGSPEVDPDRFAVVVGTGLGGAERIVESYDLMNAGGPRKVSPLAVQMIMPNGAAAVIGLQLGARAGVMTPVSACSSGSEAIAHAWRQIVMGDADVAVCGGVEGPIEALPIAAFSMMRAMSTRNDEPERASRPFDKDRDGFVFGEAGALMLIETEEHAKARGAKPLARLLGAGITSDAFHMVAPAADGVRAGRAMTRSLELAGLSPADIDHVNAHGTATPIGDAAEANAIRVAGCDQAAVYAPKSALGHSIGAVGALESVLTVLTLRDGVIPPTLNYETPDPEIDLDVVAGEPRYGDYRYAVNNSFGFGGHNVALAF…
Rv1647_3	2	2	2	-2	-1	-1	1	-0.636213	38	5	[3, 4]	0.705457	[1, 2, 1, 3]	0.665885	[]	[]	[]	Rv1647	SNP-V49M,DEL1-48,	Rv1647	MNRSPGLVSFIHRARRLLPGDPEFGDPLSTAGEGGPRAAARAADRLLRDRDAASREVGLSVLQVWQALTEAVSRRPANPEVTLVFTDLVGFSTWSLHAGDDATLTLLRQVARAVESPLLDAGGHIVKRLGDGIMAVFRNPTVALRAVLVAQDAVKSLEVQGYTPRMRIGIHTGRPQRLAADWLGVDVNIAARVMERATKGGIMISQPTLDLIPQSELDALGVVARRVRKPVFASKPTGIPPDLAIYRIKTVSESTAADNFDEMSPDAQ
mshC_3	2	-2	-1	-2	2	1	-2	-0.661398	351	72	[4, 3]	0.705457	[3, 1, 1, 2]	0.665885	['mycothiol biosynthesis', 'mycothiol biosynthesis']	[]	[]	mshC		Rv2130c	MQSWYCPPVPVLPGRGPQLRLYDSADRQVRPVAPGSKATMYVCGITPYDATHLGHAATYVTFDLIHRLWLDLGHELHYVQNITDIDDPLFERADRDGVDWRDLAQAEVALFCEDMAALRVLPPQDYVGATEAIAEMVELIEKMLACGAAYVIDREMGEYQDIYFRADATLQFGYESGYDRDTMLRLCEERGGDPRRPGKSDELDALLWRAARPGEPSWPSPFGPGRPGWHVECAAIALSRIGSGLDIQGGGSDLIFPHHEFTAAHAECVSGERRFARHYVHAGMIGWDGHKMSKSRGNLVLVSALRAQDVEPSAVRLGLLAGHYRADRFWSQQVLDEATARLHRWRTATALPAGPAAVDVVARVRRYLADDLDTPKAIAALDGWVTDAVEYGGHDAGAP…
kdpC_3	1	-2	1	-1	-1	2	-2	-0.700214	69	9	[4, 3]	0.705457	[2, 2, 2, 1]	0.934279	['Two-component system']	[]	[]	kdpC	SNP-M11T,	Rv1031	MRRQLLPALTTLLVFTVITGIVYPLAVTGVGQLFFGDQANGALLERDGQVIGSAHIGQQFTAAKYFHPRPSSAGDGYDAAASSGSNLGPTNEKLLAAVAERVTAYRKENNLPADTLVPVDAVTGSGSGLDPAISVVNAKLQAPRVAQARNISIRQVERLIEDHTDARGLGFLGERAVNVLRLNLALDRL
mshA_5	2	-2	1	-1	1	-1	-2	-0.866419	126	16	[4, 3]	0.705457	[2, 2, 2, 1]	0.934279	['mycothiol biosynthesis', 'mycothiol biosynthesis']	[]	[]	mshA	DEL_1-3,SNP_A186A	Rv0486	MRHDDGSGLIAQRRPVRGEGATRSRGPSGPSNRNVSAADDPRRVALLAVHTSPLAQPGTGDAGGMNVYMLQSALHLARRGIEVEIFTRATASADPPVVRVAPGVLVRNVVAGPFEGLDKYDLPTQLCAFAAGVLRAEAVHEPGYYDIVHSHYWLSGQVGWLARDRWAVPLVHTAHTLAAVKNAVLADGDGPEPPLRTVGEQQVVDEADRLIVNTDDEARQVISLHGADPARIDVVHPGVDLDVFRPGDRRAARAALGLPVDERVVAFVGRIQPLKAPDIVLRAAAKLPGVRIIVAGGPSGSGLASPDGLVRLADELGISARVTFLPPQSHTDLATLFRAADLVAVPSYSESFGLVAVEAQACGTPVVAAAVGGLPVAVRDGITGTLVSGHEVGQWADAI…
fadE24_2	-1	-1	1	2	-1	2	-2	-0.910442	4	0	[4, 3]	0.705457	[1, 3, 1, 2]	0.665885	['', 'fatty acid &beta;-oxidation I', 'fatty acid &beta;-oxidation I']	[]	[]	fadE24	SNP-I430L,	Rv3139	MTNTTSAANAAKPSGARTDRRGRTTGVGLAPHKRTGIDVALALLTPIVGQEFLDKYRLRDPLNRSLRYGVKTMFATAGAATRQFQRVQGLRGGPTRLKSSGRDYFDLTPDDDQKLIIETVDEFAEEVLRPAAHDADDAATYPSDLTAKAAELGITAINIPEDFDGIAEHRSSVTNVLVAEALAYGDMGLALPILAPGGVASALTHWGSADQQATYLKEFAGENVPQACVAITEPQPLFDPTRLKTTAVRTPSGYRLDGVKSLIPAAADAELFIVGAQLGGKPALFIVESAASGLTVKADPSMGIRGAALGQVELCGVSVPLNARLGEDEASDNDYSEALALARLGWAALAVGTSHAVLDYVVPYVKQRQAFGEPIAHRQAVAFMCANIAIELDGLRLIT…
mce4B_5	-2	-2	2	-1	1	-1	1	-0.943184	104	12	[4, 3]	0.705457	[2, 2, 2, 1]	0.934279	['ABC transporters']	[]	[]	mce4B	SNP-Q220H,	Rv3498c	MAGSGVPSHRSMVIKVSVFAVVMLLVAAGLVVVFGDFRFGPTTVYHATFTDASRLKAGQKVRIAGVPVGSVKAVKLNPDHSIDVAFAIDRSYTLYSSTRAVIRYENLVGDRFLEITSGPGELRKLPPGGTINVAHTQPALDLDALLGGLRPVLKGFDADKINTITSAVIELLQGQGGPLANVLADTGAFSAALGARDQLIGEVITNLNAVLATVDAKSAHFSASVDQLQQLVSGLAKNRDPIAGAISPLASTTTDLTELLRNSRRPLQGILENARPLATELDNRKAEVNNDIEQLGEDYLRLSALGSYGAFFNIYFCSVTIKINGPAGSDILLPIGGQPDPSKGRCAFAK
Rv2454c_1	-2	1	-1	1	1	-2	-2	-1.11455	5	0	[4, 3]	0.705457	[3, 1, 3, 0]	0.277309	['Microbial metabolism in diverse environments', 'Citrate cycle (TCA cycle)', 'Carbon metabolism', 'Biosynthesis of antibiotics', 'Glycolysis / Gluconeogenesis', 'Metabolic pathways', 'Biosynthesis of secondary metabolites', 'Pyruvate metabolism', 'Butanoate metabolism', 'TCA cycle V (2-oxoglutarate:ferredoxin oxidoreductase)']	[]	['KGD2']	Rv2454c	SNP-V293A,DEL1-10,	Rv2454c	MTGVTGDLAGTELGLTPSLTKNAGVPTTDQPQKGKDFTSDQEVRWCPGCGDYVILNTIRNFLPELGLRRENIVFISGIGCSSRFPYYLETYGFHSIHGRAPAIATGLALAREDLSVWVVTGDGDALSIGGNHLIHALRRNINVTILLFNNRIYGLTKGQYSPTSEVGKVTKSTPMGSLDHPFNPVSLALGAEATFVGRALDSDRNGLTEVLRAAAQHRGAALVEILQDCPIFNDGSFDALRKEGAEERVIKVRHGEPIVFGANGEYCVVKSGFGLEVAKTADAAIDEIIVHDAQVDDPAYAFALSRLSDQNLDHTVLGIFRHISRPTYDDAARSQVVAARNAAPSGTAALQSLLHGRDTWTVD
ppsA_11	-1	1	-1	1	1	1	-2	-1.11455	5	0	[3, 4]	0.705457	[1, 2, 4, 0]	0.171797	['phthiocerol biosynthesis', '', 'phenolphthiocerol biosynthesis', 'phthiocerol biosynthesis', 'phenolphthiocerol biosynthesis']	[]	[]	ppsA	SNP-A623Q,SNP-P622H,SNP-N621S,SNP-Q808R,SNP-N809D,SNP-A803T,SNP-R877H,SNP-A1868E,	Rv2931	MTGSISGEADLRHWLIDYLVTNIGCTPDEVDPDLSLADLGVSSRDAVVLSGELSELLGRTVSPIDFWEHPTINALAAYLAAPEPSPDSDAAVKRGARNSLDEPIAVVGMGCRFPGGISCPEALWDFLCERRSSISQVPPQRWQPFEGGPPEVAAALARTTRWGSFLPDIDAFDAEFFEISPSEADKMDPQQRLLLEVAWEALEHAGIPPGTLRRSATGVFAGACLSEYGAMASADLSQVDGWSNSGGAMSIIANRLSYFLDLRGPSVAVDTACSSSLVAIHLACQSLRTQDCHLAIAAGVNLLLSPAVFRGFDQVGALSPTGQCRAFDATADGFVRGEGAGVVVLKRLTDAQRDGDRVLAVICGSAVNQDGRSNGLMAPNPAAQMAVLRAAYTNAGMQP…
Rv2454c_3	-2	-1	2	-2	1	1	-2	-1.11837	12	1	[4, 3]	0.705457	[3, 1, 2, 1]	0.665885	['Microbial metabolism in diverse environments', 'Citrate cycle (TCA cycle)', 'Carbon metabolism', 'Biosynthesis of antibiotics', 'Glycolysis / Gluconeogenesis', 'Metabolic pathways', 'Biosynthesis of secondary metabolites', 'Pyruvate metabolism', 'Butanoate metabolism', 'TCA cycle V (2-oxoglutarate:ferredoxin oxidoreductase)']	[]	['KGD2']	Rv2454c	SNP-V293A,	Rv2454c	MTRSGDEAQLMTGVTGDLAGTELGLTPSLTKNAGVPTTDQPQKGKDFTSDQEVRWCPGCGDYVILNTIRNFLPELGLRRENIVFISGIGCSSRFPYYLETYGFHSIHGRAPAIATGLALAREDLSVWVVTGDGDALSIGGNHLIHALRRNINVTILLFNNRIYGLTKGQYSPTSEVGKVTKSTPMGSLDHPFNPVSLALGAEATFVGRALDSDRNGLTEVLRAAAQHRGAALVEILQDCPIFNDGSFDALRKEGAEERVIKVRHGEPIVFGANGEYCVVKSGFGLEVAKTADAAIDEIIVHDAQVDDPAYAFALSRLSDQNLDHTVLGIFRHISRPTYDDAARSQVVAARNAAPSGTAALQSLLHGRDTWTVD
thyA_6	-2	2	-1	-2	2	-1	1	-1.11837	12	1	[4, 3]	0.705457	[2, 2, 1, 2]	0.934279	['superpathway of pyrimidine deoxyribonucleotides <i>de novo</i> biosynthesis (E. coli)', 'One carbon pool by folate', 'Metabolic pathways', 'superpathway of pyrimidine deoxyribonucleotides <i>de novo</i> biosynthesis', 'pyrimidine deoxyribonucleotides <i>de novo</i> biosynthesis II', 'pyrimidine deoxyribonucleotides biosynthesis from CTP', '<i>N</i><sup>10</sup>-formyl-tetrahydrofolate biosynthe…	[]	['TMDS']	thyA		Rv2764c	MTPYEDLLRFVLETGTPKSDRTGTGTRSLFGQQMRYDLSAGFPLLTTKKVHFKSVAYELLWFLRGDSNIGWLHEHGVTIWDEWASDTGELGPIYGVQWRSWPAPSGEHIDQISAALDLLRTDPDSRRIIVSAWNVGEIERMALPPCHAFFQFYVADGRLSCQLYQRSADLFLGVPFNIASYALLTHMMAAQAGLSVGEFIWTGGDCHIYDNHVEQVRLQLSREPRPYPKLLLADRDSIFEYTYEDIVVKNYDPHPAIKAPVAV
folC_1	1	1	-2	-2	1	2	-1	-1.25923	305	51	[3, 4]	0.705457	[2, 1, 3, 1]	0.665885	['', 'tetrahydrofolate biosynthesis', 'folate polyglutamylation', 'Folate biosynthesis', 'Metabolic pathways', 'superpathway of tetrahydrofolate biosynthesis', 'superpathway of tetrahydrofolate biosynthesis and salvage']	[]	[]	folC		Rv2447c	MRSAPTVFIDAAHNPAGASALAQTLAHEFDFRFLVGVLSVLGDKDVDGILAALEPVFDSVVVTHNGSPRALDVEALALAAGERFGPDRVRTAENLRDAIDVATSLVDDAAADPDVAGDAFSRTGIVITGSVVTAGAARTLFGRDPQ
mce4B_1	2	-2	1	2	2	-1	-2	-1.28505	6	0	[3, 4]	0.705457	[2, 1, 1, 3]	0.665885	['ABC transporters']	[]	[]	mce4B	SNP-S117A,DEL320-322,SNP-V168L,SNP-I169H,SNP-A243S,SNP-I242L,SNP-A245L,SNP-G244A,SNP-K160A,SNP-I161L,SNP-T163V,SNP-I164F,SNP-S166Q,SNP-S329A,SNP-R38P,SNP-F37L,SNP-D36G,SNP-V33A,SNP-V32I,SNP-V31L,SNP-L30V,SNP-K350D,SNP-K154E,SNP-L153F,SNP-V152Q,SNP-C317Y,SNP-F316V,SNP-Y315N,SNP-I314V,SNP-D159Q,SNP-F311G,SNP-A310P,SNP-E258G,SNP-L259F,SNP-L256I,SNP-T257S,SNP-T254A,SNP-D255Q,SNP-T252V,SNP-T253A,SNP-A…	Rv3498c	MLVICVVLIAFGYSGLPFWPQGKTYDAYFTDAGGITPGNSVYVSGLKVGAVSAVSLAGNSAKVTFSVDRSLVVGDQSLAAIRTDTILGERSIAVSPAGSGKSTTIPLSRTTTPYTLNGVLQDLGRNANDLNRPQFEQALNVFTQALHDATPQVRGAVDGLTSLSRALNRRDEALQGLLAHAKSVTSVLSERAEQVNKLVEDGNQLFAALDARRAALSALISGIDDVAAQISGFVADNRKEFGPALSKLNLVLANLNERRDYITEALKRLPTYATTLGEVVGSGPGFNVNVYSVLPGPLVATVFDLVFQPGKLPDSLADYLRGFIQERWIIRPKSP
mmaA4_2	-2	-1	1	1	1	-2	-2	-1.40485	184	19	[4, 3]	0.705457	[3, 1, 3, 0]	0.277309	['mycolate biosynthesis', 'superpathway of mycolate biosynthesis', 'mycolate biosynthesis']	[]	[]	mmaA4	DEL1-3,	Rv0642c	MAEKPISPTKTRTRFEDIQAHYDVSDDFFALFQDPTRTYSCAYFEPPELTLEEAQYAKVDLNLDKLDLKPGMTLLDIGCGWGTTMRRAVERFDVNVIGLTLSKNQHARCEQVLASIDTNRSRQVLLQGWEDFAEPVDRIVSIEAFEHFGHENYDDFFKRCFNIMPADGRMTVQSSVSYHPYEMAARGKKLSFETARFIKFIVTEIFPGGRLPSTEMMVEHGEKAGFTVPEPLSLRPHYIKTLRIWGDTLQSNKDKAIEVTSEEVYNRYMKYLRGCEHYFTDEMLDCSLVTYLKPGAAA
embC_9	1	2	2	-2	1	-1	-2	-1.43161	7	0	[3, 4]	0.705457	[2, 1, 2, 2]	0.934279	['Lipoarabinomannan (LAM) biosynthesis']	[]	[]	embC	DEL_1-8,DEL_10-20,SNP_R738G	Rv3793	MRDAGANYRIARYVAVVAGLLGAVLAIATPLLPVNQTTAQLNWPQNGTFASVEAPLIGYVATDLNITVPCQAAAGLAGSQNTGKTVLLSTVPKQAPKAVDRGLLLQRANDDLVLVVRNVPLVTAPLSQVLGPTCQRLTFTAHADRVAAEFVGLVQGPNAEHPGAPLRGERSGYDFRPQIVGVFTDLAGPAPPGLSFSASVDTRYSSSPTPLKMAAMILGVALTGAALVALHILDTADGMRHRRFLPARWWSTGGLDTLVIAVLVWWHFVGANTSDDGYILTMARVSEHAGYMANYYRWFGTPEAPFGWYYDLLALWAHVSTASIWMRLPTLAMALTCWWVISREVIPRLGHAVKTSRAAAWTAAGMFLAVWLPLDNGLRPEPIIALGILLTWCSVERAV…
drrB_1	-1	1	-1	2	2	1	-2	-1.57446	111	8	[3, 4]	0.705457	[1, 2, 2, 2]	0.934279	[]	[]	[]	drrB	SNP-V34M,DEL1-33,	Rv2937	MLYRRFAAPSLLNGEVLTTVGAPIIFMVGFYIPFAIPWNQFVGGASSGVASNLGQYITPLVTLQAVSFAAIGSGFRAATDSLLGVNRRFQSMPMAPLTPLLARVWVAVDRCFTGLVISLVCGYVIGFRFHRGALYIVGFCLLVIAIGAVLSFAADLVGTVTRNPDAMLPLLSLPILIFGLLSIGLMPLKLFPHWIHPFVRNQPISQFVAALRALAGDTTKTASQVSWPVMAPTLTWLFAFVVILALSSTIVLARRP
manB_2	-1	1	1	-2	-2	1	-2	-1.57504	18	1	[4, 3]	0.705457	[3, 1, 3, 0]	0.277309	['GDP-mannose biosynthesis', 'Fructose and mannose metabolism', 'Metabolic pathways', 'Biosynthesis of secondary metabolites', 'Amino sugar and nucleotide sugar metabolism']	[]	[]	manB	SNP_D151T	Rv3264c	MATHQVDAVVLVGGKGTRLRPLTLSAPKPMLPTAGLPFLTHLLSRIAAAGIEHVILGTSYKPAVFEAEFGDGSALGLQIEYVTEEHPLGTGGGIANVAGKLRNDTAMVFNGDVLSGADLAQLLDFHRSNRADVTLQLVRVGDPRAFGCVPTNEEDRVVAFLEKTEDPPTDQINAGCYVFERNVIDRIPQGREVSVEREVFPALLADGDCKIYGYVDASYWRDMGTPEDFVRGSADLVRGIAPSPALRGHRGEQLVHDGAAVSPGALLIGGTVVGRGAEIGPGTRLDGAVIFDGVRVEAGCVIERSIIGFGARIGPRALIRDGVIGDGADIGARCELLSGARVWPGVFLPDGGIRYSSDV
fbpC_2	2	-1	1	-2	-1	-2	1	-1.6358	19	1	[4, 3]	0.705457	[2, 2, 2, 1]	0.934279	['Glycerolipid metabolism', 'superpathway of mycolyl-arabinogalactan-peptidoglycan complex biosynthesis', 'Arabinogalactan biosynthesis - Mycobacterium', 'mycolate biosynthesis', 'Metabolic pathways', 'superpathway of mycolate biosynthesis', 'mycolyl-arabinogalactan-peptidoglycan complex biosynthesis']	[]	[]	fbpC	SNP_G157K	Rv0129c	MTFFEQVRRLRSAATTLPRRLAIAAMGAVLVYGLVGTFGGPATAGAFSRPGLPVEYLQVPSASMGRDIKVQFQGGGPHAVYLLDGLRAQDDYNGWDINTPAFEEYYQSGLSVIMPVGGQSSFYTDWYQPSQSNGQNYTYKWETFLTREMPAWLQANKSVSPTGNAAVGLSMSGGSALILAAYYPQQFPYAASLSGFLNPSEGWWPTLIGLAMNDSGGYNANSMWGPSSDPAWKRNDPMVQIPRLVANNTRIWVYCGNGTPSDLGGDNIPAKFLEGLTLRTNQTFRDTYAADGGRNGVFNFPPNGTHSWPYWNEQLVAMKADIQHVLNGATPPAAPAAPAA
aroF_2	-2	2	-1	1	1	1	-2	-1.67496	9	0	[3, 4]	0.705457	[2, 1, 3, 1]	0.665885	['Phenylalanine, tyrosine and tryptophan biosynthesis', 'Biosynthesis of amino acids', 'chorismate biosynthesis I', 'Biosynthesis of antibiotics', 'Metabolic pathways', 'chorismate biosynthesis from 3-dehydroquinate', 'Biosynthesis of secondary metabolites', 'superpathway of L-tryptophan biosynthesis', 'superpathway of L-tyrosine biosynthesis']	[]	[]	aroF	INS-11,SNP-M1V,SNP-P83S,	Rv2540c	MAAGGAWEDGQVLRWITAGESHGRALVAVVEGMVAGVHVTSADIADQLARRRLGYGRGARMTFERDAVTVLSGIRHGSTLGGPIAIEIGNTEWSKWETVMAADPVDPAELADVARNAPLTRPRPGHADYAGMLKYGFDDARPVLERASARETAARVAAGTVARAFLRQALGVEVLSHVISIGASAPYEGPPPRAEDLPAIDASPVRAYDKAAEADMIAQIEAAKKDGDTLGGVVEAVALGLPVGLGSFTSGDHRLDSQLAAAVMGIQAIKGVEIGDGFQTARRRGSRAHDEMYPGPDGVVRSTNRAGGLEGGMTNGQPLRVRAAMKPISTVPRALATVDLATGDEAVAIHQRSDVCAVPAAGVVVETMVALVLARAALEKFGGDSLAETQRNIAAYQRS…
embB_9	2	1	-1	-1	2	-2	-2	-1.85451	141	9	[4, 3]	0.705457	[2, 2, 1, 2]	0.934279	['mycolyl-arabinogalactan-peptidoglycan complex biosynthesis', 'superpathway of mycolyl-arabinogalactan-peptidoglycan complex biosynthesis', 'Arabinogalactan biosynthesis - Mycobacterium']	[]	[]	embB	SNP-V29M,DEL1-28,	Rv3795	MATIAGLIGFVLSVATPLLPVVQTTAMLDWPQRGQLGSVTAPLISLTPVDFTATVPCDVVRAMPPAGGVVLGTAPKQGKDANLQALFVVVSAQRVDVTDRNVVILSVPREQVTSPQCQRIEVTSTHAGTFANFVGLKDPSGAPLRSGFPDPNLRPQIVGVFTDLTGPAPPGLAVSATIDTRFSTRPTTLKLLAIIGAIVATVVALIALWRLDQLDGRGSIAQLLLRPFRPASSPGGMRRLIPASWRTFTLTDAVVIFGFLLWHVIGANSSDDGYILGMARVADHAGYMSNYFRWFGSPEDPFGWYYNLLALMTHVSDASLWMRLPDLAAGLVCWLLLSREVLPRLGPAVEASKPAYWAAAMVLLTAWMPFNNGLRPEGIIALGSLVTYVLIERSMRYSR…
serA1_5	2	-2	-1	-2	1	2	-1	-1.87302	11	0	[4, 3]	0.705457	[2, 2, 1, 2]	0.934279	['Biosynthesis of amino acids', 'Microbial metabolism in diverse environments', 'superpathway of sulfate assimilation and cysteine biosynthesis', 'Carbon metabolism', 'Glycine, serine and threonine metabolism', 'Cysteine and methionine metabolism', 'Biosynthesis of antibiotics', 'superpathway of L-serine and glycine biosynthesis I', 'Metabolic pathways', 'Methane metabolism', 'L-serine biosynthes…	['Cysteine and methionine metabolism']	[]	serA1	SNP-D508N,	Rv2996c	MSLPVVLIADKLAPSTVAALGDQVEVRWVDGPDRDKLLAAVPEADALLVRSATTVDAEVLAAAPKLKIVARAGVGLDNVDVDAATARGVLVVNAPTSNIHSAAEHALALLLAASRQIPAADASLREHTWKRSSFSGTEIFGKTVGVVGLGRIGQLVAQRIAAFGAYVVAYDPYVSPARAAQLGIELLSLDDLLARADFISVHLPKTPETAGLIDKEALAKTKPGVIIVNAARGGLVDEAALADAITGGHVRAAGLDVFATEPCTDSPLFELAQVVVTPHLGASTAEAQDRAGTDVAESVRLALAGEFVPDAVNVGGGVVNEEVAPWLDLVRKLGVLAGVLSDELPVSLSVQVRGELAAEEVEVLRLSALRGLFSAVIEDAVTFVNAPALAAERGVTAEI…
cysK2_4	1	-1	2	-2	2	-1	-1	-1.95992	12	0	[4, 3]	0.705457	[1, 3, 1, 2]	0.665885	['Cysteine and methionine metabolism', 'Metabolic pathways']	['Cysteine and methionine metabolism']	['CYST_II']	cysK2	INS-32,SNP-M1V,SNP-G93S,SNP-R2G,	Rv0848	MNNNLPLANPVNPTSITSNPQILLANRAHRTLVGSRQTRDRYRLLPEGYQVTPGRNRHPGTMVGNTPVLWIPELSGTSDPDRGFWAKLEGFNPGGMKDRPALYMVECARARGDIAPGAAIVESTSGTLGLGLALAGKVYRHPVTLVTDPGLEPIIARMLTAYGAGVDMVTQPHPVGGWQQARKDRVAQLMAEYPGAWNPNQYGNPDNVGAYRSLALELVAQLGRIDVLVCSVGTGGHSAGVARVLREFNPDMRLIGVDTIGSTIFGQPASNRLMRGLGSSIYPRNVDYRAFDEVHWVAPPEAVWACRSLAATHYASGGWSVGAVALVAGWAARNLPADTTIAAVFPDGPQRYFDTIYNDAYCNEHELLGGQPPTEPDEIASPLDAVVTRWTRSTTVIDP…
ddlA_3	1	-2	-2	1	2	-1	1	-2.18567	15	0	[3, 4]	0.705457	[2, 1, 3, 1]	0.665885	['Vancomycin resistance', 'Metabolic pathways', 'peptidoglycan biosynthesis III (mycobacteria)', 'Peptidoglycan biosynthesis', 'UDP-<i>N</i>-acetylmuramoyl-pentapeptide biosynthesis I (<i>meso</i>-diaminopimelate containing)']	[]	[]	ddlA		Rv2981c	MSANDRRDRRVRVAVVFGGRSNEHAISCVSAGSILRNLDSRRFDVIAVGITPAGSWVLTDANPDALTITNRELPQVKSGSGTELALPADPRRGGQLVSLPPGAGEVLESVDVVFPVLHGPYGEDGTIQGLLELAGVPYVGAGVLASAVGMDKEFTKKLLAADGLPVGAYAVLRPPRSTLHRQECERLGLPVFVKPARGGSSIGVSRVSSWDQLPAAVARARRHDPKVIVEAAISGRELECGVLEMPDGTLEASTLGEIRVAGVRGREDSFYDFATKYLDDAAELDVPAKVDDQVAEAIRQLAIRAFAAIDCRGLARVDFFLTDDGPVINEINTMPGFTTISMYPRMWAASGVDYPTLLATMIETTLARGVGLH
oxcA_8	1	1	-2	-1	-2	1	1	-2.22749	32	1	[3, 4]	0.705457	[2, 1, 4, 0]	0.171797	['Glyoxylate and dicarboxylate metabolism', 'Metabolic pathways']	[]	[]	oxcA	INS-3,	Rv0118c	MNTMTTRSASPCTVLTDGCHLVVDALKANDVDTIYGVVGIPITDLARAAQASGIRYIGFRHEASAGNAAAAAGFLTARPGVCLTTSGPGFLNGLPALANATTNCFPMIQISGSSSRPMVDLQRGDYQDLDQLNAARPFVKAAYRIGQVQDIGRGVARAIRTATSGRPGGVYLDIPGDVLGQAVEASAASGAIWRPVDPAPRLLPAPEAIDRALDVLAQAQRPLLVLSKGAAYAQADNVIREFVEHTGIPFLPMSMAKGLLPDSHPQSAAAARSLAMARADVVLLVGARLNWLLGNGESPQWSADAKFIQVDIEASEFDSNRPIVAPLTGDIGSVMSALLEAAADRSSVASAAWTGELADRKARNSAKMRRRLADDHHPMRFYNALGAIRSVLQRNPDVY…
mshA_2	2	-1	2	-2	1	2	-2	-2.37335	18	0	[3, 4]	0.705457	[2, 1, 1, 3]	0.665885	['mycothiol biosynthesis', 'mycothiol biosynthesis']	[]	[]	mshA	SNP_A186A	Rv0486	MAGVRHDDGSGLIAQRRPVRGEGATRSRGPSGPSNRNVSAADDPRRVALLAVHTSPLAQPGTGDAGGMNVYMLQSALHLARRGIEVEIFTRATASADPPVVRVAPGVLVRNVVAGPFEGLDKYDLPTQLCAFAAGVLRAEAVHEPGYYDIVHSHYWLSGQVGWLARDRWAVPLVHTAHTLAAVKNAVLADGDGPEPPLRTVGEQQVVDEADRLIVNTDDEARQVISLHGADPARIDVVHPGVDLDVFRPGDRRAARAALGLPVDERVVAFVGRIQPLKAPDIVLRAAAKLPGVRIIVAGGPSGSGLASPDGLVRLADELGISARVTFLPPQSHTDLATLFRAADLVAVPSYSESFGLVAVEAQACGTPVVAAAVGGLPVAVRDGITGTLVSGHEVGQWA…
echA19_3	1	2	1	1	-2	-1	-2	-2.48324	20	0	[3, 4]	0.705457	[2, 1, 3, 1]	0.665885	['cholesterol degradation to androstenedione I (cholesterol oxidase)', 'Propanoate metabolism', 'Valine, leucine and isoleucine degradation', 'Tryptophan metabolism', 'Geraniol degradation', 'Biosynthesis of secondary metabolites', 'Benzoate degradation', 'Microbial metabolism in diverse environments', 'Lysine degradation', 'Metabolic pathways', 'Caprolactam degradation', 'Fatty acid degradation'…	[]	[]	echA19	SNP-G86D,INS-39,SNP-M1V,	Rv3516	MACSARSAIFRATATKLERVTFLDKLTPDGQKEVAAVATVESGPDALVERRGHTLIVTMNRPAARNALSTEMMRIMVQAWDRVDNDPDIRCCILTGAGGYFCAGMDLKAATQKPPGDSFKDGSYDPSRIDALLKGRRLTKPLIAAVEGPAIAGGTEILQGTDIRVAGESAKFGISEAKWSLYPMGGSAVRLVRQIPYTLACDLLLTGRHITAAEAKEMGLIGHVVPDGQALTKALELADAISANGPLAVQAILRSIRETECMPENEAFKIDTQIGIKVFLSDDAKEGPRAFAEKRAPNFQNR
