# Supplementary material for: A biochemically-interpretable machine learning classifier for microbial GWAS
Source: Nat Commun. 2020 May 22;11:2580. doi: 10.1038/s41467-020-16310-9 (PMC7244534; doi:10.1038/s41467-020-16310-9)
Supplement: Supplementary file 7 — Supplementary Data 5 [file 41467_2020_16310_MOESM7_ESM.xlsx]

## Sheet: isoniazid supp outline
	sheet description for isoniazid
isoniazid_MAC_modelBIC	List of best MACs with delta BIC < 10
isoniazid_MAC_objectives	Objective functions for best MACs (absolute). First column is median absolute coefficient.
isoniazid_MAC_flux_GWAS	Univariate statistical tests between median strain-specific MAC reaction fluxes (minmax scaled) and AMR with Bonferroni-corrted p-value<0.05
isoniazid_MAC_shprice_GWAS	Univariate statistical tests between median strain-specific MAC metabolite shadow prices (minmax scaled) and AMR with Bonferroni-corrected p-value<0.05
isoniazid_MAC_pathway_enrich	Pathway enrichments of significant fluxes with FDR<0.05
isoniazid_MAC_allele_params	Allele-specific constraints in best MACs. Ranked according to chi-squared goodness of fit. Constraints were aligned in direction of objective reaction variable coefficient.

## Sheet: isoniazid_MAC_objectives
	med-abs	sampled_map_12891	sampled_map_15559	sampled_map_19425	sampled_map_20646	sampled_map_21910	sampled_map_5681	sampled_map_7462	sampled_map_8580
CAT_min	1.96644	2.09281	1.71314	1.89842	1.96068	1.81074	1.9722	2.0422	1.97602
CAT_max	1.74975	1.68662	2.10452	1.77209	1.56446	1.67125	1.81337	1.95754	1.7274
NNAM_min	0.981895	0.271885	1.44933	0.648819	1.44587	0.573721	1.11321	0.850575	1.59175
Kabc_max	0.708183	0.230759	1.35769	0.747389	1.09102		0.708183	0.227149	0.0274219
Kabc_min	0.697537	0.276566	1.33028	0.759884	1.07052	0.289217	0.697537	0.269374
MCOATA_min	0.652101	1.01473	0.100625	0.0551756	1.07054	0.66068	0.0379672	0.643523	0.881915
NNAM_max	0.573255	1.20754	0.587122	0.0828216	0.559388	1.51255	0.291134	0.22195	0.673665
MCOATA_max	0.36597	1.13522	0.277569	0.720912	0.164743	0.454371	0.484449	0.189864	0.0703512
ACCOAC_min	0.264147	0.273768	0.317986	0.407111	0.331495	0.0349214	0.254525	0.168759	0.244694
MCD_min	0.262371	0.312234	0.0161399	0.251672	0.341722	0.14499	0.273071	0.0454716	0.638057
PGCD_max	0.223537	0.225753	0.188738	0.312667	0.336613	0.221321	0.172726	0.277255	0.178605
ALAALAr_max	0.218103	0.0769251	0.408717	0.265356	0.00947164	0.202316	0.361667	0.233891	0.180156
CYO1b_min	0.179046	0.179046	0.256692	0.0647398			0.00756026	0.187709
ASPt2r_max	0.177694		0.178934	0.176454	0.188883				0.0452227
ASNt2r_max	0.177694		0.178934	0.176454	0.188883				0.0452227
ALAR_max	0.172712	0.172712	0.292018	0.327148	0.172213		0.231538	0.0546325	0.14778
PYK_min	0.171704	0.0689498	0.274457				0.27598		0.0655413
ADNCYC_min	0.160387	0.226123	0.295437	0.105457	0.160387	0.0222213		0.00789574	0.274314
ADNCYC_max	0.152697	0.214494	0.262334		0.152697	0.0224975	0.00901621	0.00982218	0.268796
ACCOAC_max	0.151168	0.184683	0.25641	0.293945	0.365622	0.0494444	0.102709	0.117653	0.0972678
PPDIMAT_min	0.141076	0.233911	0.168729	0.204364	0.113422	0.0771335	0.0130024	0.0247607	0.203315
PREPTHS2_min	0.141074	0.233911	0.168726	0.204367	0.113422	0.0771335	0.0130024	0.0247607	0.203316
OXCDC_min	0.138852	0.330399		0.104231	0.107989	0.612254	0.214092	0.121419	0.138852
FACOAL161_min	0.137556	0.341276	0.128038	0.221407	0.0345634	0.0184604	0.161615	0.130639	0.144473
OXCDC_max	0.136667	0.163167	0.0364226	0.00961319	0.0327802	0.498963	0.110166	0.35873	0.233077
PGCD_min	0.135876	0.147742	0.374295	0.0506964	0.077115	0.12401	0.0629414	0.247748	0.30259
CHORS_max	0.133173	0.0492164	0.277206	0.133173	0.147971	0.0980791	0.0350215	0.217671
CYO1b_max	0.128419	0.16726	0.261515		0.070652	0.0911172		0.165721	0.0447064
CYSM_II_min	0.116878	0.0155183	0.0645583		0.330854	0.116878	0.00104777	0.119514	0.154461
CYST_II_min	0.115555	0.45906	0.0843582		0.202884	0.115555	0.289531	0.0106148	0.0176229
FAS180_max	0.109168	0.190994	0.126207	0.190352	0.156633	0.032791	0.00381324	0.0553923	0.0921284
FAS200_min	0.108698	0.233518	0.157869	0.198574	0.137276	0.0801196	0.0130021	0.0247607	0.0464544
CYST_II_max	0.105	0.209242	0.0520354	0.0565224	0.0100142	0.12761	0.356724	0.424604	0.0823899
MCD_max	0.103289	0.0257316	0.217641	0.144086	0.0739486	0.0698392	0.102709	0.128625	0.103868
CYSM_II_max	0.098431	0.189915	0.00309801	0.014687		0.0917032	0.113499	0.105159
ASPt2r_min	0.0955725	0.189873	0.0793423	0.0913801	0.05751	0.100782	0.0720809	0.099765	0.190805
PHETA1_max	0.0952742	0.129532	0.156753	0.13226	0.0610168	0.0539618	0.191072	0.0196801	0.00773881
TYRTA_max	0.0950019	0.129123	0.156773	0.132117	0.0608811	0.0538212	0.191058	0.0196276	0.00773881
TMDS_min	0.0947521	0.0672164	0.310346	0.54153	0.254832	0.0658018	0.103171	0.0863334	0.0646608
FACOALPREPH_max	0.0938861	0.151679	0.11442	0.0809206	0.153671	0.025301	0.0719426	0.076068	0.106852
VPAMTr_max	0.0933029	0.129687	0.145739	0.13018	0.0569188	0.0378514	0.18348	0.0200669	0.0317931
KGD2_max	0.0908045	0.0937547	0.119704	0.0761646	0.0878186	0.0976369	0.0223391	0.0878544	0.199594
CYSK2_I_max	0.0898153	0.17417	0.0520966	0.0361543	0.0426863	0.127534	0.16502	0.018517	0.177508
FACOAL180_max	0.0887679	0.0902952	0.0872406	0.0502167	0.192302	0.0253326	0.099847	0.0626918	0.0981865
CHORS_min	0.0865568	0.0925591	0.028053	0.0805545	0.0423146	0.182032	0.184957	0.0282784	0.110624
ASNt2r_min	0.0853612	0.198325	0.0793423	0.0913801	0.05751	0.0745274	0.0510941	0.099765	0.190805
DHPPDA_min	0.083601	0.127135	0.0923198	0.0748031	0.0486336	0.0064726		0.170494	0.083601
KGD2_min	0.0834356	0.071233	0.0956381	0.172781	0.0992514	0.0412436			0.0581135
PREPTHS_min	0.0828628	0.233911	0.168722	0.200644	0.133937	0.0317889	0.013002	0.0247607	0.00388463
PDIMAT_min	0.0828628	0.233911	0.168722	0.20064	0.133937	0.0317889	0.0130012	0.0247607	0.00388487
FACOAL200_min	0.0828625	0.233911	0.168723	0.200644	0.133936	0.031789	0.0130016	0.0247607	0.00388512
DHPPDA2_min	0.0791732	0.127176	0.0923198	0.0747453	0.0486163	0.00695969	0.032282	0.170494	0.083601
TYRTA_min	0.0790914	0.0357535	0.10753	0.0506528	0.229414	0.107592	0.0426433	0.215015	0.0113251
NADH9_min	0.0775167	0.162292	0.0957603		0.00265612	0.0919879	0.0630456		0.0515774
NADH2r_min	0.0775167	0.162292	0.0957603		0.0330653	0.0919879	0.0630456		0.0515774
NADH10_min	0.0775167	0.162292	0.0957603		0.00265827	0.0919879	0.0630456		0.0515774
MYCSacp50_max	0.076625	0.120353	0.0319591	0.0682851	0.189039	0.0897516	0.0607175	0.0060015	0.0849649
FBPA_min	0.0748584	0.104919	0.0824035	0.0356182	0.133179	0.0492756	0.0607177	0.152074	0.0673133
FACOAL161_max	0.0740098	0.0749371	0.0779897	0.0875207	0.0217384	0.0109089	0.0768684	0.0730824	0.0548421
DHFR_min	0.0727883			0.0679586	0.0776179
FACOAL180_min	0.0712151		0.0899501		0.0185335	0.0149615	0.0712151		0.111726
PPCOAC_min	0.0706014	0.232784	0.0547493	0.043854	0.132983	0.0628777	0.0947511	0.0777572	0.0634455
MYC1M2_max	0.0703355	0.119415	0.0317041	0.0273712	0.189039	0.0940173	0.0607175	0.0039042	0.0799535
NADH2r_max	0.0690166	0.0295721	0.00132481	0.0690166	0.15273	0.176729		0.0663583	0.0692275
NADH10_max	0.0663583	0.038779	0.00132481	0.0690166				0.0663583	0.0858009
DHPPDA_max	0.0632428	0.127176	0.0700729	0.0747553	0.0486163	0.00695969	0.0322646	0.0564127	0.083601
NARK_min	0.0628691	0.0450381		0.0719143	0.0538238	0.107298	0.0231741		0.0820444
PHETA1_min	0.0614026	0.0439011	0.235653	0.0376428	0.167513	0.0789041	0.0346389	0.221145	0.0116533
DHFR_max	0.0606609	0.0784878	0.110565	0.0236412	0.0570714	0.0533116	0.0642505	0.0732844	0.0487491
NADH9_max	0.0599781	0.038779	0.00132481	0.0690056	0.0599781		0.0157688	0.0662117	0.0858009
ALAR_min	0.0588018	0.026048	0.02903	0.0270683	0.066094	0.0863861	0.0582356	0.0593679	0.0662983
DHPPDA2_max	0.0585194	0.127135	0.0684053	0.0748129	0.0486335	0.0064726	0.00045663	0.0468925	0.083601
PYK_max	0.057835		0.0597397	0.057835	0.00702789	0.00933853	0.214873	0.060088	0.00782898
FACOAL140_max	0.0555972	0.0314523	0.0613147	0.0207657	0.229338	0.0253326	0.126573	0.0498796	0.0898519
G3PD1ir_max	0.0549119	0.0366522	0.0717766	0.062439	0.0471502	0.0123053	0.0481334	0.0616904	0.106539
MYCSacp50_min	0.053665	0.115389	0.0855909	0.0360695	0.027993	0.0553772	0.0546354	0.010377	0.0526945
MYC1M2_min	0.0533838	0.134913	0.0873775	0.0405611	0.0290322	0.0618929	0.0546586	0.0091852	0.052109
NARK_max	0.0525163	0.0290447	0.00139327	0.164228	0.091936	0.0473528	0.288253	0.032184	0.0576798
PPCOAC_max	0.0517875	0.0619975	0.0947923	0.011591	0.0517875	0.0447152		0.0104325	0.112826
FACOALPREPH_min	0.0509686	0.00704077	0.0645531		0.037384	0.0353486	0.108961		0.0729134
FAD_14_max	0.0489527	0.0440249	0.0609015	0.028095	0.0548768	0.0571424	0.0102354	0.0538805	0.0241503
FAD_13_max	0.0446919	0.0664573	0.0241036	0.0269101	0.0644404	0.0565885	0.0134712	0.0466791	0.0427046
FAD_11_max	0.0446919	0.0664573	0.0241036	0.0269101	0.0644404	0.0565885	0.0134712	0.0466791	0.0427046
FAD_12_max	0.0446919	0.0664573	0.0241036	0.0269101	0.0644404	0.0565885	0.0134712	0.0466791	0.0427046
FBPA_max	0.0442304	0.112668	0.0683713	0.0447628	0.0299628	0.0726034	0.0321072	0.00819354	0.043698
MAN1PT_min	0.0435365	0.0478891	0.118093	0.0391839	0.0134964	0.0751272	0.0773187	0.0265435	0.0265283
VPAMTr_min	0.0435109	0.109878	0.0154925	0.0715294	0.0043244	0.111705	0.132485	0.00544625	0.0116533
FAD_17_max	0.0420165	0.0335108	0.0758056	0.028095	0.0505222	0.0571424	0.00884395	0.057172	0.0156575
FAD_16_max	0.0420165	0.0335108	0.0758056	0.028095	0.0505222	0.0571424	0.00884395	0.057172	0.0156575
FAD_18_max	0.0420165	0.0335108	0.0758056	0.028095	0.0505222	0.0571424	0.00884395	0.057172	0.0156575
FAD_15_max	0.0420165	0.0335108	0.0758056	0.028095	0.0505222	0.0571424	0.00884395	0.057172	0.0156575
FAD_19_max	0.0420165	0.0335108	0.0758056	0.028095	0.0505222	0.0571424	0.00884395	0.057172	0.0156575
FAD_8_max	0.0413023	0.0160149	0.0320201	0.0392482	0.0465557	0.0465408	0.106568	0.0433564	0.0238583
TMDS_max	0.0395945	0.296616	0.035365	0.0236409	0.0570712		0.0395945	0.0212655	0.0785858
ALAALAr_min	0.0391732	0.0363458	0.0149319	0.00058659	0.0420007	0.063671	0.00809649	0.191336	0.274682
FAS161_min	0.0388392	0.0754023	0.0108022	0.0055097	0.00925302	0.106002	0.0734728	0.040295	0.0373834
FAS181_min	0.0388392	0.0754023	0.0108022	0.00550969	0.00925302	0.106002	0.0734728	0.040295	0.0373834
FAS180_min	0.0385847	0.230237	0.0323812	0.0447881	0.0229652	0.0987047	0.0101699	0.0247604	0.0494228
PREPTHS_max	0.037724	0.00704077	0.064553		0.014118	0.0407423	0.108961		0.0347057
PDIMAT_max	0.037724	0.00704077	0.064553		0.014118	0.0407423	0.108961		0.0347057
FAD_13_min	0.0363172	0.0323078	0.0631807	0.0326921	0.049685	0.0372969	0.0596723	0.0353374	0.0268662
FAD_11_min	0.0363172	0.0323078	0.0631807	0.0326921	0.049685	0.0372969	0.0596723	0.0353374	0.0268662
FAD_12_min	0.0363172	0.0323078	0.0631807	0.0326921	0.049685	0.0372969	0.0596723	0.0353374	0.0268662
FAD_14_min	0.0363169	0.0323079	0.06318	0.0326921	0.049685	0.0372963	0.0596717	0.0353374	0.0268662
FAD_8_min	0.0363168	0.0323079	0.0631799	0.0326921	0.049685	0.0372962	0.0596716	0.0353374	0.0268662
FAD_9_min	0.036314	0.0323083	0.0631727	0.0326918	0.049685	0.0372905	0.0596667	0.0353374	0.0268662
FAD_10_min	0.036314	0.0323083	0.0631727	0.0326918	0.049685	0.0372905	0.0596667	0.0353374	0.0268662
FAD_16_min	0.0363139	0.0323083	0.0631726	0.0326918	0.049685	0.0372904	0.0596665	0.0353374	0.0268662
FAD_19_min	0.0363139	0.0323083	0.0631726	0.0326918	0.049685	0.0372904	0.0596665	0.0353374	0.0268662
FAD_15_min	0.0363139	0.0323083	0.0631726	0.0326918	0.049685	0.0372904	0.0596665	0.0353374	0.0268662
FAD_18_min	0.0363139	0.0323083	0.0631726	0.0326918	0.049685	0.0372904	0.0596665	0.0353374	0.0268662
FAD_17_min	0.0363139	0.0323083	0.0631726	0.0326918	0.049685	0.0372904	0.0596665	0.0353374	0.0268662
FAD_21_min	0.0360333	0.0216132	0.0450685	0.0124097	0.0506117	0.0707491	0.0267896	0.0407843	0.0312824
FACOAL200_max	0.0353995	0.0144004	0.0645531	0.0129126	0.014118	0.0407423	0.108961	0.0360933	0.0347056
G3PD1ir_min	0.0352521	0.04722	0.0269866	0.0466568	0.0128492	0.0111212	0.067917	0.0189801	0.0435177
MYCSacp56_max	0.0344736	0.0864632	0.0368399	0.0423274	0.0232772	0.0796857	0.0321073	0.007213	0.00343829
FAS100_min	0.0343457	0.0619674	0.0439199	0.014439	0.0169965	0.0791685	0.047176	0.0247716	0.00724008
FAS120_min	0.0343457	0.0619674	0.0439198	0.0144389	0.0194504	0.0791684	0.0471758	0.0247716	0.00724008
FAS140_min	0.0343457	0.0619674	0.0439197	0.014439	0.0194504	0.0791684	0.0471757	0.0247716	0.00724011
FAD_10_max	0.0342869	0.036083	0.0606127	0.00928191	0.0507755	0.0542001	0.00979634	0.0324908	0.0224347
FAD_9_max	0.0342869	0.036083	0.0606127	0.00928192	0.0507755	0.0542001	0.00979634	0.0324908	0.0224347
FACOAL140_min	0.0340148	0.0323079	0.0631369	0.0326921	0.0186993	0.0280029	0.0596716	0.0353374	0.0998094
FAS80_L_min	0.0339956	0.10566	0.0379365	0.0343848	0.0240251	0.089809	0.0336064	0.024761	0.0140844
FAD_20_max	0.0338219	0.0538712	0.0183063	0.028095	0.006486	0.0571424	0.00835932	0.0395487	0.0609872
FAD_21_max	0.0338219	0.0538712	0.0183063	0.028095	0.006486	0.0571424	0.00835932	0.0395487	0.0609872
FAD_27_max	0.0329044	0.0377138	0.0183063	0.028095	0.00396614	0.0571424	0.00739614	0.0432029	0.0592678
FAD_26_max	0.0329044	0.0377138	0.0183063	0.028095	0.00396614	0.0571424	0.00739614	0.0432029	0.0592678
FAD_24_max	0.0329044	0.0377138	0.0183063	0.028095	0.00396614	0.0571424	0.00739614	0.0432029	0.0592678
FAD_25_max	0.0329044	0.0377138	0.0183063	0.028095	0.00396614	0.0571424	0.00739614	0.0432029	0.0592678
FAD_23_max	0.0329044	0.0377138	0.0183063	0.028095	0.00396614	0.0571424	0.00739614	0.0432029	0.0592678
FAD_22_max	0.0329044	0.0377138	0.0183063	0.028095	0.00396614	0.0571424	0.00739614	0.0432029	0.0592678
MAN1PT2_max	0.0328563	0.0478889	0.0022878	0.0391842	0.0140501	0.0751272	0.0773187	0.00223512	0.0265283
FAS240_L_max	0.0321068	0.0862137	0.0353651	0.0962396	0.0288485		0.00045663	0.0102959
FAS260_max	0.0321068	0.0862137	0.0353651	0.0962396	0.0288485		0.00045663	0.0102959
CYSK2_I_min	0.0317102	0.0115901	0.00646919		0.0798239	0.0361414	0.0317102	0.00357192	0.165069
FAD_26_min	0.0316687	0.0216132	0.0490847	0.0138225	0.0506117	0.0463669	0.0267896	0.0364712	0.0268662
FAD_27_min	0.0316687	0.0216132	0.0490847	0.0138225	0.0506117	0.0463669	0.0267896	0.0364712	0.0268662
FAD_25_min	0.0316687	0.0216132	0.0490847	0.0138225	0.0506117	0.0463669	0.0267896	0.0364712	0.0268662
FAD_22_min	0.0316687	0.0216132	0.0490847	0.0138225	0.0506117	0.0463669	0.0267896	0.0364712	0.0268662
FAD_24_min	0.0316687	0.0216132	0.0490847	0.0138225	0.0506117	0.0463669	0.0267896	0.0364712	0.0268662
FAD_23_min	0.0316687	0.0216132	0.0490847	0.0138225	0.0506117	0.0463669	0.0267896	0.0364712	0.0268662
FAD_20_min	0.0312965	0.0245324	0.0450685	0.0124097	0.0506117	0.0908067	0.0267896	0.0357268	0.0268662
ACChex_max	0.0311155	0.0645926	0.0353648	0.00869267	0.0534056	0.0454105	0.0251775	0.0102961	0.0268662
APRAUR_max	0.0269208	0.0862137	0.035365	0.0962396	0.0184767		0.00045663	0.0102959
ACCC_max	0.0269208	0.0862137	0.035365	0.124194	0.0184767		0.00045663	0.0102959
DCPE_max	0.0269208	0.0862137	0.035365	0.0962396	0.0184767		0.00045663	0.0102959
FAS140_max	0.0266298	0.00316466	0.132417	0.123485	0.170274	0.0270721	0.00101834	0.0261875	0.0101046
FAS100_max	0.0266298	0.00316466	0.132417	0.123484	0.170274	0.0270721	0.00101834	0.0261875	0.0101046
FAS120_max	0.0266298	0.00316466	0.132417	0.123484	0.170274	0.0270721	0.00101834	0.0261875	0.0101046
GXRA_max	0.026512	0.00911602	0.0296595	0.0233645	0.00119549	0.0683156	0.0887777	0.0855457	0.0109589
NADH5_min	0.0244626	0.0803113	0.0017941	0.00302238	0.050085	0.0244626	0.0527143	0.0201665
FAS160_min	0.0238176	0.0754023	0.0768878	0.00365417	0.0089759	0.104966	0.0102519	0.0100051	0.0373834
DHFS_min	0.0235895	0.0730236	0.0149382	0.000542727	0.0315612	0.0156179	0.0336074
ACChex_min	0.0235716	0.0730078	0.0149277	0.000618556	0.0315282	0.0156151	0.0340671
DHFS_max	0.0228304		0.035365					0.0102959
TDPDRR_max	0.0228304		0.0353651					0.0102958
EMB_max	0.0228304		0.0353651					0.0102958
ALAD_L_min	0.0199377	0.0541789	0.0199377	0.0468	0.00993441	0.014188		0.00039833	0.0622743
GXRA_min	0.0199377	0.0541789	0.0199377	0.0468	0.00990767	0.014188		0.00039833	0.0623046
FAS260_min	0.0198912	0.0730002	0.0149265	0.000590703	0.0315303	0.0156232	0.00238549	0.0365656	0.0241591
FAS240_L_min	0.0198865	0.0730002	0.0149265	0.000590703	0.0315303	0.0156139	0.00647301	0.0365656	0.0241591
FAS200_max	0.0188678	0.00704077	0.0693486	0.0682851	0.00444306	0.0187709	0.078857	0.0102959	0.0189647
DCPT_max	0.0184767	0.0862137	0.035365	0.0962396	0.0184767		0.00045663	0.0102959	3.42214e-17
PPDIMAT_max	0.0172174	0.00704077	0.0117503		0.000180255	0.0328865	0.0472779		0.0226845
PREPTHS2_max	0.0172174	0.00704077	0.0117503		0.000180255	0.0328865	0.0472779		0.0226845
ALAD_L_max	0.0168128	0.0114386	0.026371	0.000304387	0.00119549	0.0221869	0.0776977	0.0588254	0.010084
MAN1PT_max	0.0162178	0.0220533	0.0302699	0.0324247	0.0103824	0.000282762	0.00142099	0.00691154	0.0221047
TDPDRR_min	0.0156151	0.073008	0.0149271	0.000616868	0.0315283	0.0156151
EMB_min	0.0156151	0.073008	0.0149271	0.000616868	0.0315283	0.0156151
MAN1PT2_min	0.0156095	0.0210297	0.000882517	0.0324246	0.0101893	0.00229746	0.00100022	0.0215216	0.0220222
MYCSacp58_min	0.0152743	0.0730073	0.0149336	0.000589844	0.0315269	0.015615	0.00288278
APRAUR_min	0.0152739	0.0730077	0.0149327	0.000588944	0.0315276	0.0156151	0.000135353
HEMEOS_min	0.0152739	0.073008	0.0149326	0.000579756	0.0315283	0.0156151	0.000805218
ACCC_min	0.0152738	0.0730078	0.0149325	0.000588324	0.0315278	0.0156151	0.00511003
DCPT_min	0.0152738	0.0730078	0.0149324	0.000588497	0.0315278	0.0156151	0.010278
DCPE_min	0.0152738	0.0730078	0.0149324	0.000588497	0.0315278	0.0156151	0.00305461
CIGAMS_min	0.0152733	0.073008	0.0149314	0.000588999	0.0315283	0.0156151	0.0037315
MSHS_min	0.0152733	0.073008	0.0149314	0.000588999	0.0315283	0.0156151	0.0037315
NAGINSP_min	0.0152733	0.073008	0.0149314	0.000588999	0.0315283	0.0156151	0.00191318
MYC1M1_min	0.0152732	0.0730024	0.0149322	0.000587979	0.0315164	0.0156142	0.0147102
FAD_1_max	0.014991				0.014991
FAD_5_max	0.014991				0.014991
FAD_7_max	0.014991				0.014991
FAD_3_max	0.014991				0.014991
FAD_6_max	0.014991				0.014991
FAD_4_max	0.014991				0.014991
FAS80_L_max	0.0128281	0.0046614	0.135093	0.0209949	0.218202	0.0342923	0.000164497	0.00230503	0.00079671
MYCSacp56_min	0.0109479	0.0781356	0.0192534	0.003283	0.00325247	0.0109479	0.0606761		0.00112955
FAS161_max	0.0107042	0.0117283	0.136636	0.00201557	0.171238	0.0600224	0.0071983	0.00260813	0.00968002
MYCSacp58_max	0.0102959		0.0353649				0.00045663	0.0102959
MSHS_max	0.0102959		0.035365				0.00045663	0.0102959
CIGAMS_max	0.0102959		0.035365				0.00045663	0.0102959
NAGINSP_max	0.0102959		0.035365				0.00045663	0.0102959
MYC1M1_max	0.0102958		0.0353646				0.00045663	0.0102958
FAS181_max	0.00988769	0.00628104	0.138505	0.0107238	0.158822	0.0375529	0.000571923	0.00905162	0.00524237
FAS160_max	0.00968678	0.00777223	0.137963	0.0116013	0.1673	0.0362708	9.51366e-05	0.0026484	0.0017112
NADH5_max	0.00862865	0.0409055	0.00554403	0.0100221	0.0560332	0.00383776	0.0085786	0.0086787	0.003184
HEMEOS_max	0.00537624		0.0353645				0.00045663	0.0102958	4.10521e-17
FAD_4_min	2.27392e-16					2.27392e-16
FAD_2_max	3.3106e-17	4.21244e-17	3.3106e-17	1.74048e-17	0.014991	2.1904e-17

## Sheet: isoniazid_MAC_flux_GWAS
	F_value	pvalue	value_counts	subsystem	name	alleles_sim	genes	reaction	corrected_pVal
DALAOX	855.615	1.38517e-98	[(0.9043802301501407, 5), (0.9909169097477983, 4), (0.990916909747789, 3), (0.9049459474236601, 3), (0.995453227358885, 3), (0.9909169097477892, 2), (0.9043802301501405, 2), (0.9999937524463696, 2), (0.9993460174967852, 2), (0.9043802301501411, 2), (0.9049459474236599, 2), (0.9909169097477893, 2), (0.9993460174967856, 2), (0.9909169097477237, 1), (0.9306687581977566, 1), (0.07017417075632292, 1),…	Other Amino Acid Metabolism	DALAOX		['Rv1905c']	ala__D_c + h2o_c + o2_c --> h2o2_c + nh4_c + pyr_c	1.48629e-95
CAT	805.346	3.38213e-95	[(7.771561172376096e-16, 95), (0.9999999999999992, 87), (0.999999999999999, 84), (3.885780586188048e-16, 31), (0.7990600281958913, 10), (0.5, 10), (0.8306679135526958, 5), (0.830667913552696, 3), (0.8308962272122902, 2), (0.6936489591424025, 2), (0.8308962272122903, 2), (0.6658729218610002, 1), (0.6391661934652035, 1), (0.6936489591424004, 1), (0.8308962272122904, 1), (0.6930720405840229, 1), (0.…	Redox Metabolism	catalase	['Rv1908c']	['Rv1908c']	2.0 h2o2_c --> 2.0 h2o_c + o2_c	3.62902e-92
ALAR	704.932	5.65962e-88	[(0.5894587802504925, 11), (0.765344506168579, 5), (0.019044708896580307, 5), (0.7669924236359413, 4), (1.5090216338003442e-06, 3), (0.999352265049734, 3), (0.7653916778225107, 2), (0.7653921003831063, 2), (0.7676354456857759, 2), (0.7676354456857758, 2), (0.0, 2), (0.07786374213111598, 2), (0.02866191010711499, 2), (0.7676307329153313, 2), (0.028661910107115513, 2), (0.7653492189390236, 2), (0.7…	Arabinogalactan biosynthesis	alanine racemase	['Rv3423c']	['Rv3423c']	ala__L_c --> ala__D_c	6.07278e-85
ATPS4r	618.88	3.17404e-81	[(0.2976283076327655, 1), (0.20852765591192302, 1), (0.8230038132941621, 1), (0.25930637007770496, 1), (0.2157286232114557, 1), (0.28991833611052953, 1), (0.2184623098258095, 1), (0.7752351906345399, 1), (0.20837543446066253, 1), (0.7196993337890012, 1), (0.8128999425038174, 1), (0.8530898639074393, 1), (0.8383509757650371, 1), (0.6248607937025251, 1), (0.8016494780186872, 1), (0.4061646554364122…	Oxidative Phosphorylation	ATP synthase (four protons for one ATP)		['Rv1308', 'Rv1309', 'Rv1306', 'Rv1307', 'Rv1304', 'Rv1311', 'Rv1310', 'Rv1305']	adp_c + 4.0 h_e + pi_c --> atp_c + h2o_c + 3.0 h_c	3.40575e-78
VALTA	529.151	1.5665e-73	[(0.28893623079366804, 7), (0.2889362307143505, 6), (0.28893623079366815, 3), (0.2889362307936679, 3), (0.3938664489226128, 2), (0.39386644899733736, 2), (0.3938664489973376, 2), (0.29838731964801823, 2), (0.3938664489226129, 2), (0.35355886372281786, 1), (0.39386644899733725, 1), (0.5537235493106314, 1), (0.3576241776320729, 1), (0.388157445597447, 1), (0.38292657296587834, 1), (0.28893623071430…	Valine, Leucine, and Isoleucine Metabolism	valine transaminase		['Rv2210c']	akg_c + val__L_c <=> 3mob_c + glu__L_c	1.68085e-70
EX_ala_D	518.84	1.34196e-72	[(1.5160536197443226e-14, 67), (0.0, 26), (0.4561212001633547, 8), (0.4561212001633465, 6), (0.0072948775404171945, 4), (2.9759968971264035e-14, 3), (0.007294877540416972, 3), (0.3660455404848512, 3), (0.006398688556204075, 2), (0.7320910824914975, 2), (0.36604554048485183, 2), (0.4561212001633464, 2), (0.30943543641730714, 2), (0.3660455404848839, 2), (0.7320946244983386, 2), (0.4504063924561369…	Exchange			[]	ala__D_e -->	1.43992e-69
VPAMTr	498.054	1.10044e-70	[(0.28139505697823974, 9), (0.6421850958318341, 5), (0.4092524337936199, 5), (0.3142851566612806, 2), (0.36671939195191533, 2), (0.31428515667649426, 2), (0.4908539749193194, 2), (0.31428515659291856, 2), (0.31428515659291906, 2), (0.31428515666128076, 2), (0.3119222563165073, 2), (0.09060931316318455, 2), (0.36942114776685736, 1), (0.40925243384472076, 1), (0.6578272335893025, 1), (0.37301016247…	Valine, Leucine, and Isoleucine Metabolism	Valine-pyruvate aminotransferase	['Rv3565']	['Rv3565']	3mob_c + ala__L_c <=> pyr_c + val__L_c	1.18077e-67
GLYCTO2	443.273	2.05981e-65	[(0.5, 40), (0.0, 4), (4.19569435861078e-08, 3), (0.999999984061039, 2), (4.19569438081524e-08, 2), (4.1957010199489275e-08, 2), (4.198238612307392e-08, 2), (4.192377017764315e-08, 2), (4.195710512355788e-08, 2), (4.1998901800788246e-08, 2), (1.0, 2), (4.1957043617202316e-08, 2), (0.9999999999959819, 2), (4.1941717376925425e-08, 2), (4.1956203677973036e-08, 1), (2.1953605600089077e-11, 1), (0.999…	Glyoxylate Metabolism	Glycolate oxidase		['Rv1257c']	glyclt_c + q8_c --> glx_c + q8h2_c	2.21018e-62
GLYCTO1	393.857	2.4205e-60	[(0.9999999841318468, 2), (0.9997777659333715, 1), (0.9999999841321692, 1), (0.3108992996168471, 1), (0.9999999841465791, 1), (0.9999999841318886, 1), (0.9999999841314198, 1), (0.9997820444318949, 1), (4.838647818361519e-06, 1), (0.9999999841315859, 1), (1.4680315331139226e-06, 1), (0.8475357619999881, 1), (0.27286343001954144, 1), (8.391525657680532e-08, 1), (0.33741363606492714, 1), (8.39135347…	Glyoxylate Metabolism	Glycolate oxidase		['Rv1257c']	glyclt_c + o2_c --> glx_c + h2o2_c	2.5972e-57
GLUDx	381.509	5.03572e-59	[(0.24733336258476052, 1), (0.3733214884614785, 1), (0.5883387985865152, 1), (0.2112208547242131, 1), (0.3141322324652966, 1), (0.3257324126405426, 1), (0.3307964207101021, 1), (0.7218000984531627, 1), (0.18449302943416784, 1), (0.7349849504610511, 1), (0.6738340027413534, 1), (0.6012509784504286, 1), (0.8300113794413742, 1), (0.5689360402021337, 1), (0.5711726283784181, 1), (0.41816009340590127,…	Alanine, Aspartate, and Glutamate Metabolism			['Rv2476c']	glu__L_c + h2o_c + nad_c <=> akg_c + h_c + nadh_c + nh4_c	5.40333e-56
DHORD2	360.27	1.04921e-56	[(0.5, 38), (4.1956846108526236e-08, 17), (4.195717001609367e-08, 12), (4.195684621954854e-08, 10), (4.195684627505969e-08, 8), (0.999999980938632, 7), (0.9999999809386322, 7), (0.9999999999999506, 5), (0.0, 4), (0.9962514722796936, 4), (4.1956986773783456e-08, 3), (0.9999999967750188, 3), (4.1956847385282714e-08, 3), (4.195685021635143e-08, 3), (4.1956846053015084e-08, 3), (0.9999999999999504, 3…	Purine and Pyrimidine Biosynthesis	Dihydoorotic acid dehydrogenase (quinone8)		['Rv2139']	dhor__S_c + q8_c --> orot_c + q8h2_c	1.1258e-53
ALAD_L	355.972	3.15032e-56	[(0.9724082255698048, 12), (0.9724082255698054, 6), (0.972408225569805, 6), (0.7492485829653142, 5), (0.9724082255698032, 5), (0.6891010360749354, 4), (0.981239039919334, 4), (0.6891010360749352, 4), (0.9724082255698042, 3), (0.9352316136985526, 3), (0.9724082255698028, 3), (0.9352316136388656, 2), (0.8819280119608848, 2), (0.9724082255698047, 2), (0.9724082255698021, 2), (0.8715168679829282, 2),…	Alanine, Aspartate, and Glutamate Metabolism	L-alanine dehydrogenase	['Rv2780']	['Rv2780']	ala__L_c + h2o_c + nad_c --> h_c + nadh_c + nh4_c + pyr_c	3.3803e-53
CYTBD2	355.819	3.27685e-56	[(7.724287216628683e-07, 71), (0.24363776624291172, 31), (0.0011106279802306608, 14), (0.5000007724286935, 10), (0.0011106310525780374, 9), (3.0509468424310853e-06, 7), (0.0011106310525779818, 3), (0.0011106310525778708, 3), (7.909824236820656e-07, 3), (0.0011106265104343762, 3), (7.724286934632035e-07, 2), (0.0011106279802304388, 2), (0.001112137142033542, 2), (0.9973093981827106, 2), (0.3639971…	Redox Metabolism	CYTBD2		['Rv1621c', 'Rv1623c', 'Rv1620c', 'Rv1622c']	2.0 h_c + mql8_c + 0.5 o2_c --> h2o_c + 2.0 h_e + mqn8_c	3.51606e-53
PYRD1	326.349	7.38288e-53	[(0.9962514532159152, 15), (0.9962514690523021, 8), (0.996251453215915, 7), (0.9999999809361544, 7), (0.9527421514650429, 7), (0.9999999809361537, 7), (0.9925028221045482, 5), (0.9527421514650427, 5), (0.9962514690523019, 4), (0.9999999809361559, 4), (0.9999999809361508, 4), (0.9999999967725404, 4), (0.9999999809361539, 4), (0.9962514532159155, 4), (0.9999999809361542, 4), (0.9999999967725405, 4)…	Purine and Pyrimidine Biosynthesis	PYRD1		['Rv2139']	dhor__S_c + o2_c --> h2o2_c + orot_c	7.92183e-50
L_LACD2	252.446	8.81747e-44	[(1.0, 132), (0.7178648357556698, 6), (0.7178166638856244, 5), (0.618681055270913, 3), (0.7130810772641722, 3), (0.7179204094208554, 2), (0.718115048538397, 2), (0.9839961608257647, 2), (0.7178166638856236, 2), (0.7178648357556696, 2), (0.7130810772641724, 2), (0.7178166638915227, 2), (0.7130810772641721, 2), (0.7126362077759245, 2), (0.7173236401271068, 2), (0.7181150485383966, 2), (0.7177685096…	Pyruvate Metabolism	L-Lactate dehydrogenase (ubiquinone)		['Rv1872c']	lac__L_c + q8_c --> pyr_c + q8h2_c	9.46115e-41
CYTBD	241.885	2.13896e-42	[(0.8274967535209254, 2), (0.9334707842302958, 2), (0.5845350070732342, 2), (0.501536846283562, 2), (0.9978748811930385, 2), (0.9749178033580566, 2), (0.974908679160436, 2), (0.9334707842306218, 2), (0.7421757105605552, 2), (0.5015368462835625, 2), (0.037530599992555314, 1), (0.04445504705534381, 1), (0.8452440891623573, 1), (0.31170718369082107, 1), (0.3107085233831356, 1), (0.31107127391981687,…	Redox Metabolism	cytochrome oxidase bd (ubiquinol-8: 2 protons)		['Rv1621c', 'Rv1620c', 'Rv1622c']	2.0 h_c + 0.5 o2_c + q8h2_c <=> h2o_c + 2.0 h_e + q8_c	2.29511e-39
DALAt2r	235.103	1.70731e-41	[(0.1863440323442696, 6), (0.1863440323442614, 6), (0.2916846080080057, 3), (0.23514623122890582, 2), (0.192058840051487, 2), (0.26721761423764323, 2), (0.27641969045336956, 2), (0.2672211577663094, 2), (0.8421178567434688, 1), (0.9284489183752505, 1), (0.2679053739896314, 1), (0.9889383889457207, 1), (0.8273315494176765, 1), (0.8282931664145217, 1), (0.7459304336758329, 1), (0.2679089136391381, …	Transport	D-alanine transport via proton symport		['Rv1704c']	ala__D_e + h_e <-- ala__D_c + h_c	1.83194e-38
ASPO5	229.73	8.99747e-41	[(0.49999999999999717, 105), (5.1408612495033836e-14, 53), (0.9999999999998928, 20), (0.49999999999999833, 16), (0.25989397393061686, 3), (0.4995936704605646, 2), (0.0, 2), (0.04579023637568442, 1), (0.2598939739306078, 1), (0.8235250145239428, 1), (0.27171244644537706, 1), (0.3414276037416739, 1), (0.38840511969605684, 1), (0.3489295981890159, 1), (0.8399797344504751, 1), (0.7548233178675784, 1)…	Alanine, Aspartate, and Glutamate Metabolism	L-aspartate oxidase		['Rv1595']	asp__L_c + fum_c --> h_c + iasp_c + succ_c	9.65429e-38
PROD2	225.621	3.24064e-40	[(0.5, 18), (1.0, 4), (0.7913370862886089, 3), (0.839847231788226, 1), (0.5057499472281478, 1), (0.5639276177644839, 1), (0.9807879863947694, 1), (0.9867825933370351, 1), (0.997836558812944, 1), (0.621429492801147, 1), (0.7102776353573274, 1), (0.793169494933724, 1), (0.5089199622404629, 1), (0.6741913176932339, 1), (0.45537221812345874, 1), (0.1751489757041823, 1), (0.01637771048812159, 1), (0.4…	Arginine and Proline Metabolism	Proline dehydrogenase		['Rv1188']	fad_c + pro__L_c --> 1pyr5c_c + fadh2_c + h_c	3.47721e-37
SADH	223.845	5.65421e-40	[(0.49999999999974754, 20), (2.4309425571859505e-05, 2), (0.9999999999987692, 2), (0.2012622860496477, 1), (2.430942556347732e-05, 1), (0.49999999999949585, 1), (0.014953412697417682, 1), (0.10634633124611803, 1), (0.19627020944963164, 1), (0.39346928041782636, 1), (0.09050703716611874, 1), (0.6121120754446264, 1), (0.2148849328603224, 1), (0.7505628269862931, 1), (0.9899072404627037, 1), (0.5729…	Arginine and Proline Metabolism	Succinylarginine dihydrolase		[]	2.0 h2o_c + 2.0 h_c + sucarg_c --> co2_c + 2.0 nh4_c + sucorn_c	6.06697e-37
SGSAD	223.845	5.65421e-40	[(0.49999999998925443, 27), (2.4309426240958464e-05, 3), (2.4309426241180508e-05, 3), (2.4309426242401753e-05, 2), (0.20126228604954777, 1), (2.430942623857169e-05, 1), (0.014953412697132377, 1), (0.10634633124680579, 1), (0.19627020945013612, 1), (0.39346928041838486, 1), (0.49999999998927375, 1), (0.09050703716613773, 1), (0.6121120754337088, 1), (0.49999999998920486, 1), (0.21488493286094992, …	Arginine and Proline Metabolism	Succinylglutamic semialdehyde dehydrogenase		[]	h2o_c + nad_c + sucgsa_c --> 2.0 h_c + nadh_c + sucglu_c	6.06697e-37
SOTA	223.845	5.65421e-40	[(0.49999999998925443, 27), (2.4309426240958464e-05, 3), (2.4309426241180508e-05, 3), (2.4309426242401753e-05, 2), (0.2012622860495478, 1), (2.430942623857169e-05, 1), (0.014953412697132377, 1), (0.10634633124680579, 1), (0.19627020945013612, 1), (0.3934692804183848, 1), (0.4999999999892731, 1), (0.09050703716613773, 1), (0.6121120754337088, 1), (0.49999999998920486, 1), (0.21488493286094987, 1),…	Arginine and Proline Metabolism	Succinylornithine transaminase		[]	akg_c + sucorn_c --> glu__L_c + sucgsa_c	6.06697e-37
AST	223.845	5.65421e-40	[(0.49999999998925443, 27), (2.4309426241069486e-05, 3), (2.4309426241180508e-05, 3), (2.4309426242401753e-05, 2), (0.2012622860495478, 1), (2.4309426238682713e-05, 1), (0.014953412697132377, 1), (0.10634633124680584, 1), (0.19627020945013618, 1), (0.39346928041838486, 1), (0.49999999998927375, 1), (0.09050703716613806, 1), (0.6121120754337088, 1), (0.49999999998920486, 1), (0.21488493286094998, …	Arginine and Proline Metabolism	Arginine succinyltransferase		[]	arg__L_c + succoa_c --> coa_c + h_c + sucarg_c	6.06697e-37
SGDS	223.845	5.65421e-40	[(0.49999999998925443, 27), (2.4309426240958464e-05, 3), (2.4309426241180508e-05, 3), (2.4309426242956865e-05, 2), (2.4309426242401753e-05, 2), (0.20126228604954777, 1), (2.430942623857169e-05, 1), (0.014953412697132377, 1), (0.10634633124680579, 1), (0.19627020945013607, 1), (0.39346928041838486, 1), (0.49999999998927375, 1), (0.09050703716613773, 1), (0.6121120754337088, 1), (0.4999999999892048…	Arginine and Proline Metabolism	Succinylglutamate desuccinylase		[]	h2o_c + sucglu_c --> glu__L_c + succ_c	6.06697e-37
MALS	219.658	2.11422e-39	[(0.5, 121), (0.010683675019289185, 4), (0.0, 3), (0.01068367501928702, 2), (0.4999867328563404, 2), (0.010683675019289407, 2), (0.010683739029890393, 2), (0.010683733417499175, 2), (0.01068335192581038, 2), (0.010683675019290184, 2), (0.500032473805867, 2), (0.01068369133160929, 1), (0.3932437441923806, 1), (0.010683691903958625, 1), (0.010645621814725226, 1), (0.010683739029890615, 1), (0.01068…	Pyruvate Metabolism	malate synthase		['Rv1837c']	accoa_c + glx_c + h2o_c --> coa_c + h_c + mal__L_c	2.26855e-36
EX_arg_L	215.877	7.01128e-39	[(0.9997203033596486, 6), (0.49984523270209613, 5), (0.9997203037930933, 3), (0.9997575522839156, 3), (0.4998452327177049, 2), (0.9997203037930932, 2), (0.4998452327177027, 2), (0.7985568256112932, 1), (0.9997203037930598, 1), (0.42817518349186884, 1), (0.9848656993980998, 1), (0.8934588122079408, 1), (0.8036724321874525, 1), (0.606558077156466, 1), (0.49984523228424144, 1), (0.9093208729540228, …	Exchange			[]	arg__L_e <=>	7.52311e-36
ARGt5r	215.877	7.01128e-39	[(0.500154767297904, 5), (0.0002796966403513677, 2), (0.500154767282295, 2), (0.00027969620690667437, 2), (0.00027969664035136163, 2), (0.5001547672822975, 2), (0.00024244771608434356, 2), (0.20144317438870685, 1), (0.00027969620694031933, 1), (0.5718248165081312, 1), (0.015134300602919398, 1), (0.10654118779205811, 1), (0.1963275678125464, 1), (0.3934419228435333, 1), (0.5001547677157587, 1), (0…	Transport	ARGt5r		['Rv2320c']	arg__L_e <=> arg__L_c	7.52311e-36
TPI	189.039	4.38958e-35	[(0.43934126979818444, 1), (0.7689652073610985, 1), (0.23770128922477812, 1), (0.41719888725268856, 1), (0.3898176725258372, 1), (0.40454727418758907, 1), (0.7048953847362114, 1), (0.07588355290809445, 1), (0.7156037507234455, 1), (0.2894236979481263, 1), (0.10869444598196171, 1), (0.2960671577211498, 1), (0.20234780283541484, 1), (0.5440600394646855, 1), (0.49589817378848433, 1), (0.418625637227…	Glycolysis/Gluconeogenesis	triose-phosphate isomerase		['Rv1438']	dhap_c <=> g3p_c	4.71002e-32
ACONT	180.496	7.75426e-34	[(0.5133011492641862, 1), (0.5323320851497864, 1), (0.3110343820827624, 1), (0.6095341133177575, 1), (0.5239130500558475, 1), (0.4965885933429894, 1), (0.5335322176964531, 1), (0.312800347475684, 1), (0.6128251499947445, 1), (0.5836858225715802, 1), (0.31747721355974456, 1), (0.3717871997922574, 1), (0.48056693873071643, 1), (0.24067081030170245, 1), (0.36390160841513064, 1), (0.5157564994144908,…	Citric Acid Cycle	Aconitase		['Rv1475c']	cit_c --> icit_c	8.32032e-31
GAPD	171.776	1.52422e-32	[(0.41707183281158444, 1), (0.7213063177274017, 1), (0.27513701744760655, 1), (0.41807734513881517, 1), (0.39223165252207115, 1), (0.40696130933356495, 1), (0.6895244689407134, 1), (0.08025474586040932, 1), (0.693663262667501, 1), (0.2912755499095521, 1), (0.11286047299136814, 1), (0.30220317724794504, 1), (0.20974417216149616, 1), (0.5245093562637306, 1), (0.408603438787724, 1), (0.4102248941819…	Glycolysis/Gluconeogenesis	glyceraldehyde-3-phosphate dehydrogenase		['Rv1436']	g3p_c + nad_c + pi_c <=> 13dpg_c + h_c + nadh_c	1.63549e-29
PGK	171.776	1.52422e-32	[(0.5829281671884154, 1), (0.2786936822725985, 1), (0.7248629825523933, 1), (0.5819226548611848, 1), (0.6077683474779288, 1), (0.5930386906664351, 1), (0.31047553105928705, 1), (0.9197452541395905, 1), (0.30633673733249933, 1), (0.7087244500904478, 1), (0.887139527008632, 1), (0.6977968227520547, 1), (0.7902558278385038, 1), (0.47549064373626987, 1), (0.591396561212276, 1), (0.5897751058180463, 1…	Glycolysis/Gluconeogenesis	phosphoglycerate kinase		['Rv1437']	3pg_c + atp_c <=> 13dpg_c + adp_c	1.63549e-29
EX_ala_B	167.534	6.60412e-32	[(0.3783018240198445, 27), (0.12218186610615556, 2), (0.6538916988911498, 2), (0.6518401600144574, 1), (0.7039743928409643, 1), (0.369142476333337, 1), (0.7274388326181694, 1), (0.7065976327624444, 1), (0.7145753333192666, 1), (0.833937037295071, 1), (0.42540891871318226, 1), (0.48523981783578884, 1), (0.27469513975474713, 1), (0.28422131652482313, 1), (0.40453802040987474, 1), (0.346768418314022…	Exchange			[]	ala__B_e -->	7.08622e-29
BIRA	166.916	8.18564e-32	[(0.500000000000053, 15), (0.16031805789742715, 5), (0.16031805789742704, 4), (0.16031802045198618, 3), (0.16031805789743264, 2), (0.16031805789742792, 2), (0.1687695430304479, 2), (0.8252803325622964, 2), (6.516571137710274e-14, 2), (0.17236356223050475, 2), (0.5000000000000545, 2), (0.8252801892124763, 2), (0.29001264873189153, 1), (0.8543012740928547, 1), (0.18926769747527852, 1), (0.189267799…	Mycolic acid pathway	BIRA		['Rv3279c']	accb_c + atp_c + h2o_c --> amp_c + bccp_c + h_c + ppi_c	8.7832e-29
ACCA3	166.916	8.18564e-32	[(0.500000000000053, 15), (0.1603180578974272, 6), (0.1603180578974271, 5), (0.16031802045198618, 3), (0.8252801892124764, 3), (0.16031805789743275, 2), (0.16031805789742803, 2), (0.8248906293807898, 2), (0.1687695430304479, 2), (0.8252803325622964, 2), (6.516571137710272e-14, 2), (0.8252788481053903, 2), (0.1723635622305048, 2), (0.5000000000000545, 2), (0.29001264873189153, 1), (0.8543012740928…	Mycolic acid pathway	ACCA3		['Rv3285']	atp_c + bccp_c + hco3_c --> adp_c + bccpco2_c + pi_c	8.7832e-29
ACCD3	166.916	8.18564e-32	[(0.5, 26), (0.16031805789736492, 7), (0.1603180578973648, 5), (0.16031802045192384, 4), (0.0, 3), (0.8252801892124884, 3), (0.16031805789737047, 2), (0.16031805789736575, 2), (0.824890629380802, 2), (0.16876954303038583, 2), (0.8252789914552225, 2), (0.8198012812542887, 2), (0.8252788481054025, 2), (0.8252803325623086, 2), (0.1723635622304428, 2), (0.29001264873183097, 1), (0.8543012740928668, 1…	Mycolic acid pathway	ACCD3		['Rv0904c']	accoa_c + bccpco2_c --> accb_c + h_c + malcoa_c	8.7832e-29
ICDHy	162.89	3.33366e-31	[(0.8015181833392256, 1), (0.6510312934428626, 1), (0.47785518091061235, 1), (0.7301403958858949, 1), (0.6336975496827821, 1), (0.6325741374114001, 1), (0.4185277697882597, 1), (0.5603265564116622, 1), (0.5886207078952601, 1), (0.22509841990311397, 1), (0.5697486662379223, 1), (0.3575436975727969, 1), (0.1104346093350722, 1), (0.07229018153330102, 1), (0.1929689591386581, 1), (0.7159580418488329,…	Citric Acid Cycle			['Rv3339c', 'Rv0066c']	icit_c + nadp_c --> akg_c + co2_c + nadph_c	3.57702e-28
SUCOAS	161.847	4.80377e-31	[(0.25588980674840034, 1), (0.3499988528259347, 1), (0.5259305863244299, 1), (0.26561693899383265, 1), (0.3677348426633984, 1), (0.3688582711950822, 1), (0.581358316727561, 1), (0.4404994600954616, 1), (0.4120043667847789, 1), (0.7766413457364528, 1), (0.437432600089284, 1), (0.6469069678276193, 1), (0.8504039916584178, 1), (0.8936997393756152, 1), (0.805895827210874, 1), (0.2847241560303513, 1),…	Citric Acid Cycle	succinyl-CoA synthetase (ADP-forming)		['Rv0951', 'Rv0952']	atp_c + coa_c + succ_c <=> adp_c + pi_c + succoa_c	5.15445e-28
FRD	160.839	6.84484e-31	[(0.8585490363421054, 1), (0.5640808414902737, 1), (0.2797963927509852, 1), (0.6179736241318557, 1), (0.6159730409890268, 1), (0.9333354281243067, 1), (0.5836783681336457, 1), (0.597163966520686, 1), (0.7414286444403925, 1), (0.21391531403505137, 1), (0.6283548530319651, 1), (0.5081901997725338, 1), (0.17916253569749646, 1), (0.03407845880381529, 1), (0.4551286682176301, 1), (0.9163649697023164, …	Citric Acid Cycle	FRD		['Rv1552', 'Rv1555', 'Rv3319', 'Rv3316', 'Rv3318', 'Rv3317', 'Rv1553', 'Rv1554']	fadh2_c + fum_c --> fad_c + succ_c	7.34451e-28
PPA	157.344	2.34786e-30	[(0.33474071457053145, 1), (0.47264553992705566, 1), (0.8859688162726738, 1), (0.531724299988493, 1), (0.6180634680006281, 1), (0.24519083082941662, 1), (0.17648875882401593, 1), (0.8433978380953041, 1), (0.1856541641623451, 1), (0.6704924134835442, 1), (0.8189692371563605, 1), (0.45193913882918857, 1), (0.6720602407532208, 1), (0.9043294171232368, 1), (0.2843613146594557, 1), (0.2501717901587943…	Oxidative Phosphorylation	inorganic diphosphatase		['Rv3628']	h2o_c + ppi_c --> h_c + 2.0 pi_c	2.51926e-27
BALAt2r	151.527	1.8606e-29	[(0.8023518410016552, 20), (0.5036933280297922, 1), (0.33934463888082544, 1), (0.2725611673818319, 1), (0.34592437991707026, 1), (0.2854246666807321, 1), (0.22178426081322297, 1), (0.7894059945095337, 1), (0.7108637260491708, 1), (0.652397327125646, 1), (0.7253048602452628, 1), (0.742333255592335, 1), (0.6557103551552994, 1), (0.8795443376710785, 1), (0.5174189407133375, 1), (0.5952989876932004, …	Transport	BALAt2r		['Rv0522']	ala__B_e + h_e <-- ala__B_c + h_c	1.99642e-26
ADK1	148.407	5.70164e-29	[(0.33505574107501485, 1), (0.49279725463781554, 1), (0.9522506749931399, 1), (0.538963892248959, 1), (0.6549841255647149, 1), (0.2519414419961784, 1), (0.1751358427443339, 1), (0.9191851342607136, 1), (0.19305938331864153, 1), (0.6840135456874423, 1), (0.8403039290832239, 1), (0.4920474477318567, 1), (0.6855818145378716, 1), (0.9043919954104749, 1), (0.2843001106647519, 1), (0.2426508231704313, …	Purine and Pyrimidine Biosynthesis	adenylate kinase		['Rv0733']	amp_c + atp_c <=> 2.0 adp_c	6.11786e-26
NADH10	147.033	9.35657e-29	[(3.0509468424310853e-06, 168), (0.44339723690704924, 39), (0.4858712680098293, 8), (7.724286936852481e-07, 3), (7.724286934632035e-07, 2), (0.3640056469699502, 2), (0.14229647109376986, 1), (0.25048637171773064, 1), (0.14168300764942732, 1), (0.25092541757918807, 1), (0.14098335576305526, 1), (0.9066319382063606, 1), (0.33121266656887477, 1), (0.3349767021483469, 1), (0.908356123643987, 1), (0.1…	Oxidative Phosphorylation	NADH dehydrogenase (menaquinone-8 & 0 protons)	['Rv3156']	['Rv3153', 'Rv3157', 'Rv3146', 'Rv3145', 'Rv3155', 'Rv3156', 'Rv3158', 'Rv3150', 'Rv3149', 'Rv3151', 'Rv3148', 'Rv3154', 'Rv0082', 'Rv3152', 'Rv3147']	h_c + mqn8_c + nadh_c --> mql8_c + nad_c	1.00396e-25
FRD2	141.789	6.27508e-28	[(1.0, 130), (2.7755575615628914e-15, 56), (0.5, 37), (0.0, 36), (2.9976021664879227e-15, 8), (0.43341021780694955, 7), (0.42057059966821164, 4), (2.886579864025407e-15, 4), (0.4205705996682144, 3), (0.43341021780694977, 3), (0.4334102178069468, 3), (0.4334102178069495, 2), (2.7200464103316335e-15, 2), (0.7925657013206426, 1), (0.5538179873222561, 1), (0.9723624774286699, 1), (0.7987302997218567,…	Citric Acid Cycle	Fumarate reductase		['Rv3318', 'Rv3317', 'Rv0247c', 'Rv3316', 'Rv0248c', 'Rv3319']	fum_c + mql8_c --> mqn8_c + succ_c	6.73316e-25
ASP1DC	130.742	3.69213e-26	[(0.5665425131626479, 1), (0.868216485820769, 1), (0.37673059671795234, 1), (0.8688883303446541, 1), (0.8708397255215513, 1), (0.7277776469405585, 1), (0.7782157383783668, 1), (0.26293350404213295, 1), (0.5889183895148875, 1), (0.6494819111622631, 1), (0.10219093195263941, 1), (0.2842213169489086, 1), (0.39662914312383707, 1), (0.304195303183631, 1), (0.12045566321974577, 1), (0.5349042404399607,…	Alanine, Aspartate, and Glutamate Metabolism	aspartate 1-decarboxylase		['Rv3601c']	asp__L_c + h_c --> ala__B_c + co2_c	3.96165e-23
AMMQT8_2	124.043	4.57108e-25	[(0.5, 191), (0.49462164338672165, 26), (4.3119952053416455e-12, 10), (4.195701619469361e-08, 8), (1.0641487691032125e-13, 6), (4.184597113265909e-12, 6), (4.1956958407585176e-08, 6), (1.0602629885170245e-13, 5), (0.0, 4), (4.289513189092986e-12, 4), (4.295397371123499e-12, 3), (1.2889689315898067e-13, 3), (4.1957043117601955e-08, 3), (4.884981308350689e-15, 2), (1.1141088052113446e-13, 2), (4.19…	Oxidative Phosphorylation	S-adenosylmethione:2-demethylmenaquinone methyltransferase		[]	2dmmq8_c + amet_c --> ahcys_c + h_c + mqn8_c	4.90477e-22
ME1	122.056	9.7049e-25	[(0.5, 23), (0.0, 7), (1.1222401896660017e-09, 2), (0.0998992489101061, 2), (0.12421363493304272, 1), (0.5368149316691242, 1), (0.14312974670205003, 1), (0.06494093452037591, 1), (0.08613920737217429, 1), (0.09334730724348872, 1), (0.19899468458215525, 1), (0.6151566714386469, 1), (0.1428903633662341, 1), (0.43460723687736286, 1), (0.2553453635288032, 1), (0.43862389755139247, 1), (0.445567214041…	Pyruvate Metabolism	malic enzyme (NAD)		['Rv2332']	mal__L_c + nad_c --> co2_c + nadh_c + pyr_c	1.04134e-21
L_LACD3	114.407	1.81432e-23	[(0.5, 294), (0.9999999999999842, 42), (0.9971966561063474, 15), (0.9971966561063479, 2), (1.0, 2), (0.9999999999999829, 1), (0.9947728556654571, 1), (0.6042030078873923, 1), (0.9999999999999543, 1), (0.9932803932884089, 1), (0.997196656106351, 1), (0.9947728559833127, 1), (0.9947728556660849, 1), (0.9919867104857876, 1), (0.9971966561063472, 1), (0.99999999999997, 1), (0.8648098389144805, 1), (0…	Pyruvate Metabolism	L-Lactate dehydrogenase (menaquinone)		['Rv1872c']	lac__L_c + mqn8_c --> mql8_c + pyr_c	1.94677e-20
CS	113.254	2.83293e-23	[(0.9999999999999528, 2), (0.44565966431338455, 1), (0.5883225651510635, 1), (0.35272860590649757, 1), (0.6811143845227269, 1), (0.6755023679988932, 1), (0.6058810288604007, 1), (0.9975684005437824, 1), (0.4004663235834212, 1), (0.9494736256380463, 1), (0.6817742972328997, 1), (0.5372825137747341, 1), (0.3978683945600682, 1), (0.5234644696251421, 1), (0.3606148657599489, 1), (0.6984169605248411, …	Citric Acid Cycle	citrate synthase		['Rv0896', 'Rv0889c']	accoa_c + h2o_c + oaa_c --> cit_c + coa_c + h_c	3.03973e-20
CITLr	108.842	1.57383e-22	[(0.5, 195), (0.0, 4), (1.0, 3), (0.4287224120423776, 2), (0.9999999999999933, 2), (0.00011915614858060142, 1), (0.37980531186840094, 1), (0.12786663009711596, 1), (0.42876531175027804, 1), (0.4287223398793059, 1), (0.42872241204237654, 1), (0.0001191095636426942, 1), (0.3258984814233964, 1), (0.33428718059102575, 1), (0.3183764691294201, 1), (0.428722800598074, 1), (0.28992858552663914, 1), (0.3…	Citric Acid Cycle			['Rv2498c', 'Rv3075c']	cit_c --> ac_c + oaa_c	1.68872e-19
PREPHACPH	100.317	4.53295e-21	[(0.5001365236993764, 89), (0.49999999999999745, 48), (0.5001365247821953, 35), (0.5001365248151185, 16), (0.999606625700044, 14), (0.5003916290847552, 11), (0.5003916352575984, 10), (0.9999999999999974, 10), (0.5001365236993763, 9), (0.5001365248151184, 7), (0.5001365236993766, 6), (1.4814816040598089e-12, 6), (0.27132957571887273, 4), (0.5001365236993768, 4), (0.5001365236993767, 3), (0.5001365…	Membrane Metabolism	PREPHACPH		['Rv2928']	h2o_c + prephthACP_c --> ACP_c + h_c + prephth_c	4.86386e-18
METOX1s	100.22	4.71003e-21	[(0.5, 218), (1.0, 3), (0.0, 3), (0.47394742145729934, 2), (0.42496156957876435, 1), (0.2685985269403368, 1), (0.40215821019176795, 1), (0.18779625780148596, 1), (0.26248724888914543, 1), (0.015424490857420814, 1), (0.0720881806354593, 1), (0.16343806377761855, 1), (0.16475060212574916, 1), (0.26859261513135235, 1), (0.2620474645662816, 1), (0.2624813370806228, 1), (0.012171464699715195, 1), (0.4…	Cysteine and methionine metabolism	Methionine oxidation (spontaneous)		['none']	h2o2_c + met__L_c --> h2o_c + metsox__S__L_c	5.05386e-18
METSOXR1	100.22	4.71003e-21	[(0.49999999999999983, 217), (0.9999999999999998, 3), (0.0, 3), (0.47394742145729934, 2), (0.42496156957876424, 1), (0.2685985269403368, 1), (0.4021582101917678, 1), (0.18779625780148596, 1), (0.2624872488891453, 1), (0.015424490857420814, 1), (0.0720881806354593, 1), (0.16343806377761855, 1), (0.16475060212574916, 1), (0.2685926151313523, 1), (0.2620474645662815, 1), (0.2624813370806227, 1), (0.…	Other Amino Acid Metabolism	L-methionine-S-oxide reductase		['Rv0137c']	metsox__S__L_c + trdrd_c --> h2o_c + met__L_c + trdox_c	5.05386e-18
P5CRx	94.6339	4.41075e-20	[(0.5679463637282582, 2), (0.6175505817802194, 1), (0.28996508427413703, 1), (0.6323475851767077, 1), (0.9796749793975729, 1), (0.9856535880610968, 1), (0.7341122665773485, 1), (0.3980387702408008, 1), (0.7105986296222347, 1), (0.5697787723733747, 1), (0.6742808161285629, 1), (0.6723260215502689, 1), (0.3315370107432766, 1), (0.17611231086870344, 1), (0.27890112348784557, 1), (0.6691036276554898,…	Arginine and Proline Metabolism	P5CRx		['Rv0500']	1pyr5c_c + 2.0 h_c + nadh_c --> nad_c + pro__L_c	4.73273e-17
ASPTA	90.2312	2.62272e-19	[(0.22120155444686085, 2), (0.22120155444686224, 1), (0.15977268577640225, 1), (0.2010488991338361, 1), (0.20475691258064824, 1), (0.24504611103596907, 1), (0.27274003596234336, 1), (0.2779105361214919, 1), (0.3374339597185384, 1), (0.2708228229207552, 1), (0.4731586196666024, 1), (0.7163874416202777, 1), (0.8205046489746717, 1), (0.5563747414958596, 1), (0.22891065783024334, 1), (0.5518087894614…	Alanine, Aspartate, and Glutamate Metabolism	aspartate transaminase		['Rv0337c']	akg_c + asp__L_c <=> glu__L_c + oaa_c	2.81417e-16
LDH_L	88.9979	4.33546e-19	[(0.08856084832877248, 15), (0.03976198957343058, 10), (0.08828610540820464, 8), (0.04242951799171879, 4), (0.04020669048456821, 2), (0.0882861054082053, 2), (0.00020385569160119577, 2), (0.040147107231356505, 2), (0.17206766673732793, 1), (0.12083091064691492, 1), (0.04407599518854327, 1), (0.35693994114480365, 1), (0.35737766966008616, 1), (0.35463657945510496, 1), (0.3452770027368117, 1), (0.2…	Glycolysis/Gluconeogenesis	L-lactate dehydrogenase		['Rv0694']	lac__L_c + nad_c <=> h_c + nadh_c + pyr_c	4.65195e-16
AMMQT8	85.9777	1.49343e-18	[(0.9999517572498036, 8), (0.9999989434624156, 6), (0.06129078292398665, 6), (0.31129418858257907, 5), (0.06129025969155244, 3), (0.999998943462522, 3), (0.561240591108799, 3), (0.9999507010760169, 3), (0.9999506824495654, 2), (0.7499559036009913, 2), (0.061290259691552496, 2), (0.7499552051064171, 2), (0.06128887557535384, 2), (0.5612405706197023, 2), (0.9999999996361736, 2), (0.9999513995679479…	Cofactor and Prosthetic Group Biosynthesis	S-adenosylmethione:2-demthylmenaquinone methyltransferase (menaquinone 8)		[]	2dmmq8_c + amet_c + h_c --> ahcys_c + mql8_c	1.60245e-15
L_LACD	83.3138	4.47771e-18	[(0.49999999999869355, 115), (0.643209963922135, 19), (0.4999999999986925, 19), (0.4999999999986928, 3), (0.49999999999869316, 3), (0.4999999999986906, 3), (0.4999999999986949, 3), (0.4999999999986929, 2), (0.643209963922116, 2), (0.4999999999986908, 2), (0.49999999999869116, 2), (0.49999999999869627, 2), (0.4999999999986953, 2), (0.49999999999869105, 2), (0.49999999999869477, 2), (0.499999999998…	Pyruvate Metabolism	L LACD		['Rv0694', 'Rv1872c']	2.0 ficytc_c + lac__L_c --> 2.0 focytc_c + pyr_c	4.80458e-15
FACOAL140	83.2143	4.66578e-18	[(0.24725444323981075, 32), (0.18993525584327328, 13), (0.0984227724416723, 12), (0.19977229293598184, 10), (0.09842277244167229, 9), (0.22654243252487868, 8), (0.3201686097049097, 8), (0.18993525584327278, 5), (0.09842277244167243, 5), (0.19587741434861572, 5), (0.09842277244167275, 4), (0.3491251627225298, 4), (0.34523028413516327, 4), (0.16008685436752224, 4), (0.34912516272252936, 4), (0.0984…	Fatty Acid Metabolism	fatty-acid--CoA ligase (tetradecanoate)	['Rv2930']	['Rv1750c', 'Rv1925', 'Rv2948c', 'Rv0404', 'Rv1193', 'Rv1058', 'Rv1549', 'Rv2941', 'Rv3089', 'Rv1521', 'Rv0166', 'Rv2187', 'Rv0551c', 'Rv1206', 'Rv2505c', 'Rv3513c', 'Rv1550', 'Rv2950c', 'Rv0214', 'Rv3826', 'Rv1529', 'Rv1185c', 'Rv2590', 'Rv0099', 'Rv2930', 'Rv3801c', 'Rv3561', 'Rv3515c', 'Rv1427c', 'Rv0270', 'Rv3506', 'Rv0119', 'Rv0035', 'Rv0852']	atp_c + coa_c + 3.0 h2o_c + ttdca_c --> amp_c + 3.0 h_c + ppi_c + tdcoa_c	5.00639e-15
MCD	82.6537	5.88421e-18	[(0.503127913407035, 7), (0.4968214284408454, 5), (0.4938522410000969, 4), (0.2591987907784038, 4), (0.5040854200446026, 3), (0.7439291226286312, 3), (0.4365711671755735, 3), (0.07080527891802002, 2), (0.05743481542771023, 2), (0.07080527891801941, 2), (0.5041584970487893, 2), (0.07080528028010635, 1), (0.47365907870425594, 1), (0.49810887244241536, 1), (0.397336346148048, 1), (0.4164180458547155…	Fatty Acid Metabolism	Malonyl-CoA Decarboxylase cytoplasmic	['Rv2247', 'Rv3280']	['Rv3285', 'Rv3281', 'Rv3799c', 'Rv3280', 'Rv2247']	h_c + malcoa_c --> accoa_c + co2_c	6.31375e-15
NDPK1	78.9654	2.72837e-17	[(0.4479982970376959, 1), (0.3381549075991835, 1), (0.7755107165222145, 1), (0.49082370272803144, 1), (0.4066438676225803, 1), (0.4205417715559223, 1), (0.32692615707906647, 1), (0.5156460054098695, 1), (0.4929257554820048, 1), (0.5298976300103585, 1), (0.6526907320007111, 1), (0.813411599754297, 1), (0.5220889640322386, 1), (0.2883106636552797, 1), (0.7501954833629283, 1), (0.44792780357324946, …	Purine and Pyrimidine Biosynthesis	nucleoside-diphosphate kinase (ATP:GDP)		['Rv2445c']	atp_c + gdp_c <=> adp_c + gtp_c	2.92754e-14
PEPCK_re	78.7322	3.0076e-17	[(0.44777953611365345, 1), (0.33853784230184314, 1), (0.7759550056624385, 1), (0.4904819073957827, 1), (0.4060002212284041, 1), (0.4207066746846078, 1), (0.32691647733000995, 1), (0.5155012579018727, 1), (0.49292764121529925, 1), (0.5306884763077448, 1), (0.6526743570540979, 1), (0.813960760126422, 1), (0.5217917284329026, 1), (0.2875434748489786, 1), (0.7506948114815455, 1), (0.4474017334708343,…	Citric Acid Cycle	PEPCK re		['Rv0211']	gtp_c + oaa_c <=> co2_c + gdp_c + pep_c	3.22715e-14
NAPRTr	77.7678	4.5027e-17	[(0.369515481213057, 16), (0.2390355383501453, 15), (0.7390579297577722, 6), (0.999999995355516, 5), (0.999999997677661, 2), (0.9999999953555103, 2), (0.23903553835014751, 2), (0.9999999976776603, 2), (0.9999999976776619, 2), (0.9999999988643893, 2), (0.3695154812130571, 2), (0.22865190272942937, 2), (0.23903553835014585, 2), (0.9999999953555194, 1), (0.3264466936140121, 1), (0.29287297399645124,…	Pantothenate and CoA Metabolism			['Rv1330c', 'Rv0573c']	h_c + nac_c + prpp_c <-- nicrnt_c + ppi_c	4.8314e-14
NNAM	77.7678	4.5027e-17	[(0.23903553835014496, 53), (0.369515481213057, 22), (0.7390579286874576, 11), (0.22865190272968033, 7), (0.999999997859637, 5), (0.999999995355516, 4), (0.6959891416236039, 4), (0.9999999953555171, 3), (0.9999999953555166, 2), (0.9999999953555158, 2), (0.9999999966076222, 2), (0.999999996607624, 2), (0.619517768104902, 2), (0.9999999977943509, 2), (0.9999999953555194, 1), (0.32644669361418915, 1…	Pantothenate and CoA Metabolism	Nicotinamidase	['Rv2043c']	['Rv2043c']	h2o_c + ncam_c <-- nac_c + nh4_c	4.8314e-14
DM_ncam_c	77.7678	4.5027e-17	[(0.760964461649855, 52), (0.630484518786943, 22), (0.2609420713125424, 11), (0.7713480972703196, 7), (2.140363077513676e-09, 5), (0.30401085837639585, 4), (4.644484186133724e-09, 2), (3.3923779823980495e-09, 2), (4.644484075111421e-09, 2), (0.38048223189509806, 2), (2.205649156079066e-09, 2), (4.644480633420045e-09, 1), (0.6735533063858107, 1), (0.7071270260073586, 1), (0.18562250373540518, 1), …	Intracellular demand	ncam_c Demand reaction		[]	ncam_c -->	4.8314e-14
NNDPR	77.7654	4.50718e-17	[(0.7609644619461371, 2), (0.7609644578695014, 2), (0.7609644590202582, 2), (0.7609644578695027, 2), (0.7609644613784134, 2), (0.7609644613784123, 2), (0.00011590963830806002, 1), (0.6735533029140951, 1), (0.7071303386549267, 1), (0.1856225006145532, 1), (0.04204192507306766, 1), (0.00781530796229201, 1), (0.00011590963809798327, 1), (1.0703153363600393e-09, 1), (0.5163593694961301, 1), (0.739918…	Pantothenate and CoA Metabolism	nicotinate-nucleotide diphosphorylase (carboxylating)		['Rv1596']	2.0 h_c + prpp_c + quln_c --> co2_c + nicrnt_c + ppi_c	4.8362e-14
QULNS	77.7654	4.50718e-17	[(0.7609644578695014, 2), (0.7609644590202584, 2), (0.630600423237442, 2), (0.7609644578695034, 2), (0.7609644613784134, 2), (0.00011590963830805655, 1), (0.673553302914095, 1), (0.7071303386549267, 1), (0.18562250061455354, 1), (0.042041925073067934, 1), (0.00781530796229223, 1), (0.00011590963809798154, 1), (0.7609644619461373, 1), (1.0703153346253158e-09, 1), (0.5163593694961301, 1), (0.739918…	Pantothenate and CoA Metabolism	quinolinate synthase		['Rv1594']	dhap_c + iasp_c --> 2.0 h2o_c + pi_c + quln_c	4.8362e-14
EX_co	77.2577	5.57594e-17	[(0.0, 2), (0.8527683202312981, 1), (0.18169584851687115, 1), (0.05910796376792071, 1), (0.1855584593911572, 1), (0.5225399385651913, 1), (0.2154874296212499, 1), (0.9773416495800546, 1), (0.10229018893960351, 1), (0.841284031725727, 1), (0.469168013814033, 1), (0.29278315166971314, 1), (0.03313022162073853, 1), (0.45206168716570716, 1), (0.4964620196170704, 1), (0.08236807873497226, 1), (0.92003…	Exchange			[]	co_e -->	5.98298e-14
COt	77.2577	5.57594e-17	[(0.0, 3), (0.8527683202312981, 1), (0.18169584851687104, 1), (0.059107963767920824, 1), (0.1855584593911571, 1), (0.5225399385651913, 1), (0.21548742962124978, 1), (0.9773416495800546, 1), (0.10229018893960362, 1), (0.8412840317257271, 1), (0.4691680138140331, 1), (0.29278315166971325, 1), (0.03313022162073859, 1), (0.4520616871657072, 1), (0.4964620196170705, 1), (0.08236807873497215, 1), (0.92…	Transport	CO transporter via diffusion		[]	co_c --> co_e	5.98298e-14
COCO2	77.2577	5.57594e-17	[(1.0, 3), (0.14723167976870188, 1), (0.8183041514831288, 1), (0.9408920362320792, 1), (0.8144415406088428, 1), (0.47746006143480874, 1), (0.7845125703787501, 1), (0.022658350419945458, 1), (0.8977098110603965, 1), (0.15871596827427287, 1), (0.530831986185967, 1), (0.7072168483302865, 1), (0.9668697783792615, 1), (0.5479383128342928, 1), (0.5035379803829296, 1), (0.9176319212650278, 1), (0.079966…	Carbon metabolism	MNXR26399		['Rv0374c', 'Rv0375c', 'Rv0373c']	co_c + 2.0 fdxox_c + h2o_c <-- co2_c + 2.0 fdxrd_c + 2.0 h_c	5.98298e-14
FACOAE140	71.1661	7.31214e-16	[(0.5, 60), (0.22858549148488075, 30), (0.22858433042295684, 26), (0.25537134292370484, 23), (0.5215299519944433, 11), (0.5215300758106735, 10), (0.626846152478503, 10), (0.05003497280025429, 9), (0.05003381173833038, 9), (0.05003381173833092, 5), (1.0, 3), (0.653633164979251, 3), (0.05003531952629882, 3), (0.5500349728002543, 3), (0.5031395925698258, 3), (0.5500338117383303, 3), (0.0768208242390…	Fatty Acid Metabolism	Fatty-acid-CoA thioesterase (tetradecanoate)		['Rv0098', 'Rv2605c', 'Rv1618']	2.0 h_c + tdcoa_c --> coa_c + 2.0 h2o_c + ttdca_c	7.84592e-13
FACOAE180	69.5534	1.45452e-15	[(0.5037794629905891, 95), (0.5, 76), (0.5036081022767062, 32), (0.507690869260515, 14), (1.0, 10), (0.5034291905456848, 6), (0.438724485199889, 6), (0.5091035235958029, 6), (0.5082834489285347, 4), (0.5091036500078775, 4), (0.5059364058711228, 3), (0.5076908692605149, 3), (0.5069982308310583, 3), (0.6674036438587625, 3), (0.5036386110220055, 3), (0.44404867221717753, 2), (0.4387244851498484, 2),…	Fatty Acid Metabolism	Fatty-acid-CoA thioesterase (octadecanoate)		['Rv0098', 'Rv2605c', 'Rv1618']	h2o_c + stcoa_c --> coa_c + h_c + ocdca_c	1.5607e-12
EX_o2	67.1243	4.11922e-15	[(0.24853515625, 270), (0.322265625, 67), (0.22509765625, 8), (0.21435546875, 5), (0.20263671875, 3), (0.3046875, 2), (0.25830078125, 2), (0.22607421875, 1), (0.21240234375, 1), (0.21826171875, 1), (0.15625, 1), (0.19580078125, 1), (0.18505859375, 1), (0.314453125, 1), (0.17138671875, 1), (0.18408203125, 1), (0.19384765625, 1), (0.20458984375, 1), (0.23779296875, 1), (0.18896484375, 1), (0.238769…	Exchange			[]	o2_e <--	4.41993e-12
G3PD1ir	66.39	5.64982e-15	[(0.9762237079754981, 75), (0.7368935236273608, 11), (0.9998915397276067, 9), (0.7368935240639829, 7), (0.7724000366585507, 4), (0.9998905860532903, 4), (0.31141396636956675, 3), (0.9998924934019231, 3), (0.9441398251068375, 2), (0.3537591390773881, 2), (0.13865912560293772, 2), (0.7711631572260127, 2), (0.9998896323789739, 2), (0.9212529448958622, 2), (0.7382744551400802, 2), (0.2707215560887526…	Glycerophospholipid metabolism	glycerol-3-phosphate dehydrogenase (NAD)	['Rv2982c']	['Rv0564c', 'Rv2982c']	dhap_c + h_c + nadh_c <=> glyc3p_c + nad_c	6.06226e-12
NADTRHD	64.9006	1.07425e-14	[(0.761693759183846, 1), (0.6030634926996354, 1), (0.3370776733163647, 1), (0.6081631790182658, 1), (0.5326850623358456, 1), (0.5713112297635479, 1), (0.8036275546768545, 1), (0.33649281989072855, 1), (0.4458137258984806, 1), (0.2118857234608827, 1), (0.4527907305398425, 1), (0.4372856003267182, 1), (0.33857174349301183, 1), (0.18159137060685046, 1), (0.43906580431486053, 1), (0.5743052405700372,…	Cofactor and Prosthetic Group Biosynthesis	NAD transhydrogenase		['Rv0157', 'Rv2713', 'Rv0155', 'Rv0156']	nad_c + nadph_c --> nadh_c + nadp_c	1.15267e-11
GLPD2	64.7948	1.12448e-14	[(0.9137959286536933, 28), (0.9128193661536933, 11), (0.9762950579326167, 6), (0.9137959286536932, 5), (0.66776854205496, 4), (0.9147724911536933, 4), (0.7336035923880073, 4), (0.9177021786536933, 4), (0.6677685420549602, 3), (0.9762950579326168, 3), (0.9762950579289382, 3), (0.9128193661536932, 3), (0.9186787411536933, 3), (0.8098534585324255, 2), (0.3031506209129936, 2), (0.667768542006397, 2),…	Glycerophospholipid metabolism	MNXR49865		['Rv3302c', 'Rv2249c']	glyc3p_c + q8_c --> dhap_c + q8h2_c	1.20657e-11
PGM	60.98	5.89807e-14	[(0.436965566096588, 1), (0.35296543253572077, 1), (0.9850564671177504, 1), (0.5318851766371622, 1), (0.5032420271833057, 1), (0.5183245584928448, 1), (0.2777522979588457, 1), (0.5842417955757548, 1), (0.38278772725861593, 1), (0.4201757144495686, 1), (0.5317000351109562, 1), (0.7963310843309233, 1), (0.489590493301222, 1), (0.35504170362480325, 1), (0.8775406068959906, 1), (0.4533912309239842, 1…	Glycolysis/Gluconeogenesis	phosphoglycerate mutase		['Rv3214', 'Rv0489']	2pg_c <=> 3pg_c	6.32863e-11
ENO	60.98	5.89807e-14	[(0.5630344339034103, 1), (0.6470345674642798, 1), (0.014943532882249533, 1), (0.46811482336283633, 1), (0.49675797281669404, 1), (0.48167544150715486, 1), (0.7222477020411543, 1), (0.41575820442424394, 1), (0.6172122727413846, 1), (0.5798242855504283, 1), (0.46829996488904135, 1), (0.20366891566907586, 1), (0.5104095066987758, 1), (0.6449582963751945, 1), (0.12245939310400869, 1), (0.54660876907…	Glycolysis/Gluconeogenesis	enolase		['Rv1023']	2pg_c <=> h2o_c + pep_c	6.32863e-11
CYO1b	59.1925	1.28935e-13	[(0.6034733309509037, 71), (0.4000113286507184, 23), (0.680505230526212, 9), (0.7542639180731833, 6), (0.29738688872743996, 3), (0.7498346945099618, 3), (0.7498346945099587, 3), (0.7498346943853618, 2), (0.754263992622272, 2), (0.749834694509966, 2), (0.7498346945099525, 2), (0.7542639180732009, 1), (0.5892356629458027, 1), (0.25581292085637064, 1), (0.7542639926222732, 1), (0.5685563633060748, 1…	Oxidative Phosphorylation	CYO1b	['Rv1451']	['Rv2200c', 'Rv3043c', 'Rv2193', 'Rv1451']	2.0 focytc_c + 0.5 o2_c --> 2.0 ficytc_c + h2o_c	1.38347e-10
FUM	55.548	6.42392e-13	[(0.5780835516657082, 1), (0.8233981524637255, 1), (0.4889731369883587, 1), (0.42367149484106964, 1), (0.41514556289007665, 1), (0.2562116120426043, 1), (0.6752309476786953, 1), (0.41651802176620706, 1), (0.5421620348190979, 1), (0.5370778674388554, 1), (0.3172387168836589, 1), (0.5401325380978245, 1), (0.6866259944111418, 1), (0.9726671601766654, 1), (0.7300911754520225, 1), (0.4806143255742013,…	Citric Acid Cycle	fumarase		['Rv1098c']	fum_c + h2o_c <=> mal__L_c	6.89286e-10
HCO3E	53.7258	1.44213e-12	[(0.35180592447050496, 1), (0.7609730869107516, 1), (0.11976039294738436, 1), (0.6030523867615225, 1), (0.6002267738485039, 1), (0.5903781555844256, 1), (0.11370710952703535, 1), (0.3334041672724706, 1), (0.1713391089659281, 1), (0.42142029345802146, 1), (0.20991561912787335, 1), (0.6111159187904711, 1), (0.3694565069137885, 1), (0.4230079609850574, 1), (0.6223779888824499, 1), (0.403901290200013…	Miscellaneous	HCO3 equilibration reaction		['Rv3588c', 'Rv3273', 'Rv1284']	co2_c + h2o_c --> h_c + hco3_c	1.5474e-09
FACOALPHDCA	53.2603	1.77416e-12	[(0.0008960340764992969, 5), (0.09193891678246564, 4), (0.046417923190403616, 3), (0.0008960340764989083, 3), (0.04641792088619418, 3), (0.046870080995896464, 3), (0.3628595713675518, 2), (0.04641792088619246, 2), (0.0008960340764757047, 2), (0.0016693255148121366, 2), (0.09193891678246603, 2), (0.001669325514811748, 2), (0.2716678169331611, 1), (0.0008854972496126212, 1), (0.09193387534234963, 1…	Membrane Metabolism	FACOALPHDCA		[]	atp_c + coa_c + phdca_c <-- amp_c + phdcacoa_c + ppi_c	1.90367e-09
PHDCATA	53.2603	1.77416e-12	[(0.0008960340764990748, 6), (0.046417923190403665, 3), (0.09193891678246568, 3), (0.046417920886194064, 3), (0.046870080995896624, 3), (0.0008960340764988528, 2), (0.3628595713675518, 2), (0.046417920886192454, 2), (0.0008960340764754826, 2), (0.09193891678246585, 2), (0.09193891447823993, 2), (0.0016693255148116926, 2), (0.0016693255148127473, 2), (0.2716678169331612, 1), (0.0008854972496125657…	Fatty Acid Metabolism	PHDCATA		[]	ACP_c + phdcacoa_c <-- coa_c + phdcaACP_c	1.90367e-09
PHDCAt	53.2527	1.78019e-12	[(0.04580933933702164, 20), (0.0002874502230894582, 18), (0.001060741661402298, 15), (0.09133033292911125, 12), (5.381734186082898e-05, 4), (0.0010607416614026866, 4), (1.2757017664455361e-12, 4), (0.04557570645579317, 4), (0.0010607416614024647, 3), (0.045788675802548306, 3), (0.0010607416614021314, 3), (0.04580430020117937, 3), (0.04687008099592416, 3), (0.0016026908176545174, 2), (0.3628595713…	Transport	PHDCAt		[]	phdca_e <-- phdca_c	1.91015e-09
EX_phdca	53.2527	1.78019e-12	[(0.9541906606642282, 20), (0.9997125497781604, 19), (0.9989392583398475, 17), (0.9086696670721387, 12), (0.9989392583398474, 5), (0.9989392583398478, 5), (0.999946182659389, 4), (0.9989392583398472, 4), (0.9544242935454568, 4), (0.9989392583398469, 3), (0.9542113241987015, 3), (1.0, 3), (0.9541956998000705, 3), (0.9531299190040758, 3), (0.9983973091823453, 2), (0.9541906606642216, 2), (0.6371404…	Exchange			[]	phdca_e -->	1.91015e-09
G3PAT160	50.0046	7.61293e-12	[(0.5, 271), (4.2060799287924056e-13, 12), (0.0001228271139140924, 10), (0.00012282711391542467, 3), (4.2077452633293433e-13, 3), (4.2138514899647816e-13, 3), (4.210520820890906e-13, 3), (4.216071936014032e-13, 3), (0.0001227851672481184, 2), (4.2088554863539684e-13, 2), (4.2288395007972213e-13, 2), (0.0, 2), (0.00012282711391520262, 2), (4.212186155427844e-13, 2), (7.487899189584368e-13, 1), (2.…	Glycerophospholipid metabolism	Glycerol-3-phosphate acyltransferase (C16:0)		['Rv2482c', 'Rv1551']	glyc3p_c + palmACP_c --> 1hdecg3p_c + ACP_c	8.16867e-09
DESAT18	49.7365	8.58809e-12	[(0.53355740380171, 16), (0.5335574152643966, 10), (0.649465117334163, 9), (0.5335574152643965, 8), (0.6494654764029337, 8), (0.4465003673844373, 8), (0.5335574038017099, 8), (0.5335577743331672, 8), (0.5335577628704806, 7), (0.9108531777426143, 7), (0.5335575884118235, 5), (0.928539211493376, 5), (0.6981504188460388, 4), (0.6494651116836515, 4), (0.6494651116836516, 3), (0.6494650938637115, 3), …	Fatty Acid Metabolism	Stearoyl CoA desaturase n C180CoA n C181CoA		['Rv1094', 'Rv0824c', 'Rv3229c']	h2o_c + nadph_c + stcoa_c --> 4.0 h_c + nadp_c + odecoa_c	9.21502e-09
FAS180	47.4255	2.43583e-11	[(0.5376313293571113, 15), (0.5376315698812157, 9), (0.5376313293571114, 9), (0.5872206838125953, 6), (0.6033311660069989, 5), (0.5376315698811046, 4), (0.6819983819916611, 4), (0.5045017712996291, 3), (0.681998381991661, 3), (0.8194423265271873, 3), (0.6027676992918178, 3), (0.5376313293571122, 2), (0.5933937755087337, 2), (0.6645652546259819, 2), (0.5376313293571116, 2), (0.603331871372307, 2),…	Fatty Acid Metabolism	Fatty acid synthase n C180	['Rv1484']	['Rv2947c', 'Rv1484', 'Rv1350', 'Rv2524c']	3.0 h_c + hdca_c + malcoa_c + 2.0 nadph_c --> co2_c + coa_c + h2o_c + 2.0 nadp_c + ocdca_c	2.61365e-08
MCOATA	46.1865	4.27144e-11	[(0.2736897563750912, 3), (0.814691147530951, 3), (0.858876304510493, 2), (0.6778008920283678, 2), (0.8588763370438391, 2), (0.8146925895084982, 2), (0.9460419319550596, 2), (0.6383170085527271, 1), (0.9228060980289452, 1), (0.8995983104228795, 1), (0.9961181002453657, 1), (0.9220394612934227, 1), (0.9262907048185753, 1), (0.3921253298005323, 1), (0.8588784363231433, 1), (0.4375989937619237, 1), …	Fatty Acid Metabolism	Malonyl-CoA-ACP transacylase	['Rv2243']	['Rv2243']	ACP_c + malcoa_c --> coa_c + malACP_c	4.58325e-08
FASPHDCA	45.8214	5.04226e-11	[(0.8588767258697978, 5), (0.8176402048356891, 5), (0.9086698896293475, 5), (0.9994356368791499, 3), (0.2734027406089288, 3), (0.8588767281768153, 3), (0.9496320380476206, 3), (0.8176403070865543, 3), (0.9086803247013088, 2), (0.6778003397644714, 2), (0.8176402048356899, 2), (0.9496320380476431, 2), (0.8588767281767422, 2), (0.9437845987973417, 2), (0.8176403070865566, 2), (0.858876728176813, 2),…	Membrane Metabolism	FASPHDCA		[]	4hbzACP_c + 24.0 h_c + 8.0 malACP_c + 16.0 nadph_c --> 8.0 ACP_c + 8.0 co2_c + 8.0 h2o_c + 16.0 nadp_c + phdcaACP_c	5.41034e-08
AACPS11	45.8214	5.04226e-11	[(0.8588767258697978, 5), (0.8176402048356891, 5), (0.9086698896293474, 4), (0.2734027406089287, 3), (0.9496320380476206, 3), (0.8176403070865543, 3), (0.9994356368791499, 2), (0.9994356368791497, 2), (0.8588767281768154, 2), (0.6778003397644714, 2), (0.8588768281206652, 2), (0.8588767281767421, 2), (0.9437845987973417, 2), (0.8176403070865566, 2), (0.858876728176813, 2), (0.6383179549571768, 1),…	Membrane Metabolism	AACPS11		[]	4hbz_c + ACP_c + atp_c --> 4hbzACP_c + amp_c + ppi_c	5.41034e-08
CHRPL	45.8214	5.04226e-11	[(0.8588767258697978, 5), (0.8176402048356891, 5), (0.2734027406089287, 3), (0.9496320380476206, 3), (0.8176403070865543, 3), (0.9994356368791499, 2), (0.8588767281768154, 2), (0.6778003397644714, 2), (0.8588768281206652, 2), (0.8588767281767421, 2), (0.9437845987973417, 2), (0.8176403070865566, 2), (0.9086698896293475, 2), (0.9086698896293474, 2), (0.6616570807651624, 2), (0.858876728176813, 2),…	Membrane Metabolism	Chorismate pyruvate lyase		['Rv2949c']	chor_c --> 4hbz_c + pyr_c	5.41034e-08
GHMT2	45.3207	6.3321e-11	[(0.5883900608895922, 1), (0.5889885206760359, 1), (0.9974750065414729, 1), (0.5877921427884607, 1), (0.5889885206751804, 1), (0.588390396995632, 1), (0.5883900608890914, 1), (0.8461775326063006, 1), (0.5617344168472566, 1), (0.662965449791665, 1), (0.208165403072607, 1), (0.8903545165529307, 1), (0.662964916965951, 1), (0.31883598606662494, 1), (0.6629649169660787, 1), (0.5883902203824276, 1), (…	Glycolysis/Gluconeogenesis			['Rv0070c', 'Rv1093']	ser__L_c + thf_c --> gly_c + h2o_c + mlthf_c	6.79434e-08
ALAALAD	44.2265	1.04283e-10	[(0.9999999999755186, 22), (0.9549081973028828, 19), (0.9549081973028827, 9), (0.9945374851305566, 7), (0.9999999990650982, 5), (0.9549081963924624, 4), (0.9999999999755178, 4), (0.9999999999755187, 4), (0.9549081973028826, 3), (0.9999999990650983, 3), (0.9945374851305558, 3), (0.99976132305468, 3), (0.9549081963924622, 3), (0.9945374851305556, 3), (0.9999999999895468, 3), (0.9549081973066091, 2)…	Membrane Metabolism	D-alanine-D-alanine dipeptidase		['Rv3330', 'Rv2911']	alaala_c + h2o_c --> 2.0 ala__D_c	1.11896e-07
EX_4abz	44.1529	1.07845e-10	[(0.2951373849718969, 289), (0.0006928343479023733, 8), (0.0006928343479022067, 3), (0.25286692781941106, 3), (0.7951373849711212, 3), (0.0006928343479025953, 2), (0.0006928343478994867, 2), (0.0006928343479019847, 2), (5.943821161855843e-13, 2), (0.25286692781936154, 1), (0.7949669151703543, 1), (0.0006928343479370677, 1), (0.0006928421027455853, 1), (0.3387032205748006, 1), (0.3760983108246371,…	Exchange			[]	4abz_e -->	1.15718e-07
PC	43.2463	1.63255e-10	[(0.5, 331), (1.0, 3), (0.8747601739986612, 1), (0.7971461385026426, 1), (0.8234446390960544, 1), (0.8308043668987631, 1), (0.8130982882171878, 1), (0.5521651696000236, 1), (0.9811442327699917, 1), (0.8793861910193078, 1), (0.8265617549075411, 1), (0.8418599229016481, 1), (0.9972596746005224, 1), (0.826561754907513, 1), (0.871521729774847, 1), (0.8326976301168513, 1), (0.870513547018686, 1), (0.8…	Citric Acid Cycle	pyruvate carboxylase		['Rv2967c']	atp_c + hco3_c + pyr_c --> adp_c + h_c + oaa_c + pi_c	1.75173e-07
CYO1a	42.3892	2.41849e-10	[(0.6442308074244346, 27), (0.44076880512428007, 23), (0.6442308074244345, 9), (0.6442308074244347, 5), (0.644230807424435, 5), (0.6442308074244343, 4), (0.4735586869680828, 4), (0.6442308074244352, 3), (0.6442308074244331, 3), (0.4757202868655752, 3), (0.6442308074244341, 3), (0.6442308074244338, 3), (0.7542639180731343, 2), (0.6442308074244351, 2), (0.7542639926222269, 2), (0.7498346945099142, …	Oxidative Phosphorylation	CYO1a		['Rv2196', 'Rv2195', 'Rv2194']	2.0 ficytc_c + 2.0 h_c + qh2_c --> 2.0 focytc_c + 2.0 h_e + q_c	2.59504e-07
DESAT16	40.3109	6.29734e-10	[(0.07842134069399687, 9), (0.688235362676238, 6), (0.7501001082394863, 4), (0.5732054949856422, 4), (0.07842444271617705, 4), (0.38684141018405427, 4), (0.5692843515564004, 4), (0.5692843515564006, 3), (0.7952733448766489, 3), (0.07842134069399692, 3), (0.0784244427161771, 3), (0.5692843515564003, 3), (0.680332069232626, 3), (0.5692874535785806, 3), (0.750100108239486, 3), (0.9904889353428906, 2…	Fatty Acid Metabolism	Palmitoyl CoA desaturase n C160CoA n C161CoA		['Rv3229c']	h_c + nadph_c + o2_c + pmtcoa_c --> 2.0 h2o_c + hdcoa_c + nadp_c	6.75705e-07
FACOAL160	40.3058	6.31217e-10	[(0.5732055603182646, 4), (0.750122227542819, 3), (0.6886245568265013, 3), (0.795295464177588, 3), (0.9903826877568456, 3), (0.4368677272483591, 3), (0.9903826871150676, 2), (0.5692763788137642, 2), (0.07875108776203307, 2), (0.688624556791245, 2), (0.5692752760770965, 2), (0.5692752760418391, 2), (0.7952954641775871, 2), (0.07908526265534804, 2), (0.5692752760418438, 2), (0.56927527604184, 2), (…	Fatty Acid Metabolism	Fatty acid CoA ligase hexadecanoate		['Rv1185c', 'Rv3826', 'Rv2590', 'Rv1529']	atp_c + coa_c + hdca_c --> amp_c + pmtcoa_c + ppi_c	6.77296e-07
GLYt2r	39.141	1.08204e-09	[(0.9999999999999958, 129), (0.9999999999999992, 15), (0.9918861181769345, 2), (0.9919483312691753, 2), (0.9919483399095606, 2), (0.9999999999999967, 2), (0.9924938815050852, 2), (0.9923778109729082, 2), (0.9924532470696152, 2), (0.9919483312691777, 2), (0.9924532470696144, 1), (0.9920105484751929, 1), (0.992377810972909, 1), (0.9926099551863566, 1), (0.9924155270565398, 1), (0.9924155289596066, …	Transport	glycine reversible transport via proton symport		['Rv1704c']	gly_e + h_e <-- gly_c + h_c	1.16103e-06
FTHFD	38.4572	1.486e-09	[(0.5, 325), (1.0, 2), (0.5901491357786234, 1), (0.8926580627018683, 1), (0.5746712111078836, 1), (0.8673966595863328, 1), (0.8121837869618471, 1), (0.5828706257693915, 1), (0.5827569329094483, 1), (0.5787423003728965, 1), (0.5816212711866765, 1), (0.6252513938479642, 1), (0.8127982719467752, 1), (0.5942659340642047, 1), (0.6009643216216575, 1), (0.8655828235767266, 1), (0.6326470101013499, 1), (…	Folate Metabolism	formyltetrahydrofolate deformylase		['Rv2964']	10fthf_c + h2o_c --> for_c + h_c + thf_c	1.59448e-06
NAt3_1	38.1844	1.68683e-09	[(0.49088568048324205, 68), (3.044838686738771e-13, 32), (4.98434626905464e-13, 19), (3.0459489097633963e-13, 6), (4.986011603591578e-13, 6), (3.040952906152583e-13, 5), (3.05316535942346e-13, 5), (3.060936920595836e-13, 4), (4.982680934517703e-13, 4), (5.062616992290714e-13, 4), (3.113117402753218e-13, 3), (4.968803146709888e-13, 3), (3.1192236293886566e-13, 3), (5.040412531798211e-13, 3), (4.99…	Transport	Sodium proton antiporter HNA is 11		['Rv2287']	na1_c --> na1_e	1.80997e-06
NAKtr	38.1844	1.68683e-09	[(0.49088568048324205, 68), (3.0459489097633963e-13, 36), (4.984901380566953e-13, 18), (4.982680934517703e-13, 5), (3.05316535942346e-13, 5), (3.0492795788372717e-13, 5), (3.040952906152583e-13, 4), (3.060936920595836e-13, 4), (4.98212582300539e-13, 4), (4.985456492079265e-13, 4), (4.987121826616203e-13, 4), (5.069833441950777e-13, 3), (3.113117402753218e-13, 3), (4.983791157542328e-13, 3), (4.97…	Transport	NAKtr		['Rv3236c']	k_c + na1_e --> k_e + na1_c	1.80997e-06
EX_lac_L	37.6478	2.16519e-09	[(0.7137606294512545, 2), (0.7137606294512542, 2), (1.0, 2), (0.9734762245355473, 1), (0.9532584746043475, 1), (0.7854677387281006, 1), (0.7137606290419994, 1), (0.8938417394797171, 1), (0.7897045215381273, 1), (0.7653287161951499, 1), (0.3542510442452238, 1), (0.7789795399124302, 1), (0.8461880315403028, 1), (0.9802246797936528, 1), (0.521232058410117, 1), (0.29540117915943737, 1), (0.7705421865…	Exchange			[]	lac__L_e -->	2.32325e-06
MME	37.109	2.7831e-09	[(0.0, 260), (1.27675647831893e-15, 65), (1.0602629885170245e-14, 50)]	Fatty Acid Metabolism	methylmalonyl-CoA epimerase		['Rv0855', 'Rv1322A', 'Rv1143']	mmcoa__R_c <-- 0.001 aqcobal_c + mmcoa__S_c	2.98627e-06
ACALDi	37.0289	2.88911e-09	[(0.9036611480546839, 1), (0.7890720145891122, 1), (0.31720127833334083, 1), (0.721177893125351, 1), (0.7239353209475303, 1), (0.7155076631732848, 1), (0.9016121478653056, 1), (0.4510908320823342, 1), (0.9108373459080026, 1), (0.49460036655662143, 1), (0.5816111991962877, 1), (0.6930142072021979, 1), (0.7551849187014206, 1), (0.42855336372167985, 1), (0.5980413782255531, 1), (0.6253877651028893, …	Pyruvate Metabolism			['Rv3535c']	acald_c + coa_c + nad_c --> accoa_c + h_c + nadh_c	3.10001e-06
TRDR	35.4048	6.17477e-09	[(0.2801927271947875, 1), (0.5148965913319576, 1), (0.9999325905854444, 1), (0.2987786750340005, 1), (0.43844416943042996, 1), (0.8097811758930693, 1), (0.21798377391123785, 1), (0.7499828544552588, 1), (0.6152714891145703, 1), (0.5301425064338687, 1), (0.030916927621232645, 1), (0.5301425032997003, 1), (0.2801926437004667, 1), (0.9999726014985576, 1), (0.9076192611832113, 1), (0.0641891530555665…	Purine and Pyrimidine Biosynthesis	thioredoxin reductase (NADPH)		['Rv3913']	h_c + nadph_c + trdox_c --> nadp_c + trdrd_c	6.62553e-06
L_LACt2r	35.1526	6.95013e-09	[(0.08544447408023516, 170), (1.3877787807814457e-15, 3), (0.10207911372527957, 2), (0.04402812000868253, 2), (0.0026117659371298896, 2), (0.02652377546445417, 1), (0.04674152539565374, 1), (0.09123558410060496, 1), (0.3706088161023367, 1), (0.01977532020634848, 1), (0.1316847106906877, 1), (0.33256106923506207, 1), (0.16409427104354452, 1), (0.16477808245837366, 1), (0.140781599181042, 1), (0.21…	Transport	L lactate reversible transport via proton symport		['Rv0191']	h_e + lac__L_e <=> h_c + lac__L_c	7.45749e-06
HMPK1	34.4226	9.79328e-09	[(0.9999999841468796, 13), (0.9962514564415617, 7), (8.391417682940272e-08, 4), (0.9999999999814655, 4), (0.496251514234939, 3), (0.9925028253301812, 3), (0.5000000261207995, 3), (0.9962514722612217, 3), (0.49625289835135883, 2), (0.9999999999816602, 2), (4.2003919620281494e-08, 2), (8.391417033459803e-08, 2), (4.200391623410127e-08, 2), (0.9999999999983903, 2), (0.9999999841468794, 2), (4.176456…	Cofactor and Prosthetic Group Biosynthesis	hydroxymethylpyrimidine kinase (ATP)		['Rv0422c']	4ahmmp_c + atp_c --> 4ampm_c + adp_c + h_c	1.05082e-05
FAD_14	33.8926	1.25681e-08	[(0.4689172607001963, 55), (0.4999999999999996, 33), (0.8129477708276724, 19), (0.505021705040827, 18), (0.5949151369365335, 14), (0.5949151369365336, 13), (0.2837674151445625, 10), (0.5949154272432249, 9), (0.7483076205042107, 9), (0.47445238930520073, 8), (0.3786825520810965, 6), (0.7300282883457948, 6), (0.7881151177391474, 6), (0.6686461164407798, 5), (0.5050218542336398, 4), (0.3114961520051…	Beta oxidation of unsaturated fatty acids		['Rv3139', 'Rv3516']	['Rv3141', 'Rv2831', 'Rv3556c', 'Rv2500c', 'Rv0975c', 'Rv3544c', 'Rv1933c', 'Rv2679', 'Rv3573c', 'Rv1912c', 'Rv0971c', 'Rv3560c', 'Rv1070c', 'Rv2724c', 'Rv3774', 'Rv0632c', 'Rv1074c', 'Rv3505', 'Rv0244c', 'Rv0673', 'Rv1715', 'Rv3504', 'Rv1071c', 'Rv0400c', 'Rv0972c', 'Rv1935c', 'Rv0131c', 'Rv3562', 'Rv3797', 'Rv3761c', 'Rv0468', 'Rv0859', 'Rv3373', 'Rv0672', 'Rv2486', 'Rv3374', 'Rv1472', 'Rv3516'…	coa_c + fad_c + nad_c + odecoa_c --> accoa_c + fadh2_c + hdcoa_c + nadh_c	1.34856e-05
NADH5	31.4415	4.00668e-08	[(0.16090492402299789, 132), (0.005842732279828678, 7), (1.0428324870304095e-11, 4), (1.0428213848001633e-11, 4), (1.0427991803396708e-11, 4), (9.851579152453384e-08, 4), (0.0058427322798290104, 3), (1.042843589260656e-11, 3), (1.0428657937211483e-11, 3), (9.851579130248922e-08, 3), (0.11293414059135375, 3), (0.112934140591354, 2), (0.004527559728355279, 2), (1.0434431096939534e-11, 2), (0.0, 2),…	Oxidative Phosphorylation	NADH dehydrogenase (ubiquinone-8 )	['Rv1854c']	['Rv1854c', 'Rv0392c']	h_c + nadh_c + q8_c --> nad_c + q8h2_c	4.29917e-05
HMPK4	31.119	4.67008e-08	[(0.5, 22), (1.9240165016753963e-13, 14), (0.9999999841621393, 7), (0.9999999999999596, 7), (0.9999999999999614, 6), (0.9999999999985262, 6), (0.9999999999967999, 5), (0.9999999841589393, 5), (2.0073609441340068e-11, 4), (0.9999999999999591, 4), (0.9999999999974183, 4), (0.9999999999974182, 4), (1.3841167281758437e-06, 4), (1.3778422847110505e-12, 3), (0.0, 3), (0.9999999999999598, 3), (0.4999999…	Cofactor and Prosthetic Group Biosynthesis	HMPK4		['Rv0422c']	4ahmmp_c + gtp_c --> 4ampm_c + gdp_c + h_c	5.011e-05
PREPTTA	30.9287	5.11255e-08	[(0.0006560900433252295, 64), (5.003667004899182e-06, 11), (0.0006560900433252262, 10), (0.00013949440851064663, 6), (0.0006560900433252296, 5), (5.003667005842871e-06, 4), (5.003667007008605e-06, 4), (0.3790160406196149, 3), (5.003667003067314e-06, 3), (0.0006560900433252254, 3), (0.0006560900433252294, 3), (0.7569936723565354, 2), (5.0036670048436704e-06, 2), (0.18977070984311464, 2), (0.000793…	Membrane Metabolism	PREPTTA		[]	ACP_c + prephthcoa_c <=> coa_c + prephthACP_c	5.48577e-05
FACOALPREPH	30.9287	5.11255e-08	[(0.0006560900433252334, 104), (0.0006560900433252278, 19), (5.003667004899182e-06, 11), (0.00013949440851064495, 8), (0.0007938315709883745, 4), (5.003667005842871e-06, 4), (5.003667007008605e-06, 4), (0.4392297827832849, 3), (0.43922978278330876, 3), (0.4392297827832783, 3), (0.3790160406196149, 3), (5.003667003067314e-06, 3), (5.0036670048436704e-06, 2), (0.1897707098431147, 2), (0.43922978278…	Membrane Metabolism	FACOALPREPH	['Rv2930']	['Rv2930']	atp_c + coa_c + prephth_c <=> amp_c + ppi_c + prephthcoa_c	5.48577e-05
MMCD	29.8421	8.58134e-08	[(0.5, 67), (0.3629695903577054, 11), (0.3629694680505793, 11), (0.9999999999933578, 5), (0.13962284909308081, 4), (0.40123465104278067, 3), (0.36296946805058483, 2), (0.36296946805059116, 2), (0.36296946805050234, 2), (0.48698370189608703, 2), (0.4976186021918676, 2), (9.518424481935739e-08, 2), (0.36296946805058217, 2), (0.3629694680505837, 2), (0.36296946805057917, 2), (0.1396228490930772, 2),…	Fatty Acid Metabolism	Methylmalonyl-CoA decarboxylase		['Rv3799c']	h_c + mmcoa__S_c --> co2_c + ppcoa_c	9.20778e-05
GLYCTO3	29.7017	9.17651e-08	[(0.5, 318), (0.0, 4), (4.195792757677452e-08, 1), (2.7503827144115256e-06, 1), (2.7503833887054796e-06, 1), (4.198102082630939e-08, 1), (4.195760100467183e-08, 1), (4.1957950724924586e-08, 1), (4.198196229543427e-08, 1), (4.195626202019298e-08, 1), (4.195715430643787e-08, 1), (4.195712138832519e-08, 1), (4.195746977631032e-08, 1), (4.195548797270021e-08, 1), (4.1995752542156595e-08, 1), (4.19578…	Glyoxylate Metabolism	Glycolate oxidase		['Rv1257c']	glyclt_c + mqn8_c --> glx_c + mql8_c	9.8464e-05
SHSL1r	29.6305	9.49396e-08	[(0.20997253191604304, 6), (0.5352009533761835, 3), (0.6663822696520081, 2), (0.29765097521918804, 2), (0.29764788584136315, 2), (0.19769172548307465, 1), (0.6663822696436912, 1), (0.6629653791978678, 1), (0.6663822696496917, 1), (0.20995948484524934, 1), (0.6663967292403579, 1), (0.16985687326399618, 1), (0.42294928620747885, 1), (0.13123392204279374, 1), (0.5352050658895504, 1), (0.197690702375…	Cysteine and methionine metabolism			['Rv1079']	cys__L_c + suchms_c <=> cyst__L_c + h_c + succ_c	0.00010187
DM_psd5p_c	29.432	1.04392e-07	[(0.5000012713973059, 300), (0.5002861319624312, 4), (0.9999999990106874, 3), (6.109140025190029e-06, 3), (0.9999998648687338, 2), (1.2723866184005672e-06, 2), (0.5002849677639946, 2), (0.5348691551400291, 2), (0.5002848935618532, 2), (0.9999997508134515, 1), (0.9999999023259409, 1), (0.4999999990106874, 1), (0.9999996472444804, 1), (0.9999985013559811, 1), (0.9999996123128216, 1), (0.50000126878…	Intracellular demand	psd5p_c Demand reaction		[]	psd5p_c -->	0.000112013
EX_succ	28.2133	1.87194e-07	[(0.4095221346869966, 1), (0.3190782147015331, 1), (0.3506268002693548, 1), (0.5098435124873949, 1), (0.5304950956071458, 1), (0.49359838046264626, 1), (0.721634525547171, 1), (0.5639424794063197, 1), (0.489569982063335, 1), (0.7466134968553713, 1), (0.611642699989877, 1), (0.3279865337832442, 1), (0.6493583183193341, 1), (0.5958586719908298, 1), (0.4965462451871868, 1), (0.5980731056756765, 1), …	Exchange			[]	succ_e -->	0.000200859
SUCCt2r	28.2133	1.87194e-07	[(0.5904778653130034, 1), (0.6809217853000319, 1), (0.649373199732997, 1), (0.49015648751255614, 1), (0.4695049043928543, 1), (0.5064016195372968, 1), (0.278365474452829, 1), (0.4360575205936317, 1), (0.5104300179366269, 1), (0.2533865031446133, 1), (0.3883573000100836, 1), (0.6720134662180641, 1), (0.350641681680666, 1), (0.4041413280133964, 1), (0.5034537548164693, 1), (0.4019268943242801, 1), …	Transport	Succinate transport via proton symport		['Rv2443']	h_e + succ_e <-- h_c + succ_c	0.000200859
ICL	27.9608	2.11339e-07	[(0.08814726681248254, 2), (0.24468549266343553, 2), (0.09056017932801069, 1), (0.529936322648195, 1), (0.5657047703474607, 1), (0.2957975145481379, 1), (0.29465628278526695, 1), (0.2946108435885117, 1), (0.9452138899092895, 1), (0.5657052164426293, 1), (0.8440467690585869, 1), (0.9922145871133388, 1), (0.5719814910701279, 1), (0.872208091450102, 1), (0.9618155304650593, 1), (0.8611972396930678, …	Glyoxylate Metabolism	Isocitrate lyase		['Rv0467', 'Rv1915', 'Rv1916']	icit_c --> glx_c + succ_c	0.000226767
ETHAt	26.9852	3.38066e-07	[(1.311561490524582e-07, 71), (0.5000001310018889, 19), (0.49999984940563136, 8), (0.16994415490326326, 7), (0.21738793974394544, 6), (0.9999998492513713, 5), (0.49999995137337716, 5), (0.3870654241523561, 5), (0.21865508891595226, 5), (1.3115614877490245e-07, 4), (1.5473650138986272e-10, 4), (0.3870654241523555, 4), (0.4448884018909586, 3), (0.49999995137337755, 3), (0.2660988737566345, 3), (1.5…	Transport	Ethanolamine transport via diffusion extracellular		[]	etha_e <-- etha_c	0.000362745
EX_etha	26.9852	3.38066e-07	[(0.999999868843851, 71), (0.4999998689981405, 18), (0.8300558450967368, 10), (0.6129345758476439, 8), (0.5000001505943688, 8), (0.9999999998452636, 7), (1.5074865830449826e-07, 6), (0.7826120602560546, 6), (0.7813449110840478, 6), (0.500000048626623, 5), (0.9999998688438512, 4), (0.6129345758476445, 4), (0.7826120602560545, 4), (0.7813445682347571, 4), (0.5000001505943683, 3), (0.555111598109041…	Exchange			[]	etha_e -->	0.000362745
YUMPS	26.4437	4.39093e-07	[(0.5010910061906464, 260), (0.5074374225879373, 15), (0.031277372392714886, 4), (0.41444295771588924, 3), (0.031280936759418065, 3), (0.9698147720425963, 2), (0.969814554418343, 2), (0.9698148963891486, 2), (0.4950034782461837, 2), (0.5075437383874669, 2), (0.4717943564260386, 1), (0.976161074384605, 1), (0.9698148094998035, 1), (0.5004734295272247, 1), (0.9698134085298435, 1), (0.96981451948668…	Purine and Pyrimidine Biosynthesis	yUMP synthetase		['Rv3300c', 'Rv2793c']	r5p_c + ura_c <=> h2o_c + psd5p_c	0.000471146
ADNK3	24.4236	1.1701e-06	[(0.5, 7), (0.9999999552392353, 2), (0.8896250152827234, 2), (0.5883354240848232, 2), (0.9901734618305059, 2), (0.9999999552392183, 2), (0.9803469684217256, 2), (1.0, 2), (0.6716195046293536, 1), (0.5805317659271728, 1), (0.9092781954140938, 1), (0.5907259467423371, 1), (0.8970635296249193, 1), (0.49180332522702613, 1), (0.980346968421278, 1), (0.6630568295374142, 1), (0.5028843992822223, 1), (0.…	Nucleotide Salvage Pathway	ADNK3		['Rv2202c']	adn_c + gtp_c --> amp_c + gdp_c + h_c	0.00125552
FACOAL180	23.1434	2.18642e-06	[(0.64946502854451, 39), (0.5335571998158073, 27), (0.36204425035776355, 18), (0.6494657952266398, 14), (0.5335571998158072, 14), (0.2866366385841802, 13), (0.5335579664979371, 12), (0.7817262057672418, 8), (0.5335572112784901, 7), (0.20144862460953863, 5), (0.36204464631539535, 4), (0.34846728903109636, 4), (0.5335576072361219, 3), (0.32805973756832135, 3), (0.533557595773439, 3), (0.70832784068…	Fatty Acid Metabolism	fatty-acid--CoA ligase (octadecanoate)	['Rv2930']	['Rv1750c', 'Rv1925', 'Rv2948c', 'Rv0404', 'Rv1193', 'Rv1058', 'Rv1549', 'Rv2941', 'Rv3089', 'Rv1521', 'Rv0166', 'Rv2187', 'Rv0551c', 'Rv1206', 'Rv2505c', 'Rv3513c', 'Rv1550', 'Rv2950c', 'Rv0214', 'Rv3826', 'Rv1529', 'Rv1185c', 'Rv2590', 'Rv0099', 'Rv2930', 'Rv3801c', 'Rv3561', 'Rv3515c', 'Rv1427c', 'Rv0270', 'Rv3506', 'Rv0119', 'Rv0035', 'Rv0852']	atp_c + coa_c + ocdca_c --> amp_c + ppi_c + stcoa_c	0.00234603
CYSTL	23.0508	2.28778e-06	[(0.9999343071798443, 9), (0.9999343110058406, 6), (0.9999343071798441, 5), (0.49993430718140447, 4), (0.9997158927922154, 2), (0.9999343071798432, 2), (0.9999343071798903, 2), (0.5785618578852114, 2), (0.9999343110058395, 2), (0.9999343110058408, 2), (0.5681465466925336, 1), (0.08134408536487596, 1), (0.1258332602598429, 1), (0.5785678809156738, 1), (0.5785678828214713, 1), (0.9997158673472265, …	Cysteine and methionine metabolism	Cystathionine beta-lyase		['Rv2294', 'Rv0075']	cyst__L_c + h2o_c --> hcys__L_c + nh4_c + pyr_c	0.00245479
ACt2r	22.5921	2.86474e-06	[(0.4975725885337826, 4), (0.4975725885337832, 3), (0.4995779837727817, 3), (0.499731795810128, 2), (0.4995110135967702, 2), (0.4975725884180286, 2), (0.4995110164677021, 2), (0.497572588533784, 2), (0.4992716554454163, 2), (0.49951101359677097, 2), (0.4997987659861387, 2), (0.4975725885337837, 2), (0.4995779837727814, 2), (0.49973179181125243, 2), (0.4995110134810165, 2), (0.49757258932837, 2), …	Transport	acetate reversible transport via proton symport		[]	ac_e + h_c <-- ac_c + h_e	0.00307387
EX_ac	22.5921	2.86474e-06	[(0.5024274114662161, 4), (0.5002682041898721, 2), (0.5004889864032299, 2), (0.50242741158197, 2), (0.5004889873135712, 2), (0.5004889836480523, 2), (0.5002012340138613, 2), (0.502427411466215, 2), (0.5004220162272186, 2), (0.5002682081887475, 2), (0.5004889865189835, 2), (0.5004220162956905, 2), (0.5024274114662154, 2), (0.50048898640323, 2), (0.5023604403798635, 2), (0.5004220162272184, 2), (0.…	Exchange			[]	ac_e -->	0.00307387
NTRIR2x	22.2195	3.4399e-06	[(0.7777850271899202, 275), (0.9917204366827937, 26), (0.7777850533311519, 20), (0.8564997235728771, 4), (0.902940354349796, 4), (0.7860586699555463, 2), (0.7829865599000669, 2), (0.7776220627514474, 2), (0.7775708782197616, 2), (0.28606581172889545, 2), (0.898084455976252, 1), (0.7774934720034876, 1), (0.763827444709655, 1), (0.7164418462952192, 1), (0.7778124424060905, 1), (0.7777854454496275, …	Redox Metabolism	Nitrite Reductase (NADH)		['Rv0253', 'Rv0252']	5.0 h_c + 3.0 nadh_c + no2_c --> 2.0 h2o_c + 3.0 nad_c + nh4_c	0.00369101
FACOAL80	21.2006	5.68187e-06	[(0.5111181162136507, 32), (0.4082109445118779, 15), (0.40821093781367035, 14), (0.40821093781367085, 13), (0.5224775326157594, 9), (0.40821094451187745, 7), (0.5007765412151595, 7), (0.5194906457932329, 6), (0.518127298974244, 6), (0.5131373722851296, 6), (0.5194906457932356, 5), (0.610212101408958, 4), (0.5131373722851323, 4), (0.6261518793939085, 4), (0.6102121014089552, 4), (0.436769970360867…	Fatty Acid Metabolism	FACOAL80		['Rv1185c', 'Rv2590', 'Rv0099', 'Rv3826', 'Rv1529']	atp_c + coa_c + octa_c <=> amp_c + occoa_c + ppi_c	0.00609665
PEAMNO	21.0269	6.19068e-06	[(0.5063318097946035, 64), (0.9992315507179848, 57), (0.5000000000000565, 34), (0.999231547471507, 21), (0.4853138608474715, 17), (0.9992315507179849, 16), (0.6829168934833743, 8), (0.6831984521108552, 5), (0.6829168934833744, 4), (0.5063318097946043, 3), (0.48531386060248444, 3), (0.9999999999999993, 3), (0.4853138608474716, 3), (0.5063318097946036, 3), (0.4853138606024846, 3), (0.48531386060248…	Tyrosine, Tryptophan, and Phenylalanine Metabolism	PEAMNO		['none']	h2o_c + o2_c + peamn_c --> h2o2_c + nh4_c + pacald_c	0.0066426
PACt2r	21.0269	6.19068e-06	[(0.49366819020539654, 64), (0.0007684492820152489, 38), (0.0007684492820153044, 35), (0.49999999999994355, 34), (0.0007684525284928911, 18), (0.5146861391525286, 16), (0.3170831065166258, 8), (0.5146861391525284, 7), (0.3170831065166257, 4), (0.31680154788914494, 4), (0.4936681902053963, 4), (0.0007684525284928356, 3), (0.4936681902053957, 3), (0.5146861393975156, 3), (7.216449660063518e-16, 3),…	Transport	PACt2r		['none']	h_e + pac_e <-- h_c + pac_c	0.0066426
ALDD19x	21.0269	6.19068e-06	[(0.9992315507179848, 73), (0.5063318097946035, 64), (0.5000000000000565, 34), (0.999231547471507, 21), (0.4853138608474715, 17), (0.6829168934833741, 8), (0.6831984521108551, 5), (0.6829168934833743, 4), (0.5063318097946043, 3), (0.48531386060248444, 3), (0.9999999999999993, 3), (0.4853138608474716, 3), (0.5063318097946036, 3), (0.4853138606024846, 3), (0.48531386060248427, 2), (0.84535325427510…	Tyrosine, Tryptophan, and Phenylalanine Metabolism			['Rv2858c']	h2o_c + nad_c + pacald_c --> 2.0 h_c + nadh_c + pac_c	0.0066426
PHYCBOXL	21.0269	6.19068e-06	[(0.9992315507179854, 73), (0.5063318097946042, 62), (0.5, 35), (0.9992315474715077, 19), (0.4853138608474722, 16), (0.6829168934833386, 12), (0.6831984521108194, 5), (0.48531386084747224, 4), (0.506331809794605, 3), (0.4853138606024851, 3), (1.0, 3), (0.5063318097946041, 3), (0.5063318097946043, 3), (0.48531386060248527, 3), (0.9992315474715078, 2), (0.48531386060248494, 2), (0.3712904783599647,…	Tyrosine, Tryptophan, and Phenylalanine Metabolism	PHYCBOXL		['Rv2531c']	h_c + phe__L_c --> co2_c + peamn_c	0.0066426
EX_pac	21.0269	6.19068e-06	[(0.9992315507162342, 69), (0.5063318097935345, 45), (0.499999999998939, 24), (0.9992315474697566, 21), (0.4853138608481386, 18), (0.6829168934816982, 4), (0.682916893481698, 4), (0.5063318097935344, 4), (0.5063318097935353, 3), (0.4853138606031515, 3), (0.48531386084813866, 3), (0.6831984521091788, 3), (0.4853138606031517, 3), (0.6829168934817182, 2), (0.48531386060315135, 2), (0.999999999997237…	Exchange			[]	pac_e -->	0.0066426
ACKr	20.9447	6.44717e-06	[(0.4999999999999933, 294), (0.579212470824536, 10), (0.5792124708245221, 5), (0.9999999999999061, 3), (0.579212470824522, 3), (0.0, 3), (0.9999999999999933, 3), (0.5276910374814967, 2), (0.49999999999999206, 2), (0.49999999999999195, 2), (0.3179946420588101, 1), (0.57921247082453, 1), (0.5792124708245003, 1), (0.3104196339063868, 1), (0.06795617841797413, 1), (0.10251810959235819, 1), (0.1460852…	Pyruvate Metabolism	acetate kinase		['Rv0409']	ac_c + atp_c <=> actp_c + adp_c	0.00691781
PYDXNK	20.8329	6.81343e-06	[(0.6647368020192665, 1), (0.867500474811127, 1), (0.4765971298881552, 1), (0.8674952216396186, 1), (0.6647304891333476, 1), (0.6648175517823063, 1), (0.664737658597339, 1), (0.2738346437796153, 1), (0.6647302536319497, 1), (0.8674992748923707, 1), (0.3622996629467128, 1), (0.3909637108848312, 1), (0.6647315488207788, 1), (0.9782138631320565, 1), (0.6647270104081109, 1), (0.6647310606952157, 1), …	Glyoxylate Metabolism	pyridoxine kinase		[]	glx_c + h_c + nadh_c + nh4_c --> gly_c + h2o_c + nad_c	0.00731081
EX_for	20.7857	6.97448e-06	[(0.5, 363), (0.9420089013856928, 1), (0.999992492393183, 1), (0.9999924923931397, 1), (0.9999924923935009, 1), (0.9999924923932619, 1), (0.9999927994344713, 1), (0.9504224899238118, 1), (0.999992799434771, 1), (0.0, 1), (1.0, 1), (0.5336269384688712, 1), (0.991275204571811, 1)]	Exchange			[]	for_e -->	0.00748362
MYCOPP	20.6228	7.55957e-06	[(0.35112112440703536, 37), (0.35112122100378773, 36), (0.3511211244070358, 22), (0.19351543462314336, 4), (0.19351871109802854, 4), (0.19351871109820973, 3), (0.33314855908519103, 2), (0.10117447447656717, 2), (0.3424266638932707, 2), (0.3511212210037913, 2), (0.19351697783162347, 2), (0.10117447447656763, 2), (0.19352025430868292, 2), (0.3511212210039618, 2), (0.35112122100379484, 2), (0.351121…	Mycolic acid pathway	MNXR90581		['Rv3802c']	c78mycolateACP_c + ppm_c --> ACP_c + c78mycolatepp_c	0.00811142
MYCOE	20.6228	7.55957e-06	[(0.35112122100378773, 36), (0.3511211244070349, 36), (0.35112112440703536, 23), (0.19351543462313936, 4), (0.193518711098025, 4), (0.19351871109820973, 3), (0.3331485590851906, 2), (0.1011744744765526, 2), (0.3511212210037913, 2), (0.3272485256735327, 2), (0.19351697783162303, 2), (0.10117447447655302, 2), (0.19352025430867936, 2), (0.3511212210039618, 2), (0.35112122100383747, 1), (0.9242145606…	Mycolic acid pathway	MYCOE		[]	ACP_c + 1.75 h2o_c + 0.25 kmycolate_c + 0.25 mkmycolate_c + 0.25 mmycolate_c + 0.25 mycolate_c --> c78mycolateACP_c + 1.5 co2_c + 6.0 h_c	0.00811142
ALAALAr	20.5569	7.81038e-06	[(0.9945374842390594, 8), (0.5076274805919098, 7), (0.4625356779901442, 6), (0.7141581872305498, 6), (0.9999999990990913, 3), (0.7592499898323154, 3), (0.8796249947349137, 2), (0.46253567745172325, 2), (0.9999999990990915, 2), (0.46253567797559225, 2), (0.7592499898323153, 2), (0.5076274805919099, 2), (0.35759382577024007, 1), (0.4515608211477612, 1), (0.5328789752480259, 1), (0.9083835169353299,…	Arabinogalactan biosynthesis	D-alanine-D-alanine ligase (reversible)	['Rv2981c']	['Rv2981c']	2.0 ala__D_c + atp_c --> adp_c + alaala_c + h_c + pi_c	0.00838053
MTHFC	20.5231	7.94218e-06	[(6.622450980683318e-05, 1), (9.455503694578288e-05, 1), (9.644817202318459e-05, 1), (9.47110543613643e-05, 1), (9.47110391705478e-05, 1), (0.0004866001685076334, 1), (6.622447634997176e-05, 1), (0.08546967348063231, 1), (0.00011556977842121231, 1), (9.471104634922561e-05, 1), (4.974381430861152e-05, 1), (0.032710030274699875, 1), (6.622459069131458e-05, 1), (0.004026179330040236, 1), (0.00010579…	Folate Metabolism	methenyltetrahydrofolate cyclohydrolase		['Rv3356c']	h2o_c + methf_c --> 10fthf_c + h_c	0.00852196
MTHFD	20.5231	7.94218e-06	[(6.622450980683404e-05, 1), (9.455503694578288e-05, 1), (9.644817202318547e-05, 1), (9.47110543613643e-05, 1), (9.47110391705478e-05, 1), (0.0004866001685076334, 1), (6.622447634997176e-05, 1), (0.0854696734806323, 1), (0.00011556977842121231, 1), (9.471104634922561e-05, 1), (4.974381430861152e-05, 1), (0.032710030274699875, 1), (6.622459069131458e-05, 1), (0.004026179330040236, 1), (0.000105797…	Folate Metabolism	methylenetetrahydrofolate dehydrogenase (NADP)		['Rv3356c']	mlthf_c + nadp_c --> methf_c + nadph_c	0.00852196
MYCON3	19.8736	1.09594e-05	[(0.35650860989614674, 57), (0.35650871945300233, 36), (0.18885265432268827, 5), (0.3565087194530059, 5), (0.10655263340654121, 4), (0.1888558865453143, 3), (0.3565086098961432, 3), (0.3385360445742949, 2), (0.18885588654550567, 2), (0.3565086098964203, 2), (0.3565086098962391, 2), (0.3500017362400998, 2), (0.35650860989607924, 2), (0.35650860989613964, 2), (0.18885423558331915, 2), (0.3565086098…	Mycolic Acid Biosynthesis	MYCON3		['Rv3800c']	chexccoa_c + 2.0 h2o_c + kmeroacidcyc2AMP_c --> amp_c + co2_c + coa_c + 2.0 h_c + kmycolate_c	0.0117594
FAMPL3	19.8736	1.09594e-05	[(0.356508719452997, 37), (0.35650860989614097, 35), (0.35650860989614186, 24), (0.18885265432269227, 4), (0.18885588654531785, 4), (0.35650871945300056, 3), (0.18885588654549904, 3), (0.3385360445742971, 2), (0.3500017362401002, 2), (0.18885423558331516, 2), (0.10655263340654166, 2), (0.3565086098961375, 2), (0.3565086098963257, 2), (0.35650860989609123, 2), (0.35650871945300766, 2), (0.35650871…	Mycolic Acid Biosynthesis	FAMPL3		['Rv3801c']	amp_c + h_c + kmeroacidcyc2ACP_c --> ACP_c + kmeroacidcyc2AMP_c	0.0117594
MYC1CYC3	19.8736	1.09594e-05	[(0.35650860989614674, 49), (0.35650871945300233, 31), (0.3565086098961432, 11), (0.3565087194529988, 6), (0.18885265432268827, 5), (0.3565087194530059, 5), (0.10655263340654121, 4), (0.1888558865453143, 3), (0.3385360445742949, 2), (0.18885588654550567, 2), (0.3565086098964203, 2), (0.3565086098962391, 2), (0.3500017362400998, 2), (0.35650860989607924, 2), (0.35650860989613964, 2), (0.1888542355…	Mycolic Acid Biosynthesis	MYC1CYC3		['Rv0470c']	amet_c + kmeroacidACP_c --> ahcys_c + h_c + kmeroacidcyc1ACP_c	0.0117594
MYC2CYC3	19.8736	1.09594e-05	[(0.35650860989614674, 49), (0.35650871945300233, 31), (0.3565086098961432, 11), (0.3565087194529988, 6), (0.18885265432268827, 5), (0.3565087194530059, 5), (0.10655263340654121, 4), (0.1888558865453143, 3), (0.3385360445742949, 2), (0.18885588654550567, 2), (0.3565086098964203, 2), (0.3565086098962391, 2), (0.3500017362400998, 2), (0.35650860989607924, 2), (0.35650860989613964, 2), (0.1888542355…	Mycolic Acid Biosynthesis	MYC2CYC3		['Rv0644c']	amet_c + kmeroacidcyc1ACP_c --> ahcys_c + h_c + kmeroacidcyc2ACP_c	0.0117594
IPDDI	19.6241	1.24062e-05	[(0.5, 327), (1.4812040483036526e-12, 11), (1.4782064461371647e-12, 4), (1.4814260929085776e-12, 3), (1.4795942249179461e-12, 2), (1.4794276914642523e-12, 2), (1.480426892186415e-12, 1), (1.531219595563016e-12, 1), (1.4898082767444976e-12, 1), (1.481703648664734e-12, 1), (1.1532996779806126e-12, 1), (1.4765966227514582e-12, 1), (1.4417911309294595e-12, 1), (1.478706046498246e-12, 1), (1.709798969…	Polyprenyl Metabolism	isopentenyl-diphosphate D-isomerase		['Rv1745c']	ipdp_c <=> dmpp_c	0.0133118
MBTK3	19.4357	1.36243e-05	[(1.0, 318), (0.5, 48), (0.0, 9)]	Mycobactin biosynthesis	MBTK3		['Rv1347c']	h_c + malACP_c + n6hlys_c --> ACP_c + n6hlysmal_c	0.0146189
VALt2r	19.0446	1.65545e-05	[(0.5568292031263391, 52), (0.32301779734843505, 1), (0.5230234517045189, 1), (0.4611105487346469, 1), (0.4940211997231273, 1), (0.46794845543701286, 1), (0.5752643538229211, 1), (0.6079131835700673, 1), (0.6322928412347579, 1), (0.5987762213864253, 1), (0.6183371679946112, 1), (0.19751410565644462, 1), (0.5869623513466856, 1), (0.4240296601074187, 1), (0.5576317819167633, 1), (0.3411984610363230…	Transport	L-valine reversible transport via proton symport		[]	h_e + val__L_e <-- h_c + val__L_c	0.017763
PTAr	18.7371	1.92986e-05	[(0.49993045637215, 290), (0.4999304563721514, 14), (0.4207875291754573, 10), (0.32607311170551523, 4), (8.715250743307479e-14, 3), (0.42078752917547113, 3), (0.4999304563721523, 3), (0.4207875291754713, 3), (0.9999304563721501, 3), (0.0, 3), (0.6819358143133356, 1), (0.4207875291754633, 1), (0.4207875291754929, 1), (0.689510822465759, 1), (0.931974277954175, 1), (0.8974123467797903, 1), (0.85384…	Pyruvate Metabolism	phosphotransacetylase		['Rv0408']	accoa_c + pi_c <-- actp_c + coa_c	0.0207074
ADNK1	18.7007	1.96522e-05	[(0.5883360210707449, 2), (0.588336021070758, 2), (0.5907242382100983, 1), (0.36289196934525614, 1), (0.9803461358850629, 1), (0.35269704790680784, 1), (0.3628919693452244, 1), (0.5689024292912417, 1), (0.27982865729929884, 1), (0.5052726677665839, 1), (0.27982864277224184, 1), (0.5907236582555205, 1), (0.49017348856178, 1), (0.5907236582554651, 1), (0.2798261814149152, 1), (0.36289287790804614, …	Nucleotide Salvage Pathway	adenosine kinase		['Rv2202c']	adn_c + atp_c --> adp_c + amp_c + h_c	0.0210868
FAMPL2	18.6305	2.03538e-05	[(0.3668494874606205, 38), (0.36684935302813404, 33), (0.36684935302813493, 26), (0.3668494874606276, 6), (0.1844903718323696, 4), (0.18449351911717837, 4), (0.18449351911737377, 3), (0.3488767877062795, 2), (0.36684935302814115, 2), (0.36684935302759847, 2), (0.36684935302805943, 2), (0.3668493530281314, 2), (0.116880512875424, 2), (0.18449515604845512, 2), (0.3668493530280772, 2), (0.3668493530…	Mycolic Acid Biosynthesis	FAMPL2		['Rv3801c']	amp_c + h_c + mmeroacidcyc2ACP_c --> ACP_c + mmeroacidcyc2AMP_c	0.0218396
MYCON2	18.6305	2.03538e-05	[(0.3668493530281314, 44), (0.36684948746061785, 30), (0.36684935302813493, 16), (0.3668494874606214, 9), (0.18449037183237316, 5), (0.36684935302812777, 5), (0.116880512875424, 4), (0.3668494874606285, 4), (0.18449351911718193, 4), (0.18449351911737732, 3), (0.34887678770627595, 2), (0.3668493530275949, 2), (0.36684935302805677, 2), (0.1844920087613442, 2), (0.18449515604845868, 2), (0.366849353…	Mycolic Acid Biosynthesis	MYCON2		['Rv3800c']	chexccoa_c + 2.0 h2o_c + mmeroacidcyc2AMP_c --> amp_c + co2_c + coa_c + 2.0 h_c + mmycolate_c	0.0218396
MYC1CYC2	18.6305	2.03538e-05	[(0.3668494874606205, 38), (0.36684935302813404, 33), (0.36684935302813493, 26), (0.1844903718323767, 4), (0.36684948746062407, 4), (0.1844935191171846, 4), (0.18449351911737288, 3), (0.3668494874606276, 3), (0.3488767877062795, 2), (0.3668493530281376, 2), (0.36684935302759847, 2), (0.18449200876134775, 2), (0.11688051287540979, 2), (0.18449515604845423, 2), (0.3668493530280772, 2), (0.366849353…	Mycolic Acid Biosynthesis	MYC1CYC2		['Rv0470c']	amet_c + mmeroacidACP_c --> ahcys_c + h_c + mmeroacidcyc1ACP_c	0.0218396
MYC2CYC2	18.6305	2.03538e-05	[(0.3668494874606205, 38), (0.36684935302813404, 33), (0.36684935302813493, 26), (0.1844903718323767, 4), (0.36684948746062407, 4), (0.1844935191171846, 4), (0.18449351911737288, 3), (0.3668494874606276, 3), (0.3488767877062795, 2), (0.3668493530281376, 2), (0.36684935302759847, 2), (0.18449200876134775, 2), (0.11688051287540979, 2), (0.18449515604845423, 2), (0.3668493530280772, 2), (0.366849353…	Mycolic Acid Biosynthesis	MYC2CYC2		['Rv0644c']	amet_c + mmeroacidcyc1ACP_c --> ahcys_c + h_c + mmeroacidcyc2ACP_c	0.0218396
MYCSacp56	18.0519	2.71846e-05	[(0.37664753340501367, 48), (0.3766466352709772, 47), (0.37664679327390793, 44), (0.3766476914079444, 43), (0.37664753340501456, 30), (0.3766466352709781, 21), (0.37336870852742177, 7), (0.32481480466363344, 6), (0.3248157027976699, 6), (0.12667024141465164, 6), (0.18405174848525796, 4), (0.18405481528879708, 4), (0.3733688665303525, 4), (0.18405481528899603, 3), (0.12667024141463748, 3), (0.3586…	Mycolic Acid Biosynthesis	MYCSacp56	['Rv1483', 'Rv2245']	['Rv1483', 'Rv0098', 'Rv2246', 'Rv2245']	42.0 h_c + hexc_c + 15.0 malACP_c + 30.0 nadph_c --> 14.0 ACP_c + 15.0 co2_c + 16.0 h2o_c + mmeroacidACP_c + 30.0 nadp_c	0.0291691
GLNS	17.9485	2.86306e-05	[(0.0311026109294133, 1), (0.35653127790617867, 1), (0.36786768517049495, 1), (0.36786710991873406, 1), (0.3678674956317991, 1), (0.449899507133523, 1), (0.13019196467939764, 1), (0.8704931476155251, 1), (0.04063286574363456, 1), (0.36786907535861246, 1), (0.12307091949332971, 1), (0.13019081104721408, 1), (0.1301906983135268, 1), (0.5124442795787698, 1), (0.443224254035158, 1), (0.03110260932655…	Alanine, Aspartate, and Glutamate Metabolism	glutamine synthetase		['Rv1878', 'Rv2220', 'Rv2860c', 'Rv2222c']	atp_c + glu__L_c + nh4_c --> adp_c + gln__L_c + h_c + pi_c	0.0307207
EX_co2	17.4265	3.72045e-05	[(0.37337957329752675, 1), (0.26119154371879916, 1), (0.8657900853418194, 1), (0.4518720772649689, 1), (0.6326370661749836, 1), (0.5633490973988866, 1), (0.8023082795464486, 1), (0.7431103672254331, 1), (0.6493541562736269, 1), (0.910402732559674, 1), (0.724153580508168, 1), (0.794199997477576, 1), (0.8387568839911479, 1), (0.46596226521675854, 1), (0.6306295328684541, 1), (0.7537954316362419, 1)…	Exchange			[]	co2_e -->	0.0399205
CO2t	17.4265	3.72045e-05	[(0.6266204267024733, 1), (0.738808456281201, 1), (0.13420991465818038, 1), (0.5481279227350311, 1), (0.3673629338250165, 1), (0.4366509026011134, 1), (0.19769172045355143, 1), (0.25688963277456683, 1), (0.3506458437263732, 1), (0.08959726744032626, 1), (0.2758464194918319, 1), (0.2058000025224243, 1), (0.16124311600885233, 1), (0.5340377347832415, 1), (0.36937046713154575, 1), (0.246204568363758…	Transport	CO2 transporter via diffusion		[]	co2_e <-- co2_c	0.0399205

## Sheet: isoniazid_MAC_shprice_GWAS
	F_value	pvalue	value_counts	name	corrected_pVal
ala__D_c	640.615	5.53547e-83	[(0.509505664429279, 2), (0.8397609070586645, 2), (0.8395085410828786, 2), (0.8443945308996665, 2), (0.8395085410828771, 2), (0.15516285906826688, 1), (0.1550999864396285, 1), (0.8122495050652421, 1), (0.12003616229365088, 1), (0.17012438361083632, 1), (0.17342223228528458, 1), (0.1542835584802075, 1), (0.8038551806661794, 1), (0.1375200262434687, 1), (0.7868591870331059, 1), (0.7934897081409127,…	D-Alanine	4.73283e-80
alaala_c	634.214	1.80734e-82	[(0.2981841039430817, 2), (0.23443902360447288, 2), (0.27993950711447135, 2), (0.2470095400834538, 1), (0.2716385228678224, 1), (0.8084998219693201, 1), (0.22747355247472756, 1), (0.2853953812146478, 1), (0.28841500566590994, 1), (0.2344390236044728, 1), (0.7983728030744903, 1), (0.2274010671513233, 1), (0.7734908167500303, 1), (0.771171580022038, 1), (0.8068641637697982, 1), (0.8582481618714524,…	D-Alanyl-D-alanine	1.54528e-79
ala__D_e	626.184	8.06074e-82	[(0.14800206722103595, 94), (0.05388515795136404, 20), (0.4978208913566669, 12), (0.49782089135666685, 11), (0.14800206722103598, 7), (0.14800206722103593, 7), (0.14800206722103604, 5), (0.148002067221036, 5), (0.8165707730143723, 4), (0.1480020672210359, 4), (0.4978208913566671, 4), (0.8165707730143722, 3), (0.8165707730143724, 3), (0.1480020672210361, 3), (0.49782089135666696, 3), (0.8165707730…	D-Alanine	6.89193e-79
orot_c	600.338	1.07773e-79	[(0.7434966851121547, 2), (0.8068700428822778, 1), (0.7681416134738448, 1), (0.2647460122397482, 1), (0.8672459966421611, 1), (0.8431931999504518, 1), (0.8187222119252162, 1), (0.7434966851121423, 1), (0.2532264740385597, 1), (0.7650347511653671, 1), (0.23162892610763353, 1), (0.23584245484722266, 1), (0.22842936127305435, 1), (0.16650189465408496, 1), (0.130552931243803, 1), (0.09613044174076477…	Orotate	9.21463e-77
glyclt_c	536.587	3.3794e-74	[(0.20483649914065605, 1), (0.22174778676637782, 1), (0.7705590679353997, 1), (0.30348991409955023, 1), (0.3030807866151469, 1), (0.31422463999994865, 1), (0.2218042685057286, 1), (0.7558288931192381, 1), (0.20124552515560395, 1), (0.7303692773774259, 1), (0.7675191396568919, 1), (0.7471431015677494, 1), (0.7825087140129723, 1), (0.6406962258428794, 1), (0.7003604279010589, 1), (0.308327017944534…	Glycolate	2.88939e-71
gcald_c	528.063	1.96291e-73	[(0.20576788353677689, 1), (0.2368892528403645, 1), (0.7890622943352862, 1), (0.2906836365310444, 1), (0.28349630250485935, 1), (0.29855547855972964, 1), (0.22664030274434416, 1), (0.805998451551776, 1), (0.22519113623858225, 1), (0.8057124037331593, 1), (0.8181916057295597, 1), (0.7818548406683943, 1), (0.8584403941305185, 1), (0.6674515849812538, 1), (0.7955107835919253, 1), (0.2597009533750434…	Glycolaldehyde	1.67829e-70
h2o2_c	495.571	1.87622e-70	[(0.7001576117507815, 2), (0.14020344266857038, 1), (0.14369097152719587, 1), (0.7527993260306836, 1), (0.1777625628662618, 1), (0.2373808823826481, 1), (0.2774189487314772, 1), (0.1208844891646301, 1), (0.7167707111061132, 1), (0.10711652877120509, 1), (0.6471004716257475, 1), (0.6536844850623347, 1), (0.7123338579826837, 1), (0.7119300403853679, 1), (0.6426188504849993, 1), (0.6554017701336714,…	Hydrogen-peroxide	1.60416e-67
metsox__S__L_c	338.438	2.992e-54	[(0.6516053476174071, 2), (0.28209478940386257, 1), (0.2856976678647017, 1), (0.8563873832969563, 1), (0.4436839973422508, 1), (0.41823320600708724, 1), (0.5097218628116458, 1), (0.3319896824969609, 1), (0.7914390567318161, 1), (0.2350733955326228, 1), (0.6522919148632922, 1), (0.7278105807886324, 1), (0.6458231189660972, 1), (0.6750999984916798, 1), (0.5699398288900175, 1), (0.5230574213877053, …	L-Methionine-Sulfoxide	2.55816e-51
metsox__R__L_c	334.52	8.40667e-54	[(0.6516053476174071, 2), (0.28209478940386257, 1), (0.2856976678647017, 1), (0.8563873832969563, 1), (0.4436839973422508, 1), (0.41823320600708724, 1), (0.5097218628116458, 1), (0.3319896824969609, 1), (0.7355255243817137, 1), (0.2350733955326228, 1), (0.6522919148632922, 1), (0.7278105807886324, 1), (0.6458231189660972, 1), (0.6750999984916798, 1), (0.5699398288900175, 1), (0.5230574213877053, …	L-methionine-R-sulfoxide	7.1877e-51
cbp_c	334.395	8.68963e-54	[(0.774315462608206, 2), (0.2766109134392491, 1), (0.09723840889084859, 1), (0.8777885013432896, 1), (0.2405894308771473, 1), (0.25303981832139244, 1), (0.5035610017472362, 1), (0.17788865182346275, 1), (0.7901973361508712, 1), (0.1448761125438579, 1), (0.6865041719198544, 1), (0.7743154626078131, 1), (0.7018832181283678, 1), (0.6957432492038533, 1), (0.8379858738560657, 1), (0.6862260568203737, …	Carbamoyl-phosphate	7.42963e-51
o2_e	333.091	1.227e-53	[(0.6223883494220026, 2), (0.6807096378214244, 2), (0.275780527909398, 1), (0.25141481083760847, 1), (0.8971393712985176, 1), (0.3658396039039825, 1), (0.4362482414761768, 1), (0.3944937990982895, 1), (0.2588617774278395, 1), (0.793445701938027, 1), (0.22580442983835214, 1), (0.7125154337578554, 1), (0.7625414903291745, 1), (0.691617421528536, 1), (0.7406710114826701, 1), (0.6821762736299395, 1),…	O2	1.04909e-50
34dhsa_c	328.39	4.28044e-53	[(0.8271309487464451, 1), (0.9466652671341449, 1), (0.09749132643156773, 1), (0.6874858839845526, 1), (0.6467449882205738, 1), (0.48537304035770995, 1), (0.899653239064385, 1), (0.16437882351845412, 1), (0.9497360172297669, 1), (0.24852178555298693, 1), (0.2211956788674706, 1), (0.23825193937317468, 1), (0.257633706928819, 1), (0.30917189310090853, 1), (0.3083132598400097, 1), (0.6185379794379604…	3,4-Dihydroxy-9,10-secoandrosta-1,3,5(10)-triene-9,17-dione	3.65978e-50
peamn_c	298.234	1.59293e-49	[(0.5471098510165502, 2), (0.1562825101924608, 2), (0.1652159439597439, 1), (0.2016328570324347, 1), (0.5931603128598723, 1), (0.12583982698974694, 1), (0.21291835038038612, 1), (0.21911278210340862, 1), (0.3292537464738061, 1), (0.6185886539571042, 1), (0.31481614291667914, 1), (0.6163940744485854, 1), (0.7941275668980148, 1), (0.6078558437538809, 1), (0.5743855996802207, 1), (0.5278662287633682…	Phenethylamine	1.36196e-46
o2_c	291.109	1.17336e-48	[(0.6860108222371153, 2), (0.3357903785249552, 1), (0.20927557067373162, 1), (0.9001712579382126, 1), (0.3843005046753091, 1), (0.431208571979976, 1), (0.6018276403612264, 1), (0.24512247203995527, 1), (0.813003757295121, 1), (0.22052096406369354, 1), (0.6954652043686943, 1), (0.7356817545605913, 1), (0.7760334541967959, 1), (0.7359732316610264, 1), (0.6878217147349037, 1), (0.6833526533759902, 1…	O2	1.00323e-45
imacp_c	274.712	1.26332e-46	[(0.2076296662187877, 1), (0.15668241142020692, 1), (0.8993773933133604, 1), (0.38155595206700843, 1), (0.45445464887845166, 1), (0.5973674580697452, 1), (0.34149307607739693, 1), (0.8198745037897319, 1), (0.07075530629692625, 1), (0.7560138566981603, 1), (0.7899323808178587, 1), (0.7717239335841404, 1), (0.7770953803101086, 1), (0.7075158404713695, 1), (0.6470552050670462, 1), (0.537769077743487…	3-Imidazol-4-yl-2-oxopropyl-phosphate	1.08014e-43
eig3p_c	274.04	1.53424e-46	[(0.35356830130227124, 2), (0.2076296662187874, 1), (0.15668241142020684, 1), (0.8993773933133602, 1), (0.38155595206700815, 1), (0.45445464887844983, 1), (0.5973674580697449, 1), (0.3414930760773969, 1), (0.8198745037897333, 1), (0.07075530629692603, 1), (0.7560138566981476, 1), (0.7899323808178548, 1), (0.7717239335841377, 1), (0.7557894103953059, 1), (0.7075158404713696, 1), (0.647055205067046…	D-erythro-1-Imidazol-4-yl-glycerol-3-phosphate	1.31177e-43
glu5p_c	272.801	2.19585e-46	[(0.8291577227267278, 2), (0.3055551158459575, 2), (0.3681305668931779, 1), (0.1816046186141557, 1), (0.7873776421393491, 1), (0.3363854926117682, 1), (0.36848387265155547, 1), (0.5940714486341031, 1), (0.34658581032723923, 1), (0.7879536394026043, 1), (0.27505357944117764, 1), (0.6659704365450184, 1), (0.754051961652423, 1), (0.6763242343337519, 1), (0.7394798550143644, 1), (0.7187215114046659, …	L-Glutamate-5-phosphate	1.87745e-43
ac_c	270.319	4.51539e-46	[(0.48907430260306545, 2), (0.348555441672025, 2), (0.6980053713252494, 1), (0.7620865332990482, 1), (0.1101076715231519, 1), (0.577855242980374, 1), (0.49752577767146433, 1), (0.3584299831892044, 1), (0.584335327823024, 1), (0.1843072598820832, 1), (0.870624848080924, 1), (0.20907254114424148, 1), (0.20099264824121837, 1), (0.20392507266587576, 1), (0.23252497552290774, 1), (0.22960364869718025,…	Acetate	3.86065e-43
pheme_e	264.034	2.83675e-45	[(0.6309317980006405, 2), (0.32242744112037736, 1), (0.2965549639162477, 1), (0.8701038943282207, 1), (0.3776082492599533, 1), (0.44660393291922973, 1), (0.5767718526512462, 1), (0.38349126242542386, 1), (0.8249127166183432, 1), (0.1918916518765945, 1), (0.6672402182362123, 1), (0.7276823546578837, 1), (0.6410773227415452, 1), (0.7009419744388081, 1), (0.46638165197860393, 1), (0.5857995303220296…	Heme (protoheme)	2.42542e-42
q8h2_c	262.355	4.64838e-45	[(0.28305457896165737, 2), (0.50293275590471, 1), (0.5836609541016116, 1), (0.08844039000477721, 1), (0.5997000788170854, 1), (0.39135940885047193, 1), (0.343473235245108, 1), (0.6020705261080477, 1), (0.1678652713511933, 1), (0.6932638602964638, 1), (0.21858024191228964, 1), (0.35638270945695083, 1), (0.21452652462810853, 1), (0.18982433090418188, 1), (0.30903591133581804, 1), (0.260190624102979…	Ubiquinol-8	3.97436e-42
actp_c	257.375	2.02817e-44	[(0.43185831888318116, 2), (0.31613287718374083, 2), (0.2670642942745028, 1), (0.1637062765493585, 1), (0.8803541013818227, 1), (0.391269406657583, 1), (0.42457128201029104, 1), (0.6074357732132503, 1), (0.3265141482760948, 1), (0.8097728648101474, 1), (0.17224686128768785, 1), (0.6472409123605191, 1), (0.7631031208201458, 1), (0.6590874230547897, 1), (0.7447057423761341, 1), (0.7751456815245199,…	Acetyl-phosphate	1.73408e-41
andrstndn_c	255.047	4.05515e-44	[(0.500456812744299, 1), (0.6614294386852939, 1), (0.12317394322009273, 1), (0.5430489930893881, 1), (0.4762888529467205, 1), (0.3735083373293593, 1), (0.6867962841227333, 1), (0.22695491614968866, 1), (0.6749398305578367, 1), (0.30679869789747505, 1), (0.2811464493844946, 1), (0.291081731907723, 1), (0.2996912773842667, 1), (0.21580211047557882, 1), (0.2932674305352778, 1), (0.4149846605318839, …	Androstenedione	3.46715e-41
so3_c	254.16	5.28325e-44	[(0.8148403532787794, 2), (0.29160865948511666, 2), (0.829375643199, 2), (0.27056577227242834, 1), (0.18930889440751292, 1), (0.8804669954321452, 1), (0.4130000418470069, 1), (0.4508284201182153, 1), (0.6374687608312197, 1), (0.34421687635128906, 1), (0.8073165488796388, 1), (0.05694439017349307, 1), (0.6899903422120431, 1), (0.7781152073355113, 1), (0.699572976552117, 1), (0.7497388259663738, 1)…	Sulfite	4.51718e-41
bccp_c	252.738	8.07957e-44	[(0.19107606798337157, 3), (0.19107606798337168, 2), (0.19107606798337104, 2), (0.7418360563585018, 1), (0.8413137720839868, 1), (0.11820716088519803, 1), (0.5900832220683094, 1), (0.5530811383430758, 1), (0.36801363790239966, 1), (0.6558533776886202, 1), (0.18571303556432656, 1), (0.9483914409196128, 1), (0.30422727084300394, 1), (0.22631350440260756, 1), (0.2891988203893922, 1), (0.238493420462…	[Acetyl-CoA:carbon-dioxide ligase (ADP-forming)]	6.90803e-41
acg5p_c	252.434	8.8509e-44	[(0.8089239320166282, 3), (0.8089239320166288, 2), (0.4512788955122927, 2), (0.24061702633788118, 1), (0.15615174951894445, 1), (0.8808722329034093, 1), (0.39302951627995075, 1), (0.44019610521384134, 1), (0.6266206124966458, 1), (0.34414662231141036, 1), (0.8133663582242796, 1), (0.05160855908040296, 1), (0.6950113533279034, 1), (0.7736864955973928, 1), (0.7100398037815081, 1), (0.75250335174162…	N-Acetyl-L-glutamyl-5-phosphate	7.56752e-41
leu__L_c	252.326	9.14152e-44	[(0.4563252219670301, 2), (0.6514445583279753, 2), (0.8089239320166277, 2), (0.25816394364151124, 1), (0.1935685028820205, 1), (0.8878532039212782, 1), (0.40991677793169984, 1), (0.45227807223902294, 1), (0.6319863620976044, 1), (0.35135847784456675, 1), (0.8142869644357358, 1), (0.06009825445469408, 1), (0.6957727291571476, 1), (0.7736864955995107, 1), (0.7385357184720669, 1), (0.742469471783716…	L-Leucine	7.816e-41
etoh_c	252.326	9.14152e-44	[(0.5436747780329885, 2), (0.34855544167202496, 2), (0.19107606798337262, 2), (0.22547661015753379, 2), (0.741836056358499, 1), (0.8064314971179798, 1), (0.11214679607875638, 1), (0.5900832220683101, 1), (0.5477219277609771, 1), (0.36801363790239916, 1), (0.6486415221554286, 1), (0.18571303556434082, 1), (0.9399017455452978, 1), (0.3042272708430225, 1), (0.226313504402611, 1), (0.2614642815279675…	Ethanol	7.816e-41
ile__L_c	252.326	9.14152e-44	[(0.8089239320166284, 2), (0.4563252219670114, 2), (0.6514445583279758, 2), (0.8089239320166268, 2), (0.8089239320166295, 2), (0.8089239320166274, 2), (0.7745233898424662, 2), (0.2581639436415009, 1), (0.1935685028820215, 1), (0.8878532039212451, 1), (0.4099167779316897, 1), (0.45227807223902283, 1), (0.6319863620976008, 1), (0.3513584778445712, 1), (0.8142869644356592, 1), (0.06009825445470196, …	L-Isoleucine	7.816e-41
arab__L_c	252.326	9.14152e-44	[(0.8089239320166284, 2), (0.4563252219670115, 2), (0.6514445583279751, 2), (0.8089239320166268, 2), (0.8089239320166274, 2), (0.2581639436415009, 1), (0.1935685028820205, 1), (0.8878532039212437, 1), (0.4099167779316897, 1), (0.45227807223902294, 1), (0.631986362097601, 1), (0.3513584778445713, 1), (0.8142869644356592, 1), (0.06009825445470196, 1), (0.6957727291569774, 1), (0.773686495597389, 1)…	L-Arabinose	7.816e-41
mn2_e	252.326	9.14152e-44	[(0.4563252219670101, 2), (0.8089239320166284, 2), (0.4563252219670115, 2), (0.6514445583279751, 2), (0.8089239320166268, 2), (0.7745233898424662, 2), (0.258163943641501, 1), (0.1935685028820205, 1), (0.8878532039212435, 1), (0.4099167779316897, 1), (0.45227807223902294, 1), (0.631986362097601, 1), (0.35135847784457125, 1), (0.8142869644356592, 1), (0.06009825445470207, 1), (0.6957727291569774, 1…	Manganese cation Mn	7.816e-41
his__L_c	252.326	9.14152e-44	[(0.4563252219669378, 2), (0.45632522196693914, 2), (0.6514445583279751, 2), (0.35135847784451973, 2), (0.8089239320166269, 2), (0.8089239320166275, 2), (0.2581639436414732, 1), (0.19356850288198274, 1), (0.887853203921154, 1), (0.40991677793161346, 1), (0.45227807223883376, 1), (0.6319863620975211, 1), (0.35135847784450697, 1), (0.8142869644356607, 1), (0.060098254454670534, 1), (0.6957727291569…	L-Histidine	7.816e-41
ca2_c	252.1	9.78025e-44	[(0.5436747780329899, 2), (0.8337047658507655, 2), (0.5436747780329887, 2), (0.19107606798337262, 2), (0.22547661015753373, 2), (0.741836056358499, 1), (0.8064314971179796, 1), (0.11214679607875644, 1), (0.5900832220683103, 1), (0.5477219277609771, 1), (0.36801363790239916, 1), (0.6486415221554287, 1), (0.18571303556434082, 1), (0.9399017455452979, 1), (0.3042272708430226, 1), (0.2263135044026111…	Calcium	8.36212e-41
4mop_c	251.181	1.28849e-43	[(0.3625011228823987, 1), (0.20866950432311948, 1), (0.8632076799740455, 1), (0.36345009601476963, 1), (0.3912016588087131, 1), (0.595847692886966, 1), (0.2990923658145962, 1), (0.8037830634368837, 1), (0.19776529357406775, 1), (0.6462131014293381, 1), (0.7345274081420388, 1), (0.7164654748040094, 1), (0.7161865569683582, 1), (0.7564589461964037, 1), (0.6562325873316, 1), (0.4487927540995514, 1),…	4-Methyl-2-oxopentanoate	1.10166e-40
3mop_c	251.181	1.28849e-43	[(0.26404629289776815, 2), (0.36250112288239067, 1), (0.20866950432312192, 1), (0.8632076799740458, 1), (0.3634500960147695, 1), (0.39120165880871305, 1), (0.5958476928869848, 1), (0.2990923658145962, 1), (0.8037830634369019, 1), (0.19776529357407305, 1), (0.6462131014293223, 1), (0.7345274081408318, 1), (0.7164654748039924, 1), (0.716186556968343, 1), (0.7564589461964334, 1), (0.6562325873316202…	S-3-Methyl-2-oxopentanoate	1.10166e-40
ppi_c	250.945	1.38278e-43	[(0.7497339965967253, 3), (0.7049924874868052, 2), (0.3441466223114228, 2), (0.954852918138754, 2), (0.2406170263378819, 1), (0.15615174951894434, 1), (0.8215302680962014, 1), (0.39302951627995186, 1), (0.4401961052138415, 1), (0.5855769083685021, 1), (0.3441466223114102, 1), (0.8027194780077914, 1), (0.05154252452716966, 1), (0.6897476250332107, 1), (0.7213889658457548, 1), (0.6897476250332095, …	Diphosphate	1.18228e-40
pppi_c	250.813	1.43881e-43	[(0.7770137870642988, 4), (0.5195924976249682, 2), (0.7770137870642992, 2), (0.7770137870642997, 2), (0.24061702633788185, 1), (0.15615174951894442, 1), (0.8460999786137176, 1), (0.3930295162799523, 1), (0.44019610521384156, 1), (0.6125999939957141, 1), (0.3441466223114106, 1), (0.81336635822428, 1), (0.05157295890360575, 1), (0.6950113533279028, 1), (0.7486687563133285, 1), (0.7100398037815083, …	Inorganic-triphosphate	1.23018e-40
23dhmp_c	250.148	1.75656e-43	[(0.2649754534470916, 2), (0.49830738907265193, 2), (0.3636330428923247, 1), (0.2094881723730424, 1), (0.863207679974045, 1), (0.36345009601476863, 1), (0.3912016588087123, 1), (0.5958476928868539, 1), (0.2990923658145249, 1), (0.8064925171722199, 1), (0.19869445412343242, 1), (0.6481601705698288, 1), (0.734527408140832, 1), (0.7164654748039923, 1), (0.6859262896061549, 1), (0.7564589461964188, 1…	R-2-3-Dihydroxy-3-methylpentanoate	1.50186e-40
gmhep17bp_c	250.097	1.78369e-43	[(0.8089239320166285, 3), (0.7131313145108265, 2), (0.8089239320166286, 2), (0.8089239320166293, 2), (0.7723649549494198, 2), (0.25816394364150097, 1), (0.15868622791601464, 1), (0.8808841335340014, 1), (0.40991677793169323, 1), (0.446918861656927, 1), (0.6319863620976017, 1), (0.3441466223113859, 1), (0.8126785906853524, 1), (0.051608559080391005, 1), (0.6944425438046924, 1), (0.7736864955973917…	D-Glycero-D-manno-heptose 1,7-bisphosphate	1.52505e-40
gmhep7p_c	250.013	1.82952e-43	[(0.5436747780329878, 2), (0.5436747780329918, 2), (0.19107606798337162, 2), (0.4804075023750315, 2), (0.19107606798337218, 2), (0.7418360563584994, 1), (0.8413137720839758, 1), (0.11820716088521345, 1), (0.5900832220683092, 1), (0.5530811383430764, 1), (0.3680136379024004, 1), (0.6558533776885868, 1), (0.1857130355643396, 1), (0.9483914409195983, 1), (0.3042272708430229, 1), (0.2263135044026086,…	D-Glycero-D-manno-heptose 7-phosphate	1.56424e-40
adocbl_c	250.013	1.82952e-43	[(0.8089239320166279, 5), (0.6777865327683334, 2), (0.9425739285446395, 2), (0.8089239320166274, 2), (0.25816394364150047, 1), (0.15868622791602444, 1), (0.8817928391147877, 1), (0.4099167779316928, 1), (0.4469188616569262, 1), (0.6319863620976012, 1), (0.3441466223114125, 1), (0.8142869644356607, 1), (0.05160855908040181, 1), (0.6957727291569771, 1), (0.7736864955973914, 1), (0.7108011796105845,…	Adenosylcobalamin	1.56424e-40
so4_c	250.013	1.82952e-43	[(0.8089239320166277, 3), (0.808923932016628, 3), (0.8089239320166282, 2), (0.8089239320166279, 2), (0.25816394364149925, 1), (0.15868622791602427, 1), (0.881792839114786, 1), (0.40991677793169107, 1), (0.44691886165692435, 1), (0.6319863620976004, 1), (0.34414662231141246, 1), (0.8142869644356612, 1), (0.051608559080400476, 1), (0.6957727291569771, 1), (0.7736864955973931, 1), (0.710801179610584…	Sulfate	1.56424e-40
pi_c	250.013	1.82952e-43	[(0.808923932016629, 3), (0.8089239320166284, 3), (0.6777865327683337, 2), (0.8089239320166288, 2), (0.8089239320166282, 2), (0.25816394364150047, 1), (0.1586862279160245, 1), (0.8817928391147867, 1), (0.40991677793169273, 1), (0.4469188616569267, 1), (0.631986362097601, 1), (0.34414662231141213, 1), (0.8142869644356605, 1), (0.05160855908040316, 1), (0.6957727291569761, 1), (0.7736864955973913, …	Phosphate	1.56424e-40
pheme_c	248.159	3.19633e-43	[(0.32242744112045363, 1), (0.27101112581737136, 1), (0.7925047308758468, 1), (0.35834284783115855, 1), (0.4334868518770849, 1), (0.43935238994005266, 1), (0.38349126242551, 1), (0.7230468880288452, 1), (0.19189165187655194, 1), (0.600292696949291, 1), (0.6828978219086932, 1), (0.5574454172752712, 1), (0.6815041684564671, 1), (0.22192039550320752, 1), (0.3653859268791517, 1), (0.5354509214481933,…	Protoheme	2.73287e-40
sucarg_c	246.109	5.93624e-43	[(0.32781825588883745, 1), (0.24878775933123348, 1), (0.8762794192593324, 1), (0.40991677793168224, 1), (0.4469188616569246, 1), (0.6319863620975389, 1), (0.3119226628850105, 1), (0.8129992631371266, 1), (0.1551987791331346, 1), (0.7115193663812979, 1), (0.7270995358681858, 1), (0.7144900887755925, 1), (0.7096064929237974, 1), (0.7703963513027423, 1), (0.650650189261746, 1), (0.47055398369348556,…	N2-Succinyl-L-arginine	5.07549e-40
succ_c	245.463	7.21745e-43	[(0.25816394364152867, 1), (0.2414427517171886, 1), (0.8326027673294205, 1), (0.40991677793171744, 1), (0.45227807223902006, 1), (0.6196826559557673, 1), (0.35681509580569115, 1), (0.7996715332756621, 1), (0.060098254454701, 1), (0.7324430862193904, 1), (0.7295126128536883, 1), (0.7705410694753427, 1), (0.7115846374271195, 1), (0.7611439525611949, 1), (0.6417012596907655, 1), (0.4441557787098717,…	Succinate	6.17092e-40
for_c	244.947	8.44006e-43	[(0.763902452099002, 2), (0.3047431046888107, 1), (0.19514624711819087, 1), (0.8874917879559325, 1), (0.4922746462510953, 1), (0.5292767299763286, 1), (0.6375627483390902, 1), (0.3455778915803708, 1), (0.8053689009340297, 1), (0.06009825445458858, 1), (0.7588159305663995, 1), (0.7639024520984479, 1), (0.7634377607559591, 1), (0.7795170929690113, 1), (0.7639754928139157, 1), (0.6471591249259776, 1…	Formate	7.21625e-40
peptido__TB2_c	244.229	1.04913e-42	[(0.6932639371011156, 2), (0.6932639371011116, 2), (0.29198781128352946, 1), (0.31096673062772473, 1), (0.8834447483948784, 1), (0.5297747375605794, 1), (0.51678080177389, 1), (0.6844134736190499, 1), (0.3058884065688937, 1), (0.7558932047480875, 1), (0.1955913540758764, 1), (0.6932639371011141, 1), (0.7220907568479389, 1), (0.6932639371011159, 1), (0.7233735080800383, 1), (0.6371970483803879, 1)…	peptidoglycan-subunit-for-Mycobacterium-tuberculosis	8.97005e-40
peptido__TB1_c	244.229	1.04913e-42	[(0.6038107978812436, 2), (0.6932639371011156, 2), (0.6932639371011116, 2), (0.29198781128352946, 1), (0.31096673062772473, 1), (0.8834447483948784, 1), (0.5297747375605792, 1), (0.51678080177389, 1), (0.6844134736190499, 1), (0.3058884065688937, 1), (0.7558932047480877, 1), (0.1955913540758764, 1), (0.6932639371011141, 1), (0.7220907568479389, 1), (0.6932639371011158, 1), (0.7233735080800383, 1)…	peptidoglycan-subunit-for-Mycobacterium-tuberculosis	8.97005e-40
gln__L_c	242.318	1.87485e-42	[(0.7972781139870544, 2), (0.53135623310906, 2), (0.30087096296555005, 1), (0.2182828014647721, 1), (0.9075013274813041, 1), (0.43492304142957283, 1), (0.47328416909547477, 1), (0.6410035107833447, 1), (0.344101235064596, 1), (0.841633388592551, 1), (0.1247537203343897, 1), (0.7095960027547794, 1), (0.7577404534795471, 1), (0.7205016164407134, 1), (0.7473365163214903, 1), (0.7404345117592968, 1),…	L-Glutamine	1.603e-39
andrs14dn317dn_c	241.522	2.3893e-42	[(0.4907545700347058, 1), (0.6422459931378802, 1), (0.1417859841285902, 1), (0.5202129914827783, 1), (0.4552014230959127, 1), (0.38218699711119475, 1), (0.6727886894120793, 1), (0.2623982238158909, 1), (0.6593634750139707, 1), (0.31448704487886336, 1), (0.3142397214450861, 1), (0.3120358077023737, 1), (0.3103140672246878, 1), (0.2159137222636584, 1), (0.3258714493060198, 1), (0.41166794829241404,…	Androsta-1,4-diene-3,17-dione	2.04285e-39
fe2_c	239.774	4.07353e-42	[(0.44096157532635966, 1), (0.37497296849950734, 1), (0.6980076621932103, 1), (0.19246201081429357, 1), (0.3380253481306796, 1), (0.4771282030915652, 1), (0.21989201901244662, 1), (0.6577843336881852, 1), (0.13516283845283622, 1), (0.5721513694074739, 1), (0.6255737863691799, 1), (0.6578065793597377, 1), (0.6067636582681769, 1), (0.9540207181765841, 1), (0.800581692485711, 1), (0.3586829590953213…	Fe2	3.48287e-39
trdrd_c	239.459	4.48539e-42	[(0.2338023638716128, 2), (0.5592268621483821, 2), (0.2564104831078847, 2), (0.7308171380843534, 1), (0.7684355364646744, 1), (0.19129934651306937, 1), (0.6062836690149694, 1), (0.591544952339693, 1), (0.40415230711329625, 1), (0.7288861996765827, 1), (0.2544622387599916, 1), (0.7467093226329624, 1), (0.257881323577019, 1), (0.22003304047001687, 1), (0.196035768418515, 1), (0.30223618034052135, 1…	Reduced-thioredoxin	3.83501e-39
qh2_c	239.459	4.48539e-42	[(0.23380236387161676, 2), (0.730817138084372, 1), (0.7684355364646769, 1), (0.19129934651306027, 1), (0.6062836690149611, 1), (0.5915449523396964, 1), (0.4041523071133056, 1), (0.7288861996765816, 1), (0.25446223875999413, 1), (0.7467093226329535, 1), (0.25788132357701893, 1), (0.2200330404700222, 1), (0.19603576841851283, 1), (0.30223618034051536, 1), (0.2177789967677344, 1), (0.259506045141765…	Ubiquinol	3.83501e-39
dhlam_c	237.128	9.15998e-42	[(0.8249113635001806, 2), (0.550223872233429, 2), (0.4939675104486515, 2), (0.6235545065894428, 1), (0.7469913874321161, 1), (0.189902614474495, 1), (0.683961835067894, 1), (0.6289565526557106, 1), (0.40415230711326494, 1), (0.698076405187397, 1), (0.20861967207213777, 1), (0.3687560420188869, 1), (0.3128792445210362, 1), (0.3156877130111417, 1), (0.28509582323892185, 1), (0.26187032814669403, 1)…	Dihydrolipoamide	7.83178e-39
acg5sa_c	236.849	9.97846e-42	[(0.6448824148042687, 2), (0.6448824148042667, 2), (0.3289839547299203, 1), (0.3052579349723108, 1), (0.8490636529941105, 1), (0.4656208494661759, 1), (0.5408536243186349, 1), (0.5581044238215078, 1), (0.44563961504218674, 1), (0.762230384675794, 1), (0.06907611358732924, 1), (0.6599046350924092, 1), (0.7304019452873652, 1), (0.6448824148042701, 1), (0.7172779978652887, 1), (0.6653570876210573, 1…	N-Acetyl-L-glutamate-5-semialdehyde	8.53158e-39
49dsha_c	236.582	1.08311e-41	[(0.8645004567738879, 1), (0.7573750391910201, 1), (0.1479904668512492, 1), (0.6583573966306184, 1), (0.5664590427840732, 1), (0.40236048839413097, 1), (0.7685669912902531, 1), (0.18109210154441124, 1), (0.7886052431731878, 1), (0.2530568370130435, 1), (0.24174355823027768, 1), (0.28439865886214, 1), (0.26635435169788513, 1), (0.263325039580995, 1), (0.33825878301387646, 1), (0.6074555053032307, …	9,10-disecoandrosta-1(10),2-dien-4-oate	9.26057e-39
trdcalcoa_c	235.546	1.48965e-41	[(0.7732377556411796, 2), (0.24522212862058307, 1), (0.23560296234729713, 1), (0.8404861694247381, 1), (0.4137513414241937, 1), (0.49365689049144734, 1), (0.6474167139057366, 1), (0.3811151386529421, 1), (0.8243893140652103, 1), (0.07839008070660802, 1), (0.6897694981886703, 1), (0.7801793983291048, 1), (0.6577384644914088, 1), (0.7268423794299917, 1), (0.5790049586791289, 1), (0.6341023564933577…	tridecanoyl-CoA	1.27365e-38
octscoa_c	235.311	1.60119e-41	[(0.25387128844678836, 1), (0.25820485016704114, 1), (0.8225703538576872, 1), (0.40759775045150226, 1), (0.48870247731577676, 1), (0.6123156039884182, 1), (0.3627953649456055, 1), (0.7835141625908407, 1), (0.1474134258714449, 1), (0.5994642311238334, 1), (0.7289652655701122, 1), (0.5881728290727326, 1), (0.6889209648867014, 1), (0.6126011216456824, 1), (0.6604555942039536, 1), (0.4698758865225333…	octacosanoyl-CoA	1.36902e-38
2mbdhl_c	234.431	2.09991e-41	[(0.26913117077676896, 1), (0.16984073446064982, 1), (0.8074751719639851, 1), (0.243097440971517, 1), (0.3166037652464202, 1), (0.5958476928871188, 1), (0.2889431073286264, 1), (0.7670436510313915, 1), (0.17508863649994738, 1), (0.6260247752466974, 1), (0.6843941426267011, 1), (0.6789323731496917, 1), (0.60331674137749, 1), (0.738129671853343, 1), (0.6486425125110766, 1), (0.36538196941652895, 1)…	S-(2-Methylbutanoyl)-dihydrolipoamide	1.79542e-38
octscoa_e	234.307	2.18208e-41	[(0.7053649614755145, 2), (0.25387128844678836, 1), (0.25820485016704114, 1), (0.8225703538576865, 1), (0.40759775045150226, 1), (0.48870247731577676, 1), (0.6123156039884181, 1), (0.36279536494560355, 1), (0.7835141625908406, 1), (0.14741342587144496, 1), (0.5994642311238321, 1), (0.7289652655701127, 1), (0.5881728290727314, 1), (0.6889209648867003, 1), (0.6141576483787352, 1), (0.66045559420395…	octacosanoyl-CoA	1.86568e-38
indole_c	234.217	2.24296e-41	[(0.4436970789237488, 1), (0.2556858097612495, 1), (0.8101979647012532, 1), (0.5606841454197087, 1), (0.5919613851021566, 1), (0.7028832891207524, 1), (0.44401633578960076, 1), (0.8201566585918006, 1), (0.3038763029348225, 1), (0.7307016101661303, 1), (0.724640600706493, 1), (0.7362921674665723, 1), (0.7603937298983945, 1), (0.6357964128177904, 1), (0.7302287650952342, 1), (0.5634215806927395, 1)…	Indole	1.91773e-38
bhb_c	233.932	2.44977e-41	[(0.32213088915367993, 2), (0.7436741064481889, 1), (0.8336005917719183, 1), (0.14253638562389764, 1), (0.6107923936848426, 1), (0.5656177426577457, 1), (0.4418955761783909, 1), (0.7251190793048516, 1), (0.24798463223683032, 1), (0.9152373533548774, 1), (0.26859656851522, 1), (0.322130889154247, 1), (0.24884741131274324, 1), (0.34250029361425205, 1), (0.3499268142188649, 1), (0.3732181269801516, …	R-3-Hydroxybutanoate	2.09455e-38
prpp_c	232.468	3.85045e-41	[(0.8155408486765391, 2), (0.8074824986666431, 2), (0.2701927372106826, 1), (0.2414950963567442, 1), (0.8946951178319216, 1), (0.4736274472064778, 1), (0.5188919724131447, 1), (0.7023040917412504, 1), (0.3637359473391791, 1), (0.08692151512464082, 1), (0.7192663109841669, 1), (0.7719977130929527, 1), (0.7303868121726274, 1), (0.7643524566450186, 1), (0.6738277679499836, 1), (0.6506501892617873, 1…	5-Phospho-alpha-D-ribose-1-diphosphate	3.29214e-38
undcoa_c	232.463	3.85647e-41	[(0.7841786435517678, 2), (0.7765222028825614, 2), (0.24850795033705497, 1), (0.247021616512689, 1), (0.8428028469871254, 1), (0.4249105580861022, 1), (0.5048050027801899, 1), (0.6618085270494063, 1), (0.38398621264299293, 1), (0.8254204562722376, 1), (0.08356300361689808, 1), (0.6937274267192257, 1), (0.7800567264002107, 1), (0.6624504016973431, 1), (0.7298036403227124, 1), (0.5654573582096192, …	undecanoyl-CoA	3.29728e-38
urea_c	231.465	5.25265e-41	[(0.8089239320166266, 2), (0.3579027470451748, 2), (0.7148463338224273, 2), (0.3170679601527896, 1), (0.19514624711812995, 1), (0.8889048059240379, 1), (0.49227464625112993, 1), (0.5292767299763695, 1), (0.6444085892452305, 1), (0.3568150958054349, 1), (0.8110826873783736, 1), (0.060098254454574555, 1), (0.6966030096793878, 1), (0.7767213867370557, 1), (0.7416578532891147, 1), (0.779699412644709,…	Urea	4.49101e-38
prbatp_c	230.802	6.45077e-41	[(0.45615963245760527, 2), (0.47307561274733645, 2), (0.37256045181412323, 1), (0.2754259527695835, 1), (0.742813091436775, 1), (0.4531555999463852, 1), (0.5183545409082726, 1), (0.5346648186016378, 1), (0.34035220221035556, 1), (0.6842722515257483, 1), (0.3804988577587134, 1), (0.6698665198478114, 1), (0.7863752937940953, 1), (0.65092763914383, 1), (0.5814337537017809, 1), (0.46316054568493337, …	1-5-Phosphoribosyl-ATP	5.51541e-38
nh4oh_c	230.584	6.90333e-41	[(0.8089239320166262, 4), (0.8089239320166268, 2), (0.3245207398584573, 1), (0.19514624711801118, 1), (0.889958739613417, 1), (0.4922746462511488, 1), (0.5292767299763883, 1), (0.6444085892452525, 1), (0.35681509580555504, 1), (0.8208481336161693, 1), (0.06009825445462995, 1), (0.7086428964244303, 1), (0.7801775977215648, 1), (0.7452134195849485, 1), (0.6773681871965391, 1), (0.7703963513028196, …	Ammonium-hydroxide	5.90235e-38
h_c	230.124	7.96177e-41	[(0.6486415221555393, 2), (0.19107606798337287, 2), (0.6894763090479953, 1), (0.804853752881988, 1), (0.11184548035578423, 1), (0.5077253537488707, 1), (0.4707232700236317, 1), (0.35559141075476497, 1), (0.6486415221555354, 1), (0.18571303556434096, 1), (0.9399017455453618, 1), (0.3042272708430225, 1), (0.22631350440261042, 1), (0.26146428152796775, 1), (0.25753052821643013, 1), (0.22960364869718…	H	6.80731e-38
uggmda_c	229.757	8.92409e-41	[(0.7179124743337142, 2), (0.29050607089004654, 1), (0.27707997238962934, 1), (0.8886057198178806, 1), (0.5183285625488924, 1), (0.5600387137160767, 1), (0.7435502294663745, 1), (0.3362859734162511, 1), (0.7947018072649059, 1), (0.16491719171659489, 1), (0.7056440806867901, 1), (0.7402584916058808, 1), (0.7255754886086263, 1), (0.7488700359500503, 1), (0.6501742490723224, 1), (0.6527276700520416,…	UDP-N-glycolylmuramoyl-L-alanyl-D-glutamyl-meso-2-6-diaminopimeloyl-D-alanyl-D-alanine	7.6301e-38
hexscoa_c	228.85	1.18331e-40	[(0.2570202211891995, 1), (0.26183581849324994, 1), (0.822882957848563, 1), (0.4163121169653966, 1), (0.4969195011333074, 1), (0.6194221683471348, 1), (0.3640650218972544, 1), (0.7740826978634989, 1), (0.1504912596486526, 1), (0.6002833072010402, 1), (0.7291664954438823, 1), (0.5889180220562961, 1), (0.6894670053233881, 1), (0.5981338477644687, 1), (0.6588242128001958, 1), (0.4704323117487289, 1)…	hexsanoyl-CoA	1.01173e-37
pram_c	228.685	1.24563e-40	[(0.2758248627448336, 1), (0.25078093158111575, 1), (0.8960517414545466, 1), (0.48452160030805935, 1), (0.5280363978770228, 1), (0.7111207069461912, 1), (0.3661970768882832, 1), (0.8105525277040527, 1), (0.09046528756181799, 1), (0.7217604926981932, 1), (0.7720620746260607, 1), (0.7324555938569892, 1), (0.764434025598028, 1), (0.6665954866364202, 1), (0.650650189261785, 1), (0.5230119565071165, 1…	5-Phospho-beta-D-ribosylamine	1.06502e-37
nndccoa_c	228.608	1.27575e-40	[(0.7874626099369537, 2), (0.7798677572048354, 2), (0.2518028903536788, 1), (0.25647885707169193, 1), (0.8452298798129357, 1), (0.4361091256539773, 1), (0.5159902180190566, 1), (0.6762995671010243, 1), (0.3868354741720609, 1), (0.8126688970949836, 1), (0.08881904867158183, 1), (0.6978510135912728, 1), (0.7799338821115397, 1), (0.6673790383933398, 1), (0.7328250211785625, 1), (0.5525495633651611, …	Nonanoyl-CoA	1.09077e-37
histd_c	227.916	1.5828e-40	[(0.6229967901318724, 1), (0.7249266632370579, 1), (0.1874879597989375, 1), (0.6403186664839849, 1), (0.5857365173909583, 1), (0.3826399826049997, 1), (0.695198791653721, 1), (0.2063544606955714, 1), (0.8215238771322932, 1), (0.3687560420188992, 1), (0.3128792445195942, 1), (0.3156877130111197, 1), (0.28509582323892535, 1), (0.261870328146713, 1), (0.34956914773778114, 1), (0.5102463050528605, 1)…	L-Histidinol	1.3533e-37
decoa_c	227.686	1.70038e-40	[(0.24684327970330117, 1), (0.26021969987691523, 1), (0.8592132179167419, 1), (0.4549672533756886, 1), (0.5058723211356221, 1), (0.660407089403994, 1), (0.3982531439182538, 1), (0.7871392481545189, 1), (0.13822376856399776, 1), (0.6273669066178428, 1), (0.7638678558398782, 1), (0.6569131766891696, 1), (0.7376251468112082, 1), (0.5503692772506528, 1), (0.6515889135339186, 1), (0.5252021726485954, …	1-decanoyl-CoA	1.45383e-37
gar_c	227.216	1.9685e-40	[(0.8049340846241109, 2), (0.28342799487651893, 1), (0.27464223952973804, 1), (0.8974106638961781, 1), (0.49209590603345255, 1), (0.5269518601974374, 1), (0.7078649389597871, 1), (0.362095816719453, 1), (0.8049340846241121, 1), (0.09988490562678004, 1), (0.7321635621170011, 1), (0.7701516782093101, 1), (0.7264306324357603, 1), (0.7707917932303638, 1), (0.6629015580519366, 1), (0.6570342247489314,…	N1-5-Phospho-D-ribosyl-glycinamide	1.68306e-37
13dpg_c	227.02	2.09281e-40	[(0.2773586200692815, 1), (0.2528203238215941, 1), (0.892406442566464, 1), (0.48264584962100143, 1), (0.5240262016591954, 1), (0.7077220990974449, 1), (0.36398146202787823, 1), (0.8153445363578375, 1), (0.09326987412962823, 1), (0.7125253350241301, 1), (0.7687401545795655, 1), (0.7221030364506664, 1), (0.7618281754283448, 1), (0.6694285405756728, 1), (0.6512949204719021, 1), (0.5173514280049547, …	3-Phospho-D-glyceroyl-phosphate	1.78935e-37
hexcoa_c	226.531	2.43806e-40	[(0.7829098427884813, 2), (0.7751814325384785, 2), (0.2660395914125602, 1), (0.2690107086227989, 1), (0.8458590232642835, 1), (0.45000822836086657, 1), (0.5310588176932223, 1), (0.6757514358728104, 1), (0.39483167647257367, 1), (0.8050666744579371, 1), (0.10756422735692306, 1), (0.7018642938837178, 1), (0.7832877789258729, 1), (0.6697511971811618, 1), (0.730297659107351, 1), (0.5513626791876384, …	hexacosanoyl-CoA	2.08454e-37
sdhlam_c	226.478	2.47896e-40	[(0.2566154115751527, 1), (0.21686233937145538, 1), (0.8937448790816204, 1), (0.4283539193213973, 1), (0.49516901481940256, 1), (0.5412842690402118, 1), (0.29217539174462825, 1), (0.8482535778488566, 1), (0.14575318305393004, 1), (0.6548244169658262, 1), (0.7032226408495508, 1), (0.6538498537811974, 1), (0.6806174418642876, 1), (0.8093063873686429, 1), (0.6738508176246212, 1), (0.5073960178790273…	S-Succinyldihydrolipoamide	2.11951e-37
ppp9_c	226.434	2.51319e-40	[(0.3412742959209819, 1), (0.3009252966095972, 1), (0.7885683430077419, 1), (0.3886060425961012, 1), (0.45749972483691853, 1), (0.46386341061891256, 1), (0.42745023744869115, 1), (0.7185691741794389, 1), (0.18610607890142333, 1), (0.6148468775782612, 1), (0.6565652523397173, 1), (0.5626658671793239, 1), (0.6912021837573654, 1), (0.22166121417037418, 1), (0.37595045653200854, 1), (0.55972650089946…	Protoporphyrin	2.14878e-37
gdpmann_c	226.234	2.67566e-40	[(0.5419710723872935, 2), (0.5887124521494234, 2), (0.2447094196924796, 1), (0.2329548314781745, 1), (0.8154869742995342, 1), (0.4979763651034569, 1), (0.5584868678761561, 1), (0.645562235931906, 1), (0.4111995037941175, 1), (0.7856388461633587, 1), (0.10274187467143125, 1), (0.7071423292180166, 1), (0.7936973653968666, 1), (0.6913107267923486, 1), (0.7270291493459857, 1), (0.5427825301150357, 1)…	GDP-D-mannose	2.28769e-37
hco3_c	225.724	3.13827e-40	[(0.808923932016628, 2), (0.8089239320166286, 2), (0.25390175420609123, 2), (0.3105236909520153, 1), (0.19514624711801093, 1), (0.8883540082952602, 1), (0.4922746462511649, 1), (0.5292767299764047, 1), (0.6444085892452718, 1), (0.3513584778442749, 1), (0.8208481336161393, 1), (0.06009825445455251, 1), (0.7011990618959416, 1), (0.7736864955973886, 1), (0.7385357184720511, 1), (0.7483152918034323, …	Bicarbonate	2.68322e-37
ficytc_c	225.723	3.13877e-40	[(0.7995107441538638, 2), (0.22761030921004186, 1), (0.23881767874028187, 1), (0.7797304470714388, 1), (0.5051762938292583, 1), (0.5022898230569257, 1), (0.5022898230569309, 1), (0.14416428547496274, 1), (0.790739059507443, 1), (0.227610309210042, 1), (0.6265454513099338, 1), (0.6723939641512214, 1), (0.7494510751111594, 1), (0.750840100579601, 1), (0.5605114481374812, 1), (0.6245153108108863, 1)…	Ferricytochrome-c	2.68365e-37
dhna_c	225.111	3.80202e-40	[(0.4551117906163561, 1), (0.2696349493790603, 1), (0.8100747118296031, 1), (0.6032071277572928, 1), (0.6342230278226831, 1), (0.6972962999868504, 1), (0.483411405829244, 1), (0.8237783927241953, 1), (0.374933237105886, 1), (0.7353860798186148, 1), (0.7481041636289582, 1), (0.7374451887386837, 1), (0.7603918125071931, 1), (0.6541037662197785, 1), (0.7603918125071965, 1), (0.6123746342353827, 1), …	1-4-Dihydroxy-2-naphthoate	3.25072e-37
gdptp_c	224.45	4.67664e-40	[(0.5613057104025143, 2), (0.24403362174924656, 1), (0.2481503393659156, 1), (0.8025118038273407, 1), (0.4891871557836764, 1), (0.5407464563324549, 1), (0.596459361039734, 1), (0.4077467924402832, 1), (0.7653783871344901, 1), (0.09231261037845881, 1), (0.6724293610323742, 1), (0.796800893326058, 1), (0.6509926800291341, 1), (0.7037655799122018, 1), (0.5183555768180003, 1), (0.5611655592496432, 1)…	Guanosine-3-diphosphate-5-triphosphate	3.99853e-37
hepcoa_c	223.594	6.11784e-40	[(0.09404061732974023, 2), (0.7908082481584044, 2), (0.32254288259681774, 2), (0.25510699698663264, 1), (0.2655162283093158, 1), (0.8475545213948279, 1), (0.4473472526409575, 1), (0.5272127281429881, 1), (0.6908917278270816, 1), (0.389663133513384, 1), (0.8006386163206364, 1), (0.09404061732972768, 1), (0.7018065451628359, 1), (0.779810865099576, 1), (0.6720980994788712, 1), (0.7359082262471142, …	heptanoyl-CoA	5.23075e-37
sucglu_c	223.029	7.30681e-40	[(0.34341396477957814, 1), (0.2510921085200867, 1), (0.8788321827187529, 1), (0.4504027680189271, 1), (0.4896283213363917, 1), (0.6400180528853805, 1), (0.3327724016726792, 1), (0.85422168389121, 1), (0.16476567767563027, 1), (0.7054921763576345, 1), (0.7533091549759596, 1), (0.7040057238657322, 1), (0.7066305156718509, 1), (0.7129421678010692, 1), (0.6550973125182921, 1), (0.5245958958993295, 1)…	N2-Succinyl-L-glutamate	6.24733e-37
tetscoa_c	222.478	8.68843e-40	[(0.26016915393161066, 1), (0.2686218100365393, 1), (0.8238021659221326, 1), (0.425026483479291, 1), (0.5058976395073398, 1), (0.6265992963709225, 1), (0.36627390824208356, 1), (0.7650651638651395, 1), (0.15469167322380734, 1), (0.6027067149106807, 1), (0.7305549525998735, 1), (0.5915209566096407, 1), (0.6910981582119917, 1), (0.5843906060686181, 1), (0.6577184146993023, 1), (0.47287991845951216,…	tetsanoyl-CoA	7.4286e-37
hipcoa_c	221.94	1.02899e-39	[(0.25638436697077577, 1), (0.2654890249307766, 1), (0.8479032949462533, 1), (0.4539330882674165, 1), (0.5349293547034917, 1), (0.6919463321108368, 1), (0.3933077465895512, 1), (0.7962830628399455, 1), (0.09511095208745521, 1), (0.7047481015885892, 1), (0.7814103035886335, 1), (0.674229412823997, 1), (0.7345987284381381, 1), (0.5329787098913075, 1), (0.637619770205301, 1), (0.5477922373751748, 1)…	3-[(3aS,4S,7aS)-7a-Methyl-1,5-dioxo-octahydro-1H-inden-4-yl]propanoyl-CoA;	8.79785e-37
forcoa_c	221.527	1.17185e-39	[(0.25287324506149667, 1), (0.2727144112291916, 1), (0.8509658345801472, 1), (0.4558517152542192, 1), (0.5275785030051752, 1), (0.7019553548600561, 1), (0.3869183674143941, 1), (0.7913556011708844, 1), (0.09755573145658644, 1), (0.7062311904833931, 1), (0.7739453413304718, 1), (0.6792329817287802, 1), (0.7407366543602206, 1), (0.5348683751428875, 1), (0.6371345717523804, 1), (0.5426577127438783, …	Formyl-CoA	1.00193e-36
prbamp_c	221.408	1.21697e-39	[(0.37120467030015536, 1), (0.29917795213120724, 1), (0.7410400144327728, 1), (0.46552851565850917, 1), (0.5133309619443849, 1), (0.5331218192125339, 1), (0.3475090280717961, 1), (0.6663158103316108, 1), (0.3961492377978967, 1), (0.6559092104899034, 1), (0.7753796146237997, 1), (0.6360693487155651, 1), (0.5803624126133812, 1), (0.4402000023596034, 1), (0.5687620897239071, 1), (0.548865754714939, …	1-5-Phosphoribosyl-AMP	1.04051e-36
prfp_c	221.398	1.22056e-39	[(0.37120467030015536, 1), (0.2991779521312073, 1), (0.7410400144327727, 1), (0.4655285156585092, 1), (0.5133309619443849, 1), (0.5331596864481323, 1), (0.34750902807179607, 1), (0.666315810331611, 1), (0.3961492377978967, 1), (0.6559590584992404, 1), (0.7753796146237999, 1), (0.6361167414804374, 1), (0.5803624126133813, 1), (0.44020000235960344, 1), (0.5688002757506943, 1), (0.5488657547149388, …	1-5-Phosphoribosyl-5-5-phosphoribosylamino-methylideneaminoimidazole-4-carboxamide	1.04358e-36
5ohhipcoa_c	221.368	1.23234e-39	[(0.787807887660664, 2), (0.2565252133229617, 1), (0.2655929026039131, 1), (0.8487061336915531, 1), (0.4578525521515765, 1), (0.5387818423456237, 1), (0.6925446620381597, 1), (0.3953657392848998, 1), (0.7943386706341772, 1), (0.09543588527694524, 1), (0.7072106447417248, 1), (0.7818220996497414, 1), (0.6765197159242301, 1), (0.7349531831699552, 1), (0.5297499137159292, 1), (0.6374785485432084, 1)…	5-hydroxy-3-[(3aS,4S,5R,7aS)-7a-methyl-1,5-dioxo-octahydro-1H-inden-4-yl]propanoyl-CoA	1.05365e-36
malcoa_c	220.589	1.57536e-39	[(0.3300053779046591, 2), (0.25502547752209614, 1), (0.2723761255015736, 1), (0.8550611671431643, 1), (0.45981004973817985, 1), (0.5343822678694659, 1), (0.7012242911188075, 1), (0.40074075789639185, 1), (0.7838213732804082, 1), (0.11863558383111204, 1), (0.697435047682091, 1), (0.773301067613495, 1), (0.6730351518849123, 1), (0.7390520136849006, 1), (0.5313525105086675, 1), (0.6494309398028355, …	Malonyl-CoA	1.34694e-36
ugmda_c	220.571	1.58423e-39	[(0.7876642733261185, 2), (0.29843829180136083, 1), (0.2816312233813425, 1), (0.8909881871241776, 1), (0.5373762605957662, 1), (0.5736453850873868, 1), (0.761297334746353, 1), (0.33614196118266704, 1), (0.7876642733261194, 1), (0.165437314961837, 1), (0.7097162853753192, 1), (0.7403357658692242, 1), (0.7234485774705182, 1), (0.7416256958739711, 1), (0.6495524616310355, 1), (0.6516177829814762, 1)…	UDP-N-acetylmuramoyl-L-alanyl-D-glutamyl-meso-2-6-diaminopimeloyl-D-alanyl-D-alanine	1.35452e-36
uAgla_c	220.138	1.81632e-39	[(0.2975432453623368, 1), (0.28167133157488955, 1), (0.8910544899638743, 1), (0.5372871886147618, 1), (0.5726051919084763, 1), (0.7608872008395574, 1), (0.33620191965401514, 1), (0.7858565972558644, 1), (0.16657507239611125, 1), (0.7098788133698997, 1), (0.7383853706203622, 1), (0.7215827415148754, 1), (0.7396721088976357, 1), (0.6477558111314297, 1), (0.6498251247473423, 1), (0.4791891768223079,…	UDP-N-acetylmuramoyl-L-alanyl-D-glutamyl-L-lysyl-D-alanyl-D-alanine	1.55295e-36
uGgla_c	220.138	1.81632e-39	[(0.2975432453623368, 1), (0.2816713315748893, 1), (0.8910544899638743, 1), (0.5372871886147621, 1), (0.5726051919084763, 1), (0.7608872008395574, 1), (0.33620191965401514, 1), (0.7858565972558644, 1), (0.16657507239611125, 1), (0.7098788133698997, 1), (0.7383853706203622, 1), (0.7215827415148757, 1), (0.7396721088976357, 1), (0.6477558111314297, 1), (0.6498251247473423, 1), (0.47918917682230766,…	UDP-N-acetylmuramoyl-L-alanyl-gamma-D-glutamyl-L-lysyl-D-alanyl-D-alanine	1.55295e-36
2cpr5p_c	220.067	1.85766e-39	[(0.366243785386726, 1), (0.23754728834588912, 1), (0.8094829911579573, 1), (0.5056598697519322, 1), (0.5380044593137707, 1), (0.6981128329125249, 1), (0.3915590361733645, 1), (0.8202178393313775, 1), (0.21088359315076324, 1), (0.730351416907161, 1), (0.694700060767684, 1), (0.7367993625976277, 1), (0.7602096963051252, 1), (0.600586634172072, 1), (0.6978063320449667, 1), (0.5354636092249258, 1), …	1-2-Carboxyphenylamino-1-deoxy-D-ribulose-5-phosphate	1.5883e-36
pran_c	220.067	1.85766e-39	[(0.366243785386726, 1), (0.23754728834588917, 1), (0.8094829911579574, 1), (0.5056598697519323, 1), (0.5380044593137709, 1), (0.698112832912525, 1), (0.39155903617336457, 1), (0.8202178393313775, 1), (0.21088359315076316, 1), (0.730351416907161, 1), (0.6947000607676841, 1), (0.7367993625976278, 1), (0.7602096963051254, 1), (0.6005866341720721, 1), (0.6978063320449668, 1), (0.5354636092249259, 1)…	N-5-Phospho-D-ribosyl-anthranilate	1.5883e-36
4abut_c	219.872	1.97568e-39	[(0.5295427861787239, 2), (0.3216090387312747, 2), (0.6679452276708309, 1), (0.7592571743117684, 1), (0.19121357892438856, 1), (0.5168744349199479, 1), (0.37006047596357533, 1), (0.6533909383636216, 1), (0.29023158359177625, 1), (0.7945983244372101, 1), (0.3764863201451205, 1), (0.27066916471306957, 1), (0.2803861449472887, 1), (0.3872012724451685, 1), (0.26787350950468003, 1), (0.356642295502793…	4-Aminobutanoate	1.6892e-36
butcoa_c	219.789	2.02803e-39	[(0.7849751820033903, 2), (0.25602632021199445, 1), (0.26504479763187416, 1), (0.848281638798964, 1), (0.4622824864395857, 1), (0.5426720986433267, 1), (0.6893670839740458, 1), (0.3978977950978654, 1), (0.7929464653454423, 1), (0.09579113665957074, 1), (0.7059993948503999, 1), (0.781216689139707, 1), (0.6747033081908509, 1), (0.7321982447962704, 1), (0.5283768505395703, 1), (0.634218297280891, 1)…	butanoyl-CoA	1.73397e-36
3ig3p_c	218.958	2.6376e-39	[(0.5768374437303241, 2), (0.7969824839097681, 2), (0.3671338505746726, 1), (0.24127002355154104, 1), (0.8095069058236357, 1), (0.5062766017992912, 1), (0.538303270578314, 1), (0.6981742620246041, 1), (0.39476904081695274, 1), (0.8169108254102242, 1), (0.2140069855769303, 1), (0.7307909243907111, 1), (0.6948839577049435, 1), (0.7370739807804004, 1), (0.7566892611594119, 1), (0.5970912920575724, 1…	C--3-Indolyl-glycerol-3-phosphate	2.25515e-36
chsterol_c	218.95	2.64445e-39	[(0.6777865327683334, 3), (0.5417180903477922, 2), (0.9425739285446408, 2), (0.6777865327683339, 2), (0.6777865327683326, 2), (0.6777865327683337, 2), (0.39850885669541924, 2), (0.2834248124248867, 2), (0.25816394364149686, 1), (0.15868622791601716, 1), (0.7982469773762366, 1), (0.343031882925851, 1), (0.3503483042490143, 1), (0.4492699620293302, 1), (0.3441466223114085, 1), (0.6587429552909668, …	Cholesterol	2.261e-36
fald_c	218.593	2.96142e-39	[(0.5856080464864035, 1), (0.7365124182329609, 1), (0.1797626175081992, 1), (0.6839618350676537, 1), (0.6289565526553609, 1), (0.4041523071128684, 1), (0.6601299450825274, 1), (0.19847967510406556, 1), (0.8249113635000639, 1), (0.4648237891097524, 1), (0.29079998007612007, 1), (0.299960361775584, 1), (0.3727375959018817, 1), (0.2618703281466751, 1), (0.3513574874888811, 1), (0.5318750393169999, 1…	Formaldehyde	2.53202e-36
succoa_c	217.995	3.57876e-39	[(0.7946303987864956, 2), (0.25559504934827465, 1), (0.2734311573749236, 1), (0.8508003226158256, 1), (0.45772919888411834, 1), (0.5360956588835846, 1), (0.7048890734579398, 1), (0.3906548810209467, 1), (0.7873064421617733, 1), (0.09893605162449418, 1), (0.7082782723487379, 1), (0.7702760154755568, 1), (0.6795811872939116, 1), (0.7380556378735619, 1), (0.5272792073698025, 1), (0.636749811012674, …	Succinyl-CoA	3.05984e-36
indpyr_c	217.368	4.36548e-39	[(0.7414682033270037, 2), (0.5956471238699645, 2), (0.4226830347032806, 1), (0.32009866946997345, 1), (0.8192228996702817, 1), (0.5430208995973694, 1), (0.5694661757761992, 1), (0.7049640078792363, 1), (0.42294448607776963, 1), (0.8128800344951728, 1), (0.25108824793076484, 1), (0.7351286967636844, 1), (0.7258618223166559, 1), (0.7255243864601466, 1), (0.7430653794853295, 1), (0.6016821219087605,…	Indolepyruvate	3.73248e-36
ppgpp_c	217.276	4.49552e-39	[(0.2479647567718868, 1), (0.2583269756440941, 1), (0.8026609485047034, 1), (0.5032481952455921, 1), (0.5394047759439169, 1), (0.5905566878052146, 1), (0.41239112559074786, 1), (0.7648139914694544, 1), (0.09360550980888986, 1), (0.663075901217038, 1), (0.7896808035357542, 1), (0.6410198485035488, 1), (0.6967516194445444, 1), (0.5121588576111431, 1), (0.5507686104661629, 1), (0.6017119863182067, 1…	Guanosine 3,5-bis(diphosphate)	3.84367e-36
gtp_c	217.268	4.5071e-39	[(0.09360746038736546, 2), (0.24796475677188715, 1), (0.25832697564409146, 1), (0.8027266747801651, 1), (0.5032481952455886, 1), (0.5394047759439122, 1), (0.5905566878052151, 1), (0.41239112559074964, 1), (0.76481399146946, 1), (0.6631328781128426, 1), (0.7896808035357544, 1), (0.6410735191922028, 1), (0.6962120287467632, 1), (0.5121588576111439, 1), (0.5507686104661648, 1), (0.601759404980268, 1…	GTP	3.85357e-36
ptcoa_c	217.23	4.5613e-39	[(0.7938416747214758, 2), (0.25842031889405703, 1), (0.2741610841696603, 1), (0.8497834534584974, 1), (0.45862514903595175, 1), (0.5384727264322056, 1), (0.7052258196221959, 1), (0.3924693981549682, 1), (0.7892700996115378, 1), (0.0992270549688507, 1), (0.7056050010272927, 1), (0.7737061602247572, 1), (0.676621257610319, 1), (0.7386897662352014, 1), (0.5284422232248791, 1), (0.6366498471341739, 1…	Pentanoyl-CoA	3.89991e-36
ahdt_c	216.955	4.97742e-39	[(0.5486845585186108, 2), (0.6965213950140121, 2), (0.24796475677188712, 1), (0.2581596129802653, 1), (0.8027924214313262, 1), (0.503248195245603, 1), (0.5394047759439289, 1), (0.590556687805215, 1), (0.41239112559075275, 1), (0.7648139914694689, 1), (0.09360941157053969, 1), (0.6615988303222099, 1), (0.7896808035357543, 1), (0.6395361641694677, 1), (0.6947636973518071, 1), (0.5121588576111439, 1…	2-Amino-4-hydroxy-6-erythro-1-2-3-trihydroxypropyl-dihydropteridine-triphosphate	4.25569e-36
oxalcoa_c	216.845	5.15392e-39	[(0.2645906377212257, 1), (0.2688321527773346, 1), (0.8510600059678958, 1), (0.4707303286065685, 1), (0.5270719793749382, 1), (0.7074934755485621, 1), (0.3816745871072731, 1), (0.7964181601322489, 1), (0.09967928033556694, 1), (0.6932889026670821, 1), (0.7748708005819078, 1), (0.6675387620750257, 1), (0.7335779051164009, 1), (0.5282439570437922, 1), (0.6209692341609109, 1), (0.5376779819613345, 1…	Oxalyl-CoA	4.40661e-36
doscoa_c	216.472	5.80385e-39	[(0.263318086674022, 1), (0.27834807937914413, 1), (0.8253066077937052, 1), (0.4337408499931855, 1), (0.5148700830138263, 1), (0.6338424424332049, 1), (0.368469233493002, 1), (0.7564348956752162, 1), (0.1588701647533168, 1), (0.6066781272521873, 1), (0.7330936226771542, 1), (0.5959176955898822, 1), (0.6923672636773074, 1), (0.5730534030853996, 1), (0.656618387781653, 1), (0.4771605770103643, 1), …	docosanoyl-CoA	4.96229e-36
2mbcoa_c	216.226	6.27567e-39	[(0.25872732881700217, 1), (0.2739593575826167, 1), (0.8497128970053749, 1), (0.4611353610973239, 1), (0.54089642204081, 1), (0.705692935582989, 1), (0.39364528833570245, 1), (0.7876486827531712, 1), (0.09958992549912468, 1), (0.7061446925588889, 1), (0.7725716678754154, 1), (0.6768357440559611, 1), (0.7382560858976184, 1), (0.5261989735133895, 1), (0.6365483019473368, 1), (0.5489334129001104, 1)…	2-Methylbutanoyl-CoA	5.3657e-36
trp__L_c	215.487	7.93776e-39	[(0.7006651634758105, 2), (0.7377024547565836, 2), (0.5432299248260781, 2), (0.42711823739033306, 1), (0.3246281738849383, 1), (0.8203930335677394, 1), (0.553599301471974, 1), (0.5799955203106236, 1), (0.7053192910085614, 1), (0.42699150236710814, 1), (0.8074760319201219, 1), (0.25471855582124303, 1), (0.7302308138337656, 1), (0.7293307621077321, 1), (0.7289245035376752, 1), (0.7393086710018217, …	L-Tryptophan	6.78679e-36
aacoa_c	215.423	8.1027e-39	[(0.7931412933754314, 2), (0.2578769670863346, 1), (0.2743212970751347, 1), (0.8496697438855837, 1), (0.4626767105277123, 1), (0.543336495210293, 1), (0.7039637810545563, 1), (0.39417362662789884, 1), (0.788417605236715, 1), (0.09968817408749202, 1), (0.7039577345850105, 1), (0.7733405903589705, 1), (0.6746528266289833, 1), (0.7367128843805462, 1), (0.5265964105428063, 1), (0.6365483019473421, 1)…	Acetoacetyl-CoA	6.92781e-36
lac__L_e	215.334	8.33431e-39	[(0.0459414067835401, 3), (0.7165481108270051, 2), (0.7165481108270073, 2), (0.045941406783541625, 2), (0.045941406783537246, 2), (0.40774455171758117, 2), (0.04594140678354211, 2), (0.04594140678353912, 2), (0.04594140678353628, 2), (0.6395755486012258, 1), (0.5860596001135798, 1), (0.045560556129535995, 1), (0.8783486640951521, 1), (0.6665169093648013, 1), (0.34356421373714274, 1), (0.716181147…	L-Lactate	7.12583e-36
mmcoa__S_c	215.266	8.51718e-39	[(0.7962389439922322, 2), (0.25706973563478047, 1), (0.27981343229127964, 1), (0.8519893856106397, 1), (0.4614453149420547, 1), (0.532739959601367, 1), (0.7120187963516121, 1), (0.39011764015077843, 1), (0.7737045504859594, 1), (0.10396292791400988, 1), (0.7063478565256134, 1), (0.7654899176360552, 1), (0.6795921359600301, 1), (0.7402566197962118, 1), (0.5238308534453626, 1), (0.6349171449901734,…	S-Methylmalonyl-CoA	7.28219e-36
ibcoa_c	215.253	8.55354e-39	[(0.7917713884965303, 2), (0.2597311201204052, 1), (0.27418467101785604, 1), (0.8508493664153927, 1), (0.4659609917045423, 1), (0.5455081022644777, 1), (0.7076841814691925, 1), (0.3959312321953571, 1), (0.7838228106722256, 1), (0.10030161703772146, 1), (0.7110132908451017, 1), (0.770271487865779, 1), (0.6814484472029501, 1), (0.7386346468092073, 1), (0.5198076248483133, 1), (0.6363403146959861, 1…	2-Methylpropanoyl-CoA	7.31328e-36
hipocoa_c	215.2	8.69694e-39	[(0.7926752060574112, 2), (0.2587257672773551, 1), (0.2744272923622825, 1), (0.8502133416175037, 1), (0.46469812555990364, 1), (0.5450289187299178, 1), (0.7055830828083536, 1), (0.3951813149982829, 1), (0.7865119267910918, 1), (0.10004233016872634, 1), (0.7068910335318696, 1), (0.7721950633871786, 1), (0.6774609349283125, 1), (0.7374867769872835, 1), (0.5234127508184321, 1), (0.636445137520689, 1…	3-[(3aS,4S,5R,7aS)-5-hydroxy-7a-methyl-1-oxo-octahydro-1H-inden-4-yl]-3-oxopropanoyl-CoA	7.43588e-36
accoa_c	215.198	8.70468e-39	[(0.716981929426451, 2), (0.7926752060574112, 2), (0.3360667736166504, 2), (0.2587257672773549, 1), (0.27444111574545643, 1), (0.8502567524371605, 1), (0.46469812555990353, 1), (0.5450289187299178, 1), (0.7055830828083536, 1), (0.39518131499828285, 1), (0.7865119267910918, 1), (0.10004233016872628, 1), (0.7069292606368227, 1), (0.7721950633871787, 1), (0.6774950837266842, 1), (0.7374867769872835,…	Acetyl-CoA	7.4425e-36
coa_c	214.967	9.36742e-39	[(0.7203621542149152, 2), (0.25958318959119425, 1), (0.27456437120049304, 1), (0.8508493664154181, 1), (0.46673680472078855, 1), (0.5467362731698888, 1), (0.7072179752022364, 1), (0.3961971626300691, 1), (0.7845904935082921, 1), (0.10040203604874517, 1), (0.7099285154210132, 1), (0.7710391707018464, 1), (0.6803636717788621, 1), (0.7382664623925265, 1), (0.5202057098066458, 1), (0.6363403146959901…	Coenzyme-A	8.00914e-36
mmcoa__R_c	214.842	9.74996e-39	[(0.7962389439922322, 2), (0.2591636951749423, 1), (0.27981343229127964, 1), (0.8525527679863155, 1), (0.46244370805793866, 1), (0.5363682826116245, 1), (0.7129409778232175, 1), (0.39240116210706355, 1), (0.7737045504859597, 1), (0.10396292791400988, 1), (0.7077864606199211, 1), (0.7665779232302892, 1), (0.6809439866414199, 1), (0.7415995749889219, 1), (0.5238308534453624, 1), (0.6349171449901735…	R-Methylmalonyl-CoA	8.33622e-36
hipecoa_c	214.459	1.10146e-38	[(0.2588764023394542, 1), (0.27453640701300536, 1), (0.8507620142540399, 1), (0.4675126177370338, 1), (0.547964444075299, 1), (0.706331925211125, 1), (0.3964630930647814, 1), (0.7845904935082921, 1), (0.10040203604874409, 1), (0.7087665770908311, 1), (0.7710391707018545, 1), (0.679209967514893, 1), (0.7374748465551307, 1), (0.5202057098066456, 1), (0.6363403146959914, 1), (0.5528477236970328, 1),…	(2E)-3-[(3aS,4S,5R,7aS)-5-hydroxy-7a-methyl-1-oxo-octahydro-1H-inden-4-yl]prop-2-enoyl-CoA	9.41744e-36
hipohcoa_c	214.456	1.10249e-38	[(0.7922037820260472, 2), (0.7600127445694955, 2), (0.25887640233945414, 1), (0.27455038762924916, 1), (0.850805685719446, 1), (0.46751261773703384, 1), (0.547964444075299, 1), (0.706331925211125, 1), (0.3964630930647814, 1), (0.7845904935082921, 1), (0.10040203604874409, 1), (0.708805154466938, 1), (0.7710391707018545, 1), (0.6792444282929445, 1), (0.7374748465551308, 1), (0.5202057098066455, 1)…	3-[(3aS,4S,5R,7aS)-5-hydroxy-7a-methyl-1-oxo-octahydro-1H-inden-4-yl]-3-hydroxypropanoyl-CoA	9.42625e-36
dgtp_c	213.702	1.40275e-38	[(0.5472305254323677, 2), (0.25023858570938595, 1), (0.2603878206287164, 1), (0.8007556928832025, 1), (0.5100836640605948, 1), (0.5401733012782743, 1), (0.589054932878464, 1), (0.41540027395172785, 1), (0.765774758867549, 1), (0.0887272950494422, 1), (0.6563680626010073, 1), (0.7862645692098236, 1), (0.6339043153938666, 1), (0.6914593573535884, 1), (0.5105385618044174, 1), (0.5472305254323573, 1)…	dGTP	1.19935e-35
sucsal_c	213.463	1.51393e-38	[(0.667278125752156, 1), (0.7327009650882296, 1), (0.1737225674001004, 1), (0.46835414473183234, 1), (0.44819432778199386, 1), (0.3411558920018355, 1), (0.5833216391241827, 1), (0.28475572465544785, 1), (0.7428401600415835, 1), (0.37211757574964, 1), (0.21822573024982422, 1), (0.280386144947076, 1), (0.3565378461637563, 1), (0.21708632336871306, 1), (0.30901513737907493, 1), (0.4272926268052275, …	Succinic-semialdehyde	1.29441e-35
gln__L_e	213.403	1.54304e-38	[(0.3705125419316086, 1), (0.2718887769399204, 1), (0.8962574625286486, 1), (0.46093222491302677, 1), (0.5007560352913649, 1), (0.6336508008936828, 1), (0.33443430212825637, 1), (0.8501750682980583, 1), (0.18981611588448058, 1), (0.7069556982441692, 1), (0.7709552395706476, 1), (0.7128725604573087, 1), (0.7029204111846336, 1), (0.6952791190856202, 1), (0.6562325873315578, 1), (0.5387656896656821,…	L-Glutamine	1.3193e-35
acgam1p_c	212.771	1.8889e-38	[(0.28316395074519907, 1), (0.27818524207871304, 1), (0.897601789552638, 1), (0.5115323550333674, 1), (0.5528513537686329, 1), (0.7334166205529695, 1), (0.3733291497360111, 1), (0.7900839238762236, 1), (0.10449448534758433, 1), (0.718299005434132, 1), (0.7574530542195015, 1), (0.7267889518919661, 1), (0.7590482355496764, 1), (0.6378758375189023, 1), (0.6510713884457539, 1), (0.5283992023643856, 1…	N-Acetyl-D-glucosamine-1-phosphate	1.61501e-35
akg_c	212.653	1.96115e-38	[(0.34399197725087216, 1), (0.2441481110319926, 1), (0.901541359772843, 1), (0.44146254063104745, 1), (0.47847237010659804, 1), (0.6320377545362523, 1), (0.3235764369088663, 1), (0.8455357239887447, 1), (0.17169033013565427, 1), (0.6730265452996633, 1), (0.7347838084362819, 1), (0.6772777928782823, 1), (0.7068856391514315, 1), (0.7428841923684053, 1), (0.657377499062441, 1), (0.5165674428153071, …	2-Oxoglutarate	1.67678e-35
sbzcoa_c	211.554	2.78893e-38	[(0.6529694134131409, 2), (0.31792682307877407, 2), (0.24234133085701118, 1), (0.2607866754310696, 1), (0.8573449449646346, 1), (0.4658410289190542, 1), (0.5021522580432907, 1), (0.6971155621105083, 1), (0.3639153280158507, 1), (0.81731591747365, 1), (0.1408554851733104, 1), (0.701448118647112, 1), (0.7587866090292854, 1), (0.6807770859525224, 1), (0.7342075148704871, 1), (0.5497337444463956, 1),…	O-Succinylbenzoyl-CoA	2.38454e-35
occoa_c	211.372	2.95604e-38	[(0.2595396588409604, 1), (0.29257989211105206, 1), (0.8578127685404966, 1), (0.48772325237211656, 1), (0.5406684497987473, 1), (0.6938966842033351, 1), (0.3968342624111144, 1), (0.7763082429863615, 1), (0.14284239593044623, 1), (0.6691369738848985, 1), (0.7637454315991725, 1), (0.6532999267246082, 1), (0.7342563562436435, 1), (0.5304124108172841, 1), (0.6503987367229184, 1), (0.5212477308117129,…	Octanoyl-CoA-n-C80CoA	2.52741e-35
glu__D_c	211.144	3.17992e-38	[(0.3698298790997928, 1), (0.2718887769399581, 1), (0.9133270135217149, 1), (0.460932224913028, 1), (0.5007560352913671, 1), (0.6336508008936832, 1), (0.32993077074735805, 1), (0.8501750682980582, 1), (0.1899743522317008, 1), (0.705062631163685, 1), (0.7741260106940367, 1), (0.7136964447653766, 1), (0.7002991007726252, 1), (0.6952791190856229, 1), (0.6562325873315569, 1), (0.534944821116631, 1), …	D-Glutamate	2.71883e-35
glu__L_c	211.144	3.17992e-38	[(0.3698298790997928, 1), (0.2718887769399581, 1), (0.9133270135217149, 1), (0.46093222491302793, 1), (0.5007560352913673, 1), (0.6336508008936832, 1), (0.32993077074735805, 1), (0.8501750682980587, 1), (0.18997435223170092, 1), (0.705062631163685, 1), (0.7741260106940367, 1), (0.7136964447653766, 1), (0.7002991007726254, 1), (0.6952791190856231, 1), (0.6562325873315569, 1), (0.534944821116631, 1…	L-Glutamate	2.71883e-35
eiscoa_c	210.354	4.09779e-38	[(0.7481674705238486, 2), (0.26655675912463933, 1), (0.28504269419862704, 1), (0.8267640392180755, 1), (0.44250524351947335, 1), (0.5238807546517367, 1), (0.6411984656476661, 1), (0.3706510992840939, 1), (0.74816747052385, 1), (0.16302690540792555, 1), (0.6105254704587478, 1), (0.7335287387386276, 1), (0.6001723068634488, 1), (0.6928051098430195, 1), (0.562157803689546, 1), (0.6555240869849503, 1…	1-eicosanoyl-CoA	3.50361e-35
urea_e	209.952	4.66267e-38	[(0.8018206232972076, 2), (0.3233075268216888, 1), (0.19929651050417, 1), (0.8904127710982087, 1), (0.4537496544493401, 1), (0.6116345982958107, 1), (0.7199206166585149, 1), (0.3596927093388138, 1), (0.7908992141470338, 1), (0.06348574082230848, 1), (0.689103516012191, 1), (0.7725116639961179, 1), (0.7446346208612962, 1), (0.7754283232104253, 1), (0.7639754928139203, 1), (0.648947464676946, 1), (…	Urea	3.98658e-35
2maacoa_c	209.603	5.2166e-38	[(0.26087456096295636, 1), (0.28230728853126524, 1), (0.8513469459724262, 1), (0.4692314712572442, 1), (0.5480161796402716, 1), (0.7152234265501317, 1), (0.39424321792421957, 1), (0.7803770352866957, 1), (0.1039918249863931, 1), (0.7063624710625518, 1), (0.7639397002472808, 1), (0.6781854304398216, 1), (0.7379938042952248, 1), (0.5202908182287376, 1), (0.6349977231336921, 1), (0.5499397316182433,…	2-Methylacetoacetyl-CoA	4.46019e-35
ppcoa_c	209.272	5.80269e-38	[(0.793990428089759, 2), (0.2617429050790845, 1), (0.2824384530011615, 1), (0.8519227896887835, 1), (0.471130412068017, 1), (0.5497704075240875, 1), (0.7168277293814364, 1), (0.39525447284522386, 1), (0.7785102049188903, 1), (0.1043718300056526, 1), (0.7092564273931709, 1), (0.7628229019789186, 1), (0.6809610230657216, 1), (0.7386671420925943, 1), (0.5171512255160892, 1), (0.6330780951414883, 1),…	Propanoyl-CoA	4.9613e-35
r1p_c	209.116	6.10307e-38	[(0.7806549345951164, 2), (0.28273850217538177, 1), (0.2746414866867256, 1), (0.900448660783296, 1), (0.5121393392817579, 1), (0.5582865660531311, 1), (0.7300222375234424, 1), (0.37345761589785953, 1), (0.7806549345951214, 1), (0.10455262932391955, 1), (0.7295968387795877, 1), (0.7497327180212575, 1), (0.7386615186367738, 1), (0.7513503550784612, 1), (0.6293541686640106, 1), (0.6438088874288146, …	alpha-D-Ribose-1-phosphate	5.21812e-35
2mb2coa_c	208.803	6.74937e-38	[(0.19232549567140053, 2), (0.793990428089759, 2), (0.26104287102070645, 1), (0.2824244072252975, 1), (0.8518806194912607, 1), (0.47189854307212387, 1), (0.5509864172210545, 1), (0.7159559601719596, 1), (0.395517770067053, 1), (0.7785102049188906, 1), (0.10437183000565275, 1), (0.7081743987603998, 1), (0.7628229019789246, 1), (0.6798828145089105, 1), (0.7378882850081199, 1), (0.5171512255160889, …	2-Methylbut-2-enoyl-CoA	5.77071e-35
3hmbcoa_c	208.798	6.75958e-38	[(0.7175098365722576, 2), (0.793990428089759, 2), (0.2610428710207064, 1), (0.2824384530011637, 1), (0.8519227896888061, 1), (0.47189854307212376, 1), (0.5509864172210543, 1), (0.7159559601719596, 1), (0.3955177700670529, 1), (0.7785102049188906, 1), (0.10437183000565277, 1), (0.7082115631479868, 1), (0.7628229019789246, 1), (0.679916158820538, 1), (0.7378882850081199, 1), (0.5171512255160889, 1)…	(2S,3S)-3-Hydroxy-2-methylbutanoyl-CoA	5.77944e-35
gam6p_c	208.705	6.96647e-38	[(0.2844110833135552, 1), (0.27969926909489873, 1), (0.9013126886372778, 1), (0.5188350478049985, 1), (0.5639610930909368, 1), (0.734676294471754, 1), (0.3759663395763577, 1), (0.7739841991886524, 1), (0.10799254415305409, 1), (0.7308135565163152, 1), (0.7431832239194867, 1), (0.7394523029038396, 1), (0.7447993512410502, 1), (0.6207785948350297, 1), (0.6371381520223458, 1), (0.535012483184278, 1)…	D-Glucosamine-6-phosphate	5.95633e-35
gam1p_c	208.705	6.96647e-38	[(0.5195924976248958, 2), (0.7465662049634121, 2), (0.2844110833135553, 1), (0.27969926909489884, 1), (0.9013126886372778, 1), (0.5188350478049987, 1), (0.5639610930909368, 1), (0.734676294471754, 1), (0.3759663395763577, 1), (0.7739841991886525, 1), (0.10799254415305398, 1), (0.7308135565163152, 1), (0.7431832239194868, 1), (0.7394523029038396, 1), (0.7447993512410502, 1), (0.6207785948350297, 1…	D-Glucosamine-1-phosphate	5.95633e-35
dpcoa_c	208.012	8.70921e-38	[(0.7578760978501626, 2), (0.26700548305699745, 1), (0.2764664046466492, 1), (0.8357929596902343, 1), (0.500512181631379, 1), (0.5763765996179679, 1), (0.691036094332178, 1), (0.4137668907799275, 1), (0.7770628476987687, 1), (0.10355911792684838, 1), (0.7120337833541237, 1), (0.7712628856722694, 1), (0.683245836982782, 1), (0.71872797242335, 1), (0.5165992831597269, 1), (0.6131624965530976, 1), (…	Dephospho-CoA	7.44638e-35
2mp2coa_c	207.497	1.02831e-37	[(0.2620630031857276, 1), (0.28268195451551664, 1), (0.8530051592667182, 1), (0.47680765400411973, 1), (0.5556754235526136, 1), (0.7180349179981014, 1), (0.3978319599047636, 1), (0.7747317610568312, 1), (0.10514900505711401, 1), (0.7129381047344117, 1), (0.7605603938877707, 1), (0.6844100159132226, 1), (0.7382615793986417, 1), (0.5108042782194513, 1), (0.6291917932893745, 1), (0.5558051611512935,…	2-Methylprop-2-enoyl-CoA	8.79205e-35
3hibutcoa_c	207.493	1.02961e-37	[(0.26206300318572756, 1), (0.28269631206348284, 1), (0.8530478319958379, 1), (0.47680765400411973, 1), (0.5556754235526135, 1), (0.7180349179981014, 1), (0.3978319599047635, 1), (0.7747317610568312, 1), (0.10514900505711403, 1), (0.7129760487642762, 1), (0.7605603938877707, 1), (0.6844440691827935, 1), (0.7382615793986417, 1), (0.5108042782194513, 1), (0.6291917932893739, 1), (0.5558385700882505…	(S)-3-Hydroxyisobutyryl-CoA	8.80321e-35
g3p_c	207.003	1.20631e-37	[(0.5195924976248961, 2), (0.28441108331355536, 1), (0.27969926909490106, 1), (0.9012393215845584, 1), (0.5188350478049986, 1), (0.563961093090937, 1), (0.7346762944717539, 1), (0.3753334179268474, 1), (0.7739841991886525, 1), (0.10799254415305407, 1), (0.7304885038394315, 1), (0.7428864558397674, 1), (0.739147003665235, 1), (0.7445062786131789, 1), (0.6207785948350302, 1), (0.6371381520223462, 1…	Glyceraldehyde-3-phosphate	1.03139e-34
dhap_c	207.003	1.20631e-37	[(0.6253002620062136, 2), (0.2844110833135556, 1), (0.2796992690949012, 1), (0.9012393215845582, 1), (0.5188350478049987, 1), (0.563961093090937, 1), (0.734676294471754, 1), (0.37533341792684727, 1), (0.7739841991886525, 1), (0.10799254415305404, 1), (0.7304885038394314, 1), (0.7428864558397674, 1), (0.739147003665235, 1), (0.7445062786131788, 1), (0.6207785948350302, 1), (0.6371381520223461, 1),…	Dihydroxyacetone-phosphate	1.03139e-34
fdp_c	207.003	1.20631e-37	[(0.2844110833135556, 1), (0.2796992690949012, 1), (0.9012393215845584, 1), (0.5188350478049987, 1), (0.5639610930909371, 1), (0.7346762944717538, 1), (0.37533341792684743, 1), (0.7739841991886525, 1), (0.10799254415305407, 1), (0.7304885038394315, 1), (0.7428864558397674, 1), (0.739147003665235, 1), (0.7445062786131786, 1), (0.6207785948350302, 1), (0.637138152022346, 1), (0.5343725491258946, 1)…	D-Fructose-1-6-bisphosphate	1.03139e-34
adpglc_c	204.984	2.31872e-37	[(0.24864843508899853, 1), (0.2538859540213123, 1), (0.8054055211432445, 1), (0.5210160215529783, 1), (0.5513237199625195, 1), (0.6260233256510928, 1), (0.43056890794334923, 1), (0.7627964723480625, 1), (0.10630002266135415, 1), (0.6809146202315579, 1), (0.802639381367461, 1), (0.6577692396419119, 1), (0.7047960941320031, 1), (0.523559339802822, 1), (0.556855530336507, 1), (0.6135750711470958, 1)…	ADPglucose	1.98251e-34
acgam6p_c	204.451	2.75567e-37	[(0.75494164820719, 2), (0.7383831897586721, 2), (0.7383831897586677, 2), (0.28557061711819426, 1), (0.2830992595269825, 1), (0.9017377882172903, 1), (0.5234802321066525, 1), (0.5629548551349813, 1), (0.7379502494720549, 1), (0.3772940441614472, 1), (0.7694769381274167, 1), (0.11045083080170937, 1), (0.7264776422762362, 1), (0.7385670317193596, 1), (0.7348329792724068, 1), (0.7401845154865921, 1)…	N-Acetyl-D-glucosamine-6-phosphate	2.3561e-34
lald__L_c	204.37	2.8294e-37	[(0.4274845414463977, 1), (0.4984751958576095, 1), (0.06724546008888656, 1), (0.5897482608415001, 1), (0.45457631756635414, 1), (0.3915425797273365, 1), (0.6070931794064636, 1), (0.1990466883283017, 1), (0.864876804557474, 1), (0.22180052132169314, 1), (0.1990466883283197, 1), (0.20591331029698137, 1), (0.1919398265762589, 1), (0.23757426904213189, 1), (0.22281489856765158, 1), (0.468026996208108…	L-Lactaldehyde	2.41914e-34
paps_c	204.292	2.90181e-37	[(0.679440827216419, 2), (0.2561049620898112, 1), (0.28160223282630703, 1), (0.8037925113527695, 1), (0.5180956636479742, 1), (0.5450444775744335, 1), (0.5847795130764581, 1), (0.42490864925737104, 1), (0.7649976591203664, 1), (0.09662002566184809, 1), (0.6497900895383303, 1), (0.7758787554613527, 1), (0.6264462189638793, 1), (0.6799499265218001, 1), (0.5072647353070344, 1), (0.533249024927288, 1…	3-Phosphoadenylyl-sulfate	2.48105e-34
25dhpp_c	204.219	2.97126e-37	[(0.6762093089553916, 2), (0.25638903314060485, 1), (0.27838134197640774, 1), (0.8031953165810157, 1), (0.5093546801546067, 1), (0.5367227545704631, 1), (0.5792317447493629, 1), (0.42224641752938186, 1), (0.7635700786693018, 1), (0.09646080203409048, 1), (0.6430107938708889, 1), (0.7693729424222576, 1), (0.6195865910399485, 1), (0.674239618713985, 1), (0.5003109118868463, 1), (0.5299252013274178,…	2-5-Diamino-6-hydroxy-4-5-phosphoribosylamino-pyrimidine	2.54043e-34
dhpmp_c	204.205	2.98536e-37	[(0.554003725932382, 2), (0.676209308955392, 2), (0.2563890331406026, 1), (0.2783813419764076, 1), (0.8031244752688751, 1), (0.5093546801546073, 1), (0.5367227545704637, 1), (0.5792317447493639, 1), (0.422244128830616, 1), (0.7635692313616573, 1), (0.09645602370270157, 1), (0.6429501416489437, 1), (0.769372942422258, 1), (0.6195296814877438, 1), (0.6749770564915999, 1), (0.5002228066377006, 1), (…	Dihydroneopterin-monophosphate	2.55248e-34
25drapp_c	204.196	2.99356e-37	[(0.25638138465983407, 1), (0.2784071762676798, 1), (0.8031945648957437, 1), (0.5093563798717698, 1), (0.5367242584272185, 1), (0.5792317447493674, 1), (0.42224412883062284, 1), (0.763569231361662, 1), (0.09645823178305196, 1), (0.6430107938708945, 1), (0.769372942422261, 1), (0.6195865910399542, 1), (0.6742396187139905, 1), (0.5002228066377059, 1), (0.5299236893285164, 1), (0.6183660644314519, 1…	2-5-Diamino-6-ribosylamino-4-3H-pyrimidinone-5-phosphate	2.55949e-34
2mecdp_c	204.002	3.18874e-37	[(0.27887636680432126, 1), (0.2531066415631702, 1), (0.8847572363012, 1), (0.5002747106350529, 1), (0.5562041429662004, 1), (0.7184845473379287, 1), (0.3761191792552383, 1), (0.7757865408489408, 1), (0.10588900056664637, 1), (0.7015052489113621, 1), (0.744904763204185, 1), (0.7107528809411434, 1), (0.7465218967030589, 1), (0.6485987619397112, 1), (0.638940493682626, 1), (0.5015269952584736, 1), (…	2-C-methyl-D-erythritol-2-4-cyclodiphosphate	2.72637e-34
hmbpp_c	203.991	3.20009e-37	[(0.7757865408489379, 2), (0.2788763668043217, 1), (0.25310664156317, 1), (0.884543480995605, 1), (0.5002747106350529, 1), (0.5562041429662007, 1), (0.7184845473379289, 1), (0.3761191792552384, 1), (0.7757865408489408, 1), (0.10588900056664617, 1), (0.701328674967824, 1), (0.7449047632041841, 1), (0.7105763069976039, 1), (0.7465218967030582, 1), (0.6485987619397111, 1), (0.6389404936826262, 1), (…	hmbpp_c	2.73608e-34
octdcoa_c	203.781	3.42634e-37	[(0.7402404769766315, 2), (0.2700229748480739, 1), (0.2915149278922051, 1), (0.8281768104391012, 1), (0.4513884590639085, 1), (0.5329897718050741, 1), (0.6487338991646862, 1), (0.37281960618221877, 1), (0.7402404769766326, 1), (0.1671620645809681, 1), (0.6142549473159714, 1), (0.7279731809079928, 1), (0.6042918853980408, 1), (0.693242595523115, 1), (0.5516782420513263, 1), (0.6544354677148172, 1)…	octadecanoyl-CoA	2.92952e-34
tres_c	202.884	4.58617e-37	[(0.38384229437497985, 2), (0.2822489977610485, 1), (0.2797079594788565, 1), (0.9017855453255932, 1), (0.5182129842332104, 1), (0.5617471876606929, 1), (0.7333783186010661, 1), (0.37596982987165456, 1), (0.7700578193507585, 1), (0.1092207635320596, 1), (0.7266390656885824, 1), (0.738900213933076, 1), (0.7351590409103246, 1), (0.7405207821282711, 1), (0.6164962579172304, 1), (0.6332117721844539, 1…	trehalose-2-sulfate	3.92118e-34
gdp_c	202.6	5.03068e-37	[(0.2569029734767535, 1), (0.28122939519547974, 1), (0.8030182230155727, 1), (0.5092155980929168, 1), (0.5362759246818369, 1), (0.5774105756865823, 1), (0.4239645845604838, 1), (0.7633450024873464, 1), (0.09696277225242302, 1), (0.641429319174682, 1), (0.7659881198191066, 1), (0.617774498280631, 1), (0.6736971075359921, 1), (0.498296609475427, 1), (0.5264421785661071, 1), (0.6209799728819385, 1),…	GDP	4.30123e-34
5apru_c	202.195	5.7395e-37	[(0.6728237821574679, 2), (0.2569029734767574, 1), (0.28114570373521963, 1), (0.8033023686799534, 1), (0.5092155980929323, 1), (0.5362759246818543, 1), (0.5774105756865862, 1), (0.42396689896496176, 1), (0.7633458609770938, 1), (0.09697439006125352, 1), (0.6399649122682023, 1), (0.7659881198191097, 1), (0.6162948022822514, 1), (0.6704433244161796, 1), (0.4983858425927412, 1), (0.5264437086225789,…	5-Amino-6-5-phosphoribosylamino-uracil	4.90727e-34
6pgc_c	202.145	5.83486e-37	[(0.773174312282622, 3), (0.28523224877972053, 1), (0.2896272005702019, 1), (0.9099482490357278, 1), (0.529743748986244, 1), (0.5705412161457297, 1), (0.7463856431357301, 1), (0.3761376172602416, 1), (0.7731743122826211, 1), (0.13123626915994002, 1), (0.7270563289334628, 1), (0.739467116423181, 1), (0.7379206480400118, 1), (0.7410673983970912, 1), (0.6156798821350742, 1), (0.636826190316494, 1), …	6-Phospho-D-gluconate	4.9888e-34
3c4mop_c	201.353	7.55411e-37	[(0.46120880886244303, 2), (0.30358408598470726, 1), (0.40554034772291725, 1), (0.7712484749038798, 1), (0.42171425916004956, 1), (0.5202837444508136, 1), (0.5140906705529755, 1), (0.3900514630456423, 1), (0.6854085387883713, 1), (0.3748124109806432, 1), (0.6719507828921251, 1), (0.6857715306631551, 1), (0.7089181925636534, 1), (0.6288573530337986, 1), (0.6345148512110663, 1), (0.5621434189651627…	3-Carboxy-4-methyl-2-oxopentanoate	6.45876e-34
2dr5p_c	201.285	7.72214e-37	[(0.27526020905582993, 1), (0.2796992690949045, 1), (0.8987019181136445, 1), (0.5188350478049889, 1), (0.5639610930909363, 1), (0.7346762944717511, 1), (0.37817884467166196, 1), (0.7739841991886516, 1), (0.10799254415305466, 1), (0.7206407076550484, 1), (0.7427782034022503, 1), (0.7293064129655122, 1), (0.7443993741700233, 1), (0.6207785948350303, 1), (0.6371381520223387, 1), (0.5307349895842037,…	2-Deoxy-D-ribose-5-phosphate	6.60243e-34
h2mb4p_c	201.264	7.77456e-37	[(0.7684757905539588, 2), (0.7117164945780987, 2), (0.27456405426375374, 1), (0.2503473138817234, 1), (0.8846324631449118, 1), (0.4984283025359219, 1), (0.558290200067117, 1), (0.7155531952968988, 1), (0.3773781251107293, 1), (0.7750956936287794, 1), (0.10802880178571395, 1), (0.7015390530815238, 1), (0.7374904389372373, 1), (0.7105506574938663, 1), (0.7391088621726132, 1), (0.6416591115521011, 1…	1-hydroxy-2-methyl-2-E-butenyl-4-diphosphate	6.64725e-34
35cgmp_c	201.027	8.4009e-37	[(0.38112603793426914, 2), (0.5549313974824963, 2), (0.2569029734767537, 1), (0.28122939519547663, 1), (0.8030182230155722, 1), (0.5092155980929125, 1), (0.5362759246818322, 1), (0.5774105756865827, 1), (0.42396458456048425, 1), (0.7626078340642917, 1), (0.09696277225242086, 1), (0.6414293191746819, 1), (0.7652509513960508, 1), (0.6177744982806308, 1), (0.6729573099107198, 1), (0.4982966094754278…	3-5-Cyclic-GMP	7.18277e-34
e4p_c	199.772	1.26628e-36	[(0.627833456315082, 2), (0.7501442135611583, 2), (0.5195924976248938, 2), (0.5195924976248901, 2), (0.28683183294989073, 1), (0.28688962925056904, 1), (0.9027062495732872, 1), (0.528535865473962, 1), (0.5618988831215884, 1), (0.7415540142895996, 1), (0.3780450028085568, 1), (0.7666294448199706, 1), (0.11312443684951448, 1), (0.7215130548445461, 1), (0.733325600044195, 1), (0.729578784064162, 1),…	D-Erythrose-4-phosphate	1.08267e-33
dmpp_c	199.629	1.32667e-36	[(0.7117921338469142, 2), (0.27357676639606415, 1), (0.25029771119116306, 1), (0.8882206389390539, 1), (0.5022530108408718, 1), (0.5531053462085761, 1), (0.71499256728537, 1), (0.3802944916028037, 1), (0.7775523591125555, 1), (0.11259845574283134, 1), (0.7101867719050949, 1), (0.7309977510379158, 1), (0.7117921338469038, 1), (0.7326350044665901, 1), (0.6334281149091484, 1), (0.6224427065899307, 1…	Dimethylallyl-diphosphate	1.1343e-33
ipdp_c	199.629	1.32667e-36	[(0.6224427065899214, 2), (0.3757293736012459, 2), (0.7117921338469142, 2), (0.71179213384691, 2), (0.27357676639606404, 1), (0.25029771119116284, 1), (0.8882206389390533, 1), (0.5022530108408716, 1), (0.5531053462085761, 1), (0.7149925672853696, 1), (0.38029449160280415, 1), (0.7775523591125563, 1), (0.11259845574283223, 1), (0.7101867719050952, 1), (0.7309977510379155, 1), (0.7117921338469035, …	Isopentenyl-diphosphate	1.1343e-33
dgdp_c	199.322	1.46711e-36	[(0.5230387508559295, 2), (0.926722034908831, 2), (0.6693686967164438, 2), (0.2594081556346621, 1), (0.28324202113955743, 1), (0.8008970349727617, 1), (0.5103149238433557, 1), (0.5370455796093764, 1), (0.576102880042516, 1), (0.42721777157414487, 1), (0.7643671746366414, 1), (0.09175160479667341, 1), (0.6344307824413755, 1), (0.7625708764313216, 1), (0.6103522480057424, 1), (0.6694106009877927, 1…	dGDP	1.25438e-33
cholc8coa_c	198.906	1.6813e-36	[(0.2498065140734621, 1), (0.25270776794088823, 1), (0.8167460668953801, 1), (0.4397857308979532, 1), (0.5108876613866911, 1), (0.6731414576383986, 1), (0.39323706433807193, 1), (0.7997751882534011, 1), (0.10220296511960605, 1), (0.6682485180289859, 1), (0.729349922856702, 1), (0.6412550720664449, 1), (0.690938688388788, 1), (0.5367422042376868, 1), (0.6339353364503337, 1), (0.5525881379693101, 1…	CoA-cholest-4-en-3-one C8 side chain	1.43751e-33
ugggmda_c	198.654	1.82584e-36	[(0.2831355259790215, 1), (0.2682023564336102, 1), (0.8880314847501318, 1), (0.5335234543987094, 1), (0.5554589973052685, 1), (0.7398187568724337, 1), (0.36363512420963123, 1), (0.7796360808944004, 1), (0.16230068894956937, 1), (0.6892176618792407, 1), (0.7158079353727805, 1), (0.6892176618792347, 1), (0.7198130605893825, 1), (0.6206525756847564, 1), (0.6092103282077082, 1), (0.4871925860363866, …	Undecaprenyl-diphospho-N-glycolylmuramoyl-L-alanyl-D-glutamyl-meso-2-6-diaminopimeloyl-D-alanyl-D-alanine	1.56109e-33
ugagmda_c	198.33	2.03068e-36	[(0.2830381564989305, 1), (0.26791046324908097, 1), (0.8889056784077252, 1), (0.5304561731512953, 1), (0.5574937298503384, 1), (0.7393403526336553, 1), (0.3647661406128812, 1), (0.7797236357375128, 1), (0.15770455505452902, 1), (0.6939196801893407, 1), (0.7190630348485461, 1), (0.693919680189335, 1), (0.7228808110064029, 1), (0.6218825767188685, 1), (0.612636098158148, 1), (0.4903399239193369, 1)…	Undecaprenyl-diphospho-N-glycolylmuramoyl-N-acetylglucosamine-L-ala-D-glu-meso-2-6-diaminopimeloyl-D-ala-D-ala	1.73623e-33
malt1p_c	198.271	2.07029e-36	[(0.6278334563150823, 2), (0.2868318329498908, 1), (0.2869221909971138, 1), (0.9028254521015355, 1), (0.5285358654739617, 1), (0.5618988831215882, 1), (0.7415540142896001, 1), (0.3780450028085569, 1), (0.7666294448199696, 1), (0.11314434540196064, 1), (0.7215130548445445, 1), (0.7333256000441958, 1), (0.7295787840641619, 1), (0.7349486126056334, 1), (0.6086347082304489, 1), (0.5375858725890668, 1…	alpha-maltose 1-phosphate	1.7701e-33
hexdcoa_c	197.442	2.71772e-36	[(0.27348442969771447, 1), (0.29777567998514687, 1), (0.8295471181328677, 1), (0.4602565056491921, 1), (0.5413864784463239, 1), (0.6563086795378713, 1), (0.37497485370078526, 1), (0.7326333120573754, 1), (0.17127580991137825, 1), (0.6178723553121399, 1), (0.7226599645432512, 1), (0.6082830625385622, 1), (0.6936797199603808, 1), (0.5415911058216876, 1), (0.6493962024958257, 1), (0.4892186462774818…	hexadecanoyl-CoA	2.32365e-33
6pgl_c	197.136	3.00548e-36	[(0.7499642524824555, 2), (0.2813116066255324, 1), (0.28980876372141134, 1), (0.9107204277311256, 1), (0.531425399206889, 1), (0.5658534569840059, 1), (0.7466396218738806, 1), (0.37758280398213484, 1), (0.7644995424026813, 1), (0.13472111408365645, 1), (0.7184266687833619, 1), (0.7305282266079307, 1), (0.7290858785581824, 1), (0.7321292344639942, 1), (0.6059776167007761, 1), (0.628175177984349, 1…	6-phospho-D-glucono-1-5-lactone	2.56968e-33
atp_c	196.895	3.25413e-36	[(0.6659584140755573, 2), (0.26114426322544876, 1), (0.29379898127237325, 1), (0.8039630446053436, 1), (0.5171622891347385, 1), (0.5429264117870523, 1), (0.5776065880755605, 1), (0.4318494293536911, 1), (0.7641470766887115, 1), (0.0987149006051873, 1), (0.637594767529928, 1), (0.7623992452651914, 1), (0.6132823699636716, 1), (0.6664674856520755, 1), (0.49970045455199913, 1), (0.5193780353602411, …	ATP	2.78228e-33
pep_c	196.711	3.45685e-36	[(0.7722073521145771, 2), (0.37701444682364904, 2), (0.772207352114578, 2), (0.3023474462511379, 1), (0.2897573555463524, 1), (0.8979618751970276, 1), (0.5411096625624553, 1), (0.5776039372889895, 1), (0.7586075350120287, 1), (0.37701444682363294, 1), (0.12126443318273075, 1), (0.7221551202568567, 1), (0.7352926455197502, 1), (0.7277399937107789, 1), (0.7368689081547715, 1), (0.6095654141075599, …	Phosphoenolpyruvate	2.95561e-33
dhnpt_c	196.551	3.64367e-36	[(0.5577897997662782, 2), (0.6626668946750478, 2), (0.26147898933925506, 1), (0.2910773966615781, 1), (0.8033429658450544, 1), (0.5087987184529831, 1), (0.534935732823232, 1), (0.5720682960208741, 1), (0.42926982431710503, 1), (0.7626401307549613, 1), (0.09857522053711339, 1), (0.6306182841033918, 1), (0.7558333449849013, 1), (0.6061937485367623, 1), (0.6620803547854315, 1), (0.492633439897198, 1…	Dihydroneopterin	3.11533e-33
2pg_c	195.943	4.45082e-36	[(0.7722073521145778, 2), (0.3023474462511379, 1), (0.30797232156439047, 1), (0.8984782544487571, 1), (0.5411096625624553, 1), (0.5776039372890105, 1), (0.7586075350120286, 1), (0.3770144468236497, 1), (0.7722073521145775, 1), (0.12126801238306693, 1), (0.7225897616400165, 1), (0.7352926455197517, 1), (0.7281746350939418, 1), (0.7368689081547719, 1), (0.6095654141075595, 1), (0.63645922370777, 1)…	D-Glycerate-2-phosphate	3.80545e-33
dhf_c	195.937	4.45976e-36	[(0.6312745902026222, 2), (0.2108170232171363, 2), (0.5315022355500993, 2), (0.2228213369172909, 1), (0.20804525426991083, 1), (0.8224325759034934, 1), (0.4243448817645839, 1), (0.4889777333046855, 1), (0.622496911738021, 1), (0.34245127582316326, 1), (0.8363260217700772, 1), (0.12479397528718739, 1), (0.6734783071717443, 1), (0.7170246794115548, 1), (0.6717645325028105, 1), (0.6704294815102338, …	7-8-Dihydrofolate	3.81309e-33
gua_c	195.892	4.52675e-36	[(0.6477701166654644, 2), (0.30061082868462696, 1), (0.27045452099640277, 1), (0.7801456456955029, 1), (0.5016464395000767, 1), (0.518483104693329, 1), (0.5376533398624497, 1), (0.43136000903586796, 1), (0.7397183674196097, 1), (0.11641185734715284, 1), (0.7396404856940223, 1), (0.5687286521579997, 1), (0.6835287781634947, 1), (0.4978487710095464, 1), (0.4164505852173872, 1), (0.6988590934246066,…	Guanine	3.87037e-33
thf_c	195.704	4.81553e-36	[(0.22426621865908722, 1), (0.21342833777708603, 1), (0.820056921956661, 1), (0.42481497767369886, 1), (0.49400781159171325, 1), (0.6205321227265741, 1), (0.34422401607824354, 1), (0.8332126397542415, 1), (0.12486259584916173, 1), (0.671836610315944, 1), (0.717283044895807, 1), (0.6693331474795705, 1), (0.6684271095358806, 1), (0.578991938882573, 1), (0.5618416061987304, 1), (0.5590985398574879, …	5-6-7-8-Tetrahydrofolate	4.11728e-33
hisp_c	195.697	4.82644e-36	[(0.16742400949519487, 1), (0.19888308718152997, 1), (0.9269412185676678, 1), (0.5366923593932016, 1), (0.54079271658014, 1), (0.5492996403582016, 1), (0.3484711163182508, 1), (0.745793606845085, 1), (0.09656531777411764, 1), (0.6771963697843535, 1), (0.7303220082071181, 1), (0.703593008440793, 1), (0.7167788239240329, 1), (0.6213037123233263, 1), (0.5891408617184765, 1), (0.5944587395255808, 1),…	L-Histidinol-phosphate	4.12661e-33
3pg_c	195.673	4.8644e-36	[(0.7722073521145779, 2), (0.30234744625113774, 1), (0.30797232156439047, 1), (0.8984782544487571, 1), (0.5411096625624552, 1), (0.5776039372890106, 1), (0.7586075350120285, 1), (0.3770144468236497, 1), (0.7722073521145775, 1), (0.12126801238306693, 1), (0.7225897616400165, 1), (0.7352926455197517, 1), (0.7281746350939419, 1), (0.736868908154772, 1), (0.6095654141075596, 1), (0.6364592237077701, …	3-Phospho-D-glycerate	4.15906e-33
uagmda_c	195.567	5.03801e-36	[(0.28941582934063304, 1), (0.26736676711916024, 1), (0.8888743901832223, 1), (0.5407092573936372, 1), (0.5520174655794648, 1), (0.74533437131472, 1), (0.36379651906999133, 1), (0.7777086830362865, 1), (0.16244437062934367, 1), (0.6881234778564149, 1), (0.7153882808442265, 1), (0.6881234778564087, 1), (0.7168918047622466, 1), (0.619957922720833, 1), (0.6081149960856319, 1), (0.4877827121276718, 1…	Undecaprenyl-diphospho-N-acetylmuramoyl-L-alanyl-D-glutamyl-meso-2-6-diaminopimeloyl-D-alanyl-D-alanine	4.3075e-33
uaagmda_c	195.406	5.31289e-36	[(0.2890043939817778, 1), (0.2671434393377713, 1), (0.889688620848194, 1), (0.5373967946692917, 1), (0.5543666523745556, 1), (0.7462503637533517, 1), (0.36492832468437686, 1), (0.7779661452935718, 1), (0.15775929045473994, 1), (0.6929631444045476, 1), (0.7187187486511897, 1), (0.6929631444045419, 1), (0.7202308291231426, 1), (0.6212553390793926, 1), (0.6116788319014634, 1), (0.4909240922337636, 1…	Undecaprenyl-diphospho-N-acetylmuramoyl-N-acetylglucosamine-L-ala-D-glu-meso-2-6-diaminopimeloyl-D-ala-D-ala	4.54252e-33
uaAgla_c	195.35	5.41247e-36	[(0.2890404799294937, 1), (0.2672389511621328, 1), (0.8888948524647025, 1), (0.5411847033667945, 1), (0.5516504805797818, 1), (0.7445549263390578, 1), (0.3638825353751344, 1), (0.777687716002857, 1), (0.16285315912108983, 1), (0.6874414951745849, 1), (0.7146988063932043, 1), (0.6874414951745786, 1), (0.7162019874319119, 1), (0.6193001753773183, 1), (0.6074305096039159, 1), (0.48777053175309726, 1…	Undecaprenyl-diphospho-N-acetylmuramoyl-L-alanyl-D-glutamyl-L-lysyl-D-alanyl-D-alanine	4.62766e-33
uaGgla_c	195.35	5.41247e-36	[(0.2890404799294937, 1), (0.2672389511621327, 1), (0.8888948524647025, 1), (0.5411847033667945, 1), (0.5516504805797818, 1), (0.7445549263390578, 1), (0.3638825353751344, 1), (0.777687716002857, 1), (0.16285315912108983, 1), (0.6874414951745849, 1), (0.7146988063932043, 1), (0.6874414951745786, 1), (0.7162019874319119, 1), (0.6193001753773183, 1), (0.6074305096039159, 1), (0.4877705317530972, 1)…	Undecaprenyl-diphospho-N-acetylmuramoyl-L-alanyl-gamma-D-glutamyl-L-lysyl-D-alanyl-D-alanine	4.62766e-33
uaaAgla_c	195.199	5.68899e-36	[(0.6923438841468794, 2), (0.28866227201818684, 1), (0.267026612500449, 1), (0.88970945036866, 1), (0.5374536987195193, 1), (0.554032054133208, 1), (0.7461195294802606, 1), (0.3650097403244488, 1), (0.777948065375557, 1), (0.1581171137332968, 1), (0.7180883084318732, 1), (0.6923438841468736, 1), (0.7196001011405375, 1), (0.6206489834788635, 1), (0.6110534251045759, 1), (0.49092181118466816, 1), (…	Undecaprenyl-diphospho-N-acetylmuramoyl-N-acetylglucosamine-L-alanyl-D-glutamyl-L-lysyl-D-alanyl-D-alanine	4.86409e-33
uaaGgla_c	195.199	5.68899e-36	[(0.6923438841468794, 2), (0.28866227201818684, 1), (0.267026612500449, 1), (0.88970945036866, 1), (0.5374536987195193, 1), (0.554032054133208, 1), (0.7461195294802606, 1), (0.3650097403244488, 1), (0.777948065375557, 1), (0.1581171137332968, 1), (0.7180883084318732, 1), (0.6923438841468736, 1), (0.7196001011405375, 1), (0.6206489834788635, 1), (0.6110534251045759, 1), (0.49092181118466804, 1), (…	Undecaprenyl-diphospho-N-acetylmuramoyl-N-acetylglucosamine-L-alanyl-gamma-D-glutamyl-L-lysyl-D-alanyl-D-alanine	4.86409e-33
argsuc_c	195.024	6.02661e-36	[(0.3519767950042645, 1), (0.3091985670443266, 1), (0.9042446844372091, 1), (0.5584115058777062, 1), (0.5754737103598987, 1), (0.7676844566856473, 1), (0.38221950638373503, 1), (0.7693692999603547, 1), (0.17018142094094993, 1), (0.7270823905270936, 1), (0.7381515732736659, 1), (0.7344086719516683, 1), (0.7397728901184581, 1), (0.6071174757654509, 1), (0.6325232527940183, 1), (0.5418375964262867, …	N-omega--L-Arginino-succinate	5.15275e-33
gal1p_c	194.845	6.39332e-36	[(0.6982501441543758, 2), (0.6845816242358111, 2), (0.7540943141045487, 2), (0.6982501441543734, 2), (0.5623192471865193, 2), (0.28639289429555637, 1), (0.25063952421130076, 1), (0.8353252032303345, 1), (0.5044594275514939, 1), (0.534195238541898, 1), (0.7004697589874391, 1), (0.3812727562212972, 1), (0.762105743066539, 1), (0.11909907519839227, 1), (0.6971760737500099, 1), (0.7224316836968251, 1…	alpha-D-Galactose-1-phosphate	5.46629e-33
6hmhptpp_c	194.775	6.54275e-36	[(0.6634674860066532, 2), (0.5442005086497332, 2), (0.23790554312775736, 1), (0.2757669005764984, 1), (0.809790523937469, 1), (0.5009903150913363, 1), (0.5610324615975084, 1), (0.5906163869584202, 1), (0.39433005775881913, 1), (0.7664172985149955, 1), (0.08761335584374169, 1), (0.6598642469842145, 1), (0.7571945094389471, 1), (0.6632436344439816, 1), (0.6640176425312316, 1), (0.5160484265695727, …	6-hydroxymethyl-dihydropterin-pyrophosphate	5.59405e-33
2ahhmd_c	194.775	6.54275e-36	[(0.6634674860066532, 2), (0.5442005086497332, 2), (0.2379055431277573, 1), (0.27576690057649833, 1), (0.809790523937469, 1), (0.5009903150913363, 1), (0.5610324615975084, 1), (0.5906163869584202, 1), (0.39433005775881913, 1), (0.7664172985149955, 1), (0.08761335584374169, 1), (0.6598642469842145, 1), (0.7571945094389471, 1), (0.6632436344439816, 1), (0.6640176425312316, 1), (0.5160484265695727, …	2-Amino-4-hydroxy-6-hydroxymethyl-7-8-dihydropteridine-diphosphate	5.59405e-33
ru5p__D_c	194.407	7.38691e-36	[(0.6216524658067397, 2), (0.7584985129730435, 2), (0.288499382582569, 1), (0.29169769659613315, 1), (0.9036884026443877, 1), (0.5352252985400967, 1), (0.5605620849148617, 1), (0.7463849716565182, 1), (0.3799106325590392, 1), (0.7657234718075159, 1), (0.1166590291575621, 1), (0.7155607650211205, 1), (0.7269666761338107, 1), (0.7232147451221049, 1), (0.7285919043793485, 1), (0.6004432616688629, 1)…	D-Ribulose-5-phosphate	6.31581e-33
r5p_c	194.407	7.38691e-36	[(0.7584985129730435, 2), (0.28849938258256913, 1), (0.29169769659613315, 1), (0.9036884026443877, 1), (0.5352252985400966, 1), (0.5605620849148618, 1), (0.7463849716565182, 1), (0.37991063255903923, 1), (0.765723471807516, 1), (0.11665902915756206, 1), (0.7155607650211205, 1), (0.7269666761338107, 1), (0.7232147451221049, 1), (0.7285919043793485, 1), (0.6004432616688629, 1), (0.6216524658067398,…	alpha-D-Ribose-5-phosphate	6.31581e-33
xu5p__D_c	194.407	7.38691e-36	[(0.6216524658067399, 2), (0.7584985129730435, 2), (0.28849938258256913, 1), (0.2916976965961333, 1), (0.9036884026443877, 1), (0.5352252985400967, 1), (0.5605620849148618, 1), (0.7463849716565182, 1), (0.37991063255903923, 1), (0.7657234718075159, 1), (0.11665902915756217, 1), (0.7155607650211206, 1), (0.7269666761338108, 1), (0.723214745122105, 1), (0.7285919043793485, 1), (0.6004432616688629, …	D-Xylulose-5-phosphate	6.31581e-33
ocholc8coa_c	193.949	8.5943e-36	[(0.37340453245627814, 2), (0.25574575940590655, 1), (0.2618354956473701, 1), (0.8180610938153657, 1), (0.44992206170766935, 1), (0.5172964927929303, 1), (0.6826102841231498, 1), (0.3932625645487008, 1), (0.7928156829591226, 1), (0.10614366729452923, 1), (0.6682027264558509, 1), (0.7214326350950075, 1), (0.6422111988495263, 1), (0.6907395016108563, 1), (0.5313351620837293, 1), (0.6342887528349379…	CoA-24-one-cholest-4-en-3-one C8 side chain	7.34812e-33
10fthf_c	193.741	9.2082e-36	[(0.22499289262228891, 1), (0.21826087003266414, 1), (0.8271407733221902, 1), (0.42868316994085215, 1), (0.48643258236362963, 1), (0.6295466713078707, 1), (0.3424037607954762, 1), (0.8412768650298841, 1), (0.1286041431364518, 1), (0.675938430773989, 1), (0.7145751325947667, 1), (0.674435133731808, 1), (0.6717263574754242, 1), (0.5811457147597271, 1), (0.5734310341059214, 1), (0.5575533826782361, …	10-Formyltetrahydrofolate	7.87301e-33
mlthf_c	193.595	9.66281e-36	[(0.6321987011180383, 2), (0.6684946846088322, 2), (0.22642105580140118, 1), (0.22290237567513588, 1), (0.8247656019505513, 1), (0.4291620469983817, 1), (0.4914523086569718, 1), (0.6275758277254425, 1), (0.34664759146833013, 1), (0.8380704139548079, 1), (0.12869871802405808, 1), (0.6742972542780102, 1), (0.7148627370621234, 1), (0.672004307913818, 1), (0.6697245240804275, 1), (0.5779517528162634,…	5-10-Methylenetetrahydrofolate	8.26171e-33
rib__D_c	193.525	9.8897e-36	[(0.7269666761338105, 2), (0.288499382582568, 1), (0.2917829255091319, 1), (0.903987935035609, 1), (0.5352252985400956, 1), (0.56056208491486, 1), (0.7463849716565174, 1), (0.3799106325590407, 1), (0.7657234718075123, 1), (0.11669694940844709, 1), (0.7155607650211213, 1), (0.7269666761340707, 1), (0.7232147451221151, 1), (0.7285919043793581, 1), (0.6004432616688583, 1), (0.621652465806738, 1), (0…	D-Ribose	8.45569e-33
datp_c	193.479	1.00426e-35	[(0.5645039954236732, 2), (0.662518295517075, 2), (0.2637278202705984, 1), (0.2957059282709794, 1), (0.8018106213339214, 1), (0.5181244106348888, 1), (0.543570770735204, 1), (0.5763719061659072, 1), (0.43516538776856495, 1), (0.7652032960035051, 1), (0.09343456343087053, 1), (0.6305725431336651, 1), (0.7589969162595509, 1), (0.6058328280423781, 1), (0.6628179573871846, 1), (0.49832718124927, 1), …	dATP	8.58645e-33
cholenec8coa_c	193.277	1.07357e-35	[(0.18278818976859806, 2), (0.255255761590487, 1), (0.2631254186889131, 1), (0.8185387813712757, 1), (0.45044753859702436, 1), (0.5201723797791571, 1), (0.6831817090861521, 1), (0.3946112357050932, 1), (0.7911721761307957, 1), (0.10650209163964504, 1), (0.6699411263514803, 1), (0.7204224831617431, 1), (0.643840995582405, 1), (0.6906568997773401, 1), (0.528439574111872, 1), (0.6338761126532991, 1)…	CoA-24-ene-cholest-4-en-3-one C8 side chain	9.17902e-33
hcholc8coa_c	193.272	1.07526e-35	[(0.688030989359889, 2), (0.25525576159048696, 1), (0.2631376082757027, 1), (0.8185786131139334, 1), (0.4504475385970243, 1), (0.5201723797791572, 1), (0.6831817090861521, 1), (0.39461123570509316, 1), (0.7911721761307957, 1), (0.10650209163964501, 1), (0.6699758791286994, 1), (0.7204224831617432, 1), (0.643872421051463, 1), (0.6906568997773402, 1), (0.5284395741118719, 1), (0.6338761126532986, 1…	CoA-24-hydroxy-cholest-4-en-3-one C8 side chain	9.1935e-33
methf_c	193.238	1.08741e-35	[(0.5304840572802849, 2), (0.6687020187470061, 2), (0.22511343511394277, 1), (0.22032170133890128, 1), (0.8240537944416909, 1), (0.4287279979390644, 1), (0.4900218782591421, 1), (0.6277936831754634, 1), (0.34516491588381687, 1), (0.8379077758374405, 1), (0.12870888621333595, 1), (0.6741566753445638, 1), (0.7146999280658712, 1), (0.6725399934507345, 1), (0.6697916533999062, 1), (0.5789798777075089…	5-10-Methenyltetrahydrofolate	9.29738e-33
phom_c	192.814	1.25158e-35	[(0.7049718324485832, 2), (0.32052991713751544, 1), (0.3507053251851069, 1), (0.8879920530080838, 1), (0.541301117253032, 1), (0.5620780917250395, 1), (0.7261124470888698, 1), (0.41190449813506935, 1), (0.7711345274505059, 1), (0.11876049340809224, 1), (0.7049718324485807, 1), (0.7323760427608301, 1), (0.704971832448574, 1), (0.7280656058279774, 1), (0.598798021000647, 1), (0.6141478217627208, 1)…	O-Phospho-L-homoserine	1.0701e-32
skm5p_c	192.617	1.33576e-35	[(0.276037928849291, 2), (0.6219974822799443, 2), (0.3015667330579943, 1), (0.31117959540959494, 1), (0.8972542891831401, 1), (0.5435955478358161, 1), (0.5632219805071375, 1), (0.7537465965588488, 1), (0.3809011181395113, 1), (0.7653037314426573, 1), (0.11829681530326148, 1), (0.7193846865192788, 1), (0.727288297844721, 1), (0.722278917055758, 1), (0.7289138174093851, 1), (0.5992854169935433, 1),…	Shikimate-5-phosphate	1.14208e-32
5mthf_c	192.34	1.46408e-35	[(0.6653398629669414, 2), (0.22651158778768604, 1), (0.22661165583734622, 1), (0.8193030699290078, 1), (0.4297024668490547, 1), (0.49891433850843114, 1), (0.6247867277163236, 1), (0.3519746941225802, 1), (0.8300765735299448, 1), (0.12890293751318652, 1), (0.6711966249032264, 1), (0.7152374187440413, 1), (0.668576358543882, 1), (0.6665517839187926, 1), (0.5725192992079668, 1), (0.5626788620537404,…	5-Methyltetrahydrofolate	1.25179e-32
tdcoa_c	191.36	2.027e-35	[(0.7253270024415975, 2), (0.2769411358576447, 1), (0.30383514916417137, 1), (0.8308770177507578, 1), (0.469109422095901, 1), (0.5415834355337225, 1), (0.663919611179722, 1), (0.3771169403133141, 1), (0.1753683073063435, 1), (0.6213831192141358, 1), (0.717573853133377, 1), (0.6121520432708805, 1), (0.6886936547611126, 1), (0.5318745516153778, 1), (0.6410125047214079, 1), (0.4929977662679107, 1), …	tetradecanoyl-CoA	1.73309e-32
5fthf_c	191.229	2.11753e-35	[(0.6278621916260223, 2), (0.21536020197678662, 2), (0.6629335442117152, 2), (0.22787194113190762, 1), (0.22669490379290927, 1), (0.8147926023002159, 1), (0.43047862495546585, 1), (0.5008510886687102, 1), (0.6226033430836746, 1), (0.35355345041589475, 1), (0.8281726681298114, 1), (0.12903299555089412, 1), (0.668811187578745, 1), (0.7149983004433116, 1), (0.6668543511242288, 1), (0.663987319689186…	5-Formyltetrahydrofolate	1.81049e-32
glyc3p_c	191.033	2.26e-35	[(0.2920342490239822, 1), (0.28977316120349067, 1), (0.9087997876124483, 1), (0.5320083157700433, 1), (0.49767843383307026, 1), (0.7085281714085592, 1), (0.38265052265211236, 1), (0.7492279917694071, 1), (0.09603038537378351, 1), (0.6788462371025824, 1), (0.7327293675954341, 1), (0.6902179437701189, 1), (0.7016928515631171, 1), (0.6039695633530002, 1), (0.6123527512976029, 1), (0.5497800470489299…	Glycerol-3-phosphate	1.9323e-32
db4p_c	191.01	2.27675e-35	[(0.5195924976248871, 2), (0.6634376742651842, 2), (0.2884993825825689, 1), (0.2916976965961371, 1), (0.8077377964891501, 1), (0.4857154208726359, 1), (0.5067411028784102, 1), (0.6761223068860622, 1), (0.40652030029510033, 1), (0.7315011510119238, 1), (0.1164743605274496, 1), (0.6745954036818492, 1), (0.6785017885183997, 1), (0.6621355767959667, 1), (0.6695605304083027, 1), (0.6004432616688626, 1…	3-4-dihydroxy-2-butanone-4-phosphate	1.94662e-32
f6p_c	190.685	2.53728e-35	[(0.6172482669382457, 2), (0.7540943141045462, 2), (0.28971792918037487, 1), (0.29513885026241116, 1), (0.9043919729671336, 1), (0.5401171600506891, 1), (0.5596264520779413, 1), (0.749961265901432, 1), (0.38127275622125256, 1), (0.7650616025676357, 1), (0.11924163576084595, 1), (0.7113246772455859, 1), (0.7224316836968498, 1), (0.7186759927770131, 1), (0.7240585406260824, 1), (0.5945426126647145,…	D-Fructose-6-phosphate	2.16938e-32
man1p_c	190.685	2.53728e-35	[(0.617248266938246, 2), (0.5419843005268236, 2), (0.28971792918037476, 1), (0.29513885026241116, 1), (0.9043919729671335, 1), (0.5401171600506893, 1), (0.5596264520779413, 1), (0.7499612659014321, 1), (0.38127275622125245, 1), (0.7650616025676356, 1), (0.1192416357608459, 1), (0.7113246772455858, 1), (0.7224316836968497, 1), (0.718675992777013, 1), (0.7240585406260823, 1), (0.5945426126647144, 1…	D-Mannose-1-phosphate	2.16938e-32
man6p_c	190.685	2.53728e-35	[(0.7540943141045462, 2), (0.28971792918037487, 1), (0.29513885026241127, 1), (0.9043919729671336, 1), (0.5401171600506893, 1), (0.5596264520779414, 1), (0.7499612659014321, 1), (0.38127275622125256, 1), (0.7650616025676357, 1), (0.1192416357608459, 1), (0.7113246772455859, 1), (0.7224316836968498, 1), (0.7186759927770132, 1), (0.7240585406260824, 1), (0.5945426126647145, 1), (0.6172482669382462,…	D-Mannose-6-phosphate	2.16938e-32
1pyr5c_c	190.373	2.81471e-35	[(0.6444373211060852, 2), (0.1454539701502759, 2), (0.4526147205692236, 2), (0.38595774506493197, 1), (0.31631220944517013, 1), (0.8420990947181464, 1), (0.48483465086700617, 1), (0.5279683712787492, 1), (0.6029615426991741, 1), (0.3343560019928097, 1), (0.7867143865840986, 1), (0.19361566680214046, 1), (0.6485752977257315, 1), (0.6950938032211154, 1), (0.6569820726630075, 1), (0.6776762816021009…	1-Pyrroline-5-carboxylate	2.40658e-32
gmp_c	190.149	3.03201e-35	[(0.2669300347297513, 1), (0.3032347939331096, 1), (0.803348473091388, 1), (0.5082437343790389, 1), (0.533149505379819, 1), (0.5652435198479084, 1), (0.43669920097922516, 1), (0.7616176558028567, 1), (0.10089479549901188, 1), (0.6200455632645805, 1), (0.742292928771551, 1), (0.5945374029757833, 1), (0.6499969573568278, 1), (0.4853665288149413, 1), (0.502002645578789, 1), (0.6407234917350675, 1), …	GMP	2.59237e-32
g6p_c	190.033	3.15186e-35	[(0.5419843005268236, 2), (0.6172482669382457, 2), (0.7540943141045462, 2), (0.28971792918037487, 1), (0.29513885026241116, 1), (0.9043919729671335, 1), (0.5401171600506892, 1), (0.5596264520779413, 1), (0.7499612659014321, 1), (0.38127275622125245, 1), (0.7650616025676356, 1), (0.1192416357608459, 1), (0.7113246772455859, 1), (0.7224316836968497, 1), (0.718675992777013, 1), (0.7240585406260824, …	D-Glucose-6-phosphate	2.69484e-32
g1p_c	190.033	3.15186e-35	[(0.6172482669382457, 2), (0.5419843005268236, 2), (0.7540943141045486, 2), (0.28971792918037476, 1), (0.2951388502624111, 1), (0.9043919729671335, 1), (0.5401171600506892, 1), (0.5596264520779411, 1), (0.749961265901432, 1), (0.38127275622125245, 1), (0.7650616025676356, 1), (0.1192416357608459, 1), (0.7113246772455857, 1), (0.7224316836968497, 1), (0.718675992777013, 1), (0.7240585406260823, 1)…	D-Glucose-1-phosphate	2.69484e-32
mi1p__D_c	190.033	3.15186e-35	[(0.6172482669382457, 3), (0.5419843005268236, 2), (0.7540943141045486, 2), (0.28971792918037487, 1), (0.29513885026241127, 1), (0.9043919729671335, 1), (0.5401171600506892, 1), (0.5596264520779411, 1), (0.749961265901432, 1), (0.38127275622125245, 1), (0.7650616025676356, 1), (0.11924163576084601, 1), (0.7113246772455857, 1), (0.7224316836968496, 1), (0.718675992777013, 1), (0.7240585406260823, …	1D-myo-Inositol-1-phosphate	2.69484e-32
mi3p__D_c	190.033	3.15186e-35	[(0.6172482669382457, 3), (0.5419843005268236, 2), (0.7540943141045486, 2), (0.28971792918037487, 1), (0.29513885026241127, 1), (0.9043919729671335, 1), (0.5401171600506892, 1), (0.5596264520779411, 1), (0.749961265901432, 1), (0.38127275622125245, 1), (0.7650616025676356, 1), (0.11924163576084601, 1), (0.7113246772455857, 1), (0.7224316836968496, 1), (0.718675992777013, 1), (0.7240585406260823, …	1D-myo-Inositol-3-phosphate	2.69484e-32
aps_c	189.853	3.34603e-35	[(0.7612983016417267, 2), (0.405402354276152, 2), (0.2665334932874849, 1), (0.30321043484160526, 1), (0.8042214279250408, 1), (0.5162297804437184, 1), (0.5408090412273852, 1), (0.5707609306821757, 1), (0.43918015637750996, 1), (0.7632120715233973, 1), (0.10101517389472989, 1), (0.6255815076266523, 1), (0.7489189235325049, 1), (0.6002085100017762, 1), (0.6529842330693836, 1), (0.4924493982789756, …	Adenosine-5-phosphosulfate	2.86086e-32
tre6p_c	189.413	3.87534e-35	[(0.6172482669382457, 2), (0.28971792918037476, 1), (0.29513885026241055, 1), (0.9043919729671336, 1), (0.5401171600506891, 1), (0.5596264520779411, 1), (0.7499612659014321, 1), (0.3812727562212526, 1), (0.7650616025676357, 1), (0.11927114583473289, 1), (0.7113246772455859, 1), (0.7224316836968497, 1), (0.7186759927770128, 1), (0.7240585406260821, 1), (0.5945426126647144, 1), (0.5410684026107891,…	alpha-alpha-Trehalose-6-phosphate	3.31341e-32
glycogen_c	189.413	3.87534e-35	[(0.7318699611768444, 2), (0.28971792918037464, 1), (0.29513885026241127, 1), (0.9043919729671335, 1), (0.5401171600506894, 1), (0.559626452077941, 1), (0.7499612659014319, 1), (0.3812727562212525, 1), (0.7650616025676348, 1), (0.11927114583473286, 1), (0.711324677245586, 1), (0.7224316836968503, 1), (0.7186759927770128, 1), (0.7240585406260825, 1), (0.5945426126647144, 1), (0.6172482669382462, 1…	glycogen	3.31341e-32
14glucan_c	189.413	3.87534e-35	[(0.7540943141045486, 2), (0.28971792918037464, 1), (0.29513885026241127, 1), (0.9043919729671335, 1), (0.5401171600506894, 1), (0.559626452077941, 1), (0.7499612659014319, 1), (0.38127275622125256, 1), (0.7650616025676348, 1), (0.11927114583473286, 1), (0.711324677245586, 1), (0.7224316836968503, 1), (0.7186759927770128, 1), (0.7240585406260825, 1), (0.5945426126647144, 1), (0.6172482669382462, …	Amylose monomer	3.31341e-32
3php_c	189.062	4.35526e-35	[(0.6703328671197992, 2), (0.25388670239125577, 2), (0.6703328671197989, 2), (0.36991982423800907, 1), (0.36288213313543594, 1), (0.7350743325213142, 1), (0.5583532973191787, 1), (0.5583532973192058, 1), (0.6269027400008655, 1), (0.46625327906339004, 1), (0.7165243992847814, 1), (0.15996353419856127, 1), (0.6703328671198002, 1), (0.7126360198864216, 1), (0.7010402452045761, 1), (0.670332867119794…	3-Phosphohydroxypyruvate	3.72375e-32
dhpt_c	189.016	4.42264e-35	[(0.2281315191080393, 1), (0.22244079138580244, 1), (0.800018410597475, 1), (0.4466572342510624, 1), (0.5158186185005735, 1), (0.6098170621116781, 1), (0.3568914238696614, 1), (0.8102543323559901, 1), (0.12098696582891175, 1), (0.6597726048390715, 1), (0.7194387320711562, 1), (0.658039806998262, 1), (0.6570566552802634, 1), (0.5539485472164638, 1), (0.5352840396998879, 1), (0.5744696475172573, 1)…	Dihydropteroate	3.78135e-32
ade_c	188.877	4.63263e-35	[(0.582088340938496, 2), (0.32547576096326103, 1), (0.24960851438813425, 1), (0.8041100843532016, 1), (0.4926254991010527, 1), (0.5561209621132247, 1), (0.5758591333946462, 1), (0.47882316742718667, 1), (0.7542031160041278, 1), (0.11592508745306859, 1), (0.6984307004801338, 1), (0.7310505453874698, 1), (0.5990117735767289, 1), (0.7157235138365401, 1), (0.5335901225078935, 1), (0.4616080657497226,…	Adenine	3.96089e-32
mql8_c	188.872	4.64142e-35	[(0.6944143950777424, 2), (0.2820465792445383, 1), (0.27674969254206383, 1), (0.8864954328672072, 1), (0.5439258491030956, 1), (0.538202425981458, 1), (0.7222949130428955, 1), (0.3621094488951998, 1), (0.7632639006689644, 1), (0.15483706925059193, 1), (0.6973140610067032, 1), (0.70867993279943, 1), (0.6944143950777382, 1), (0.710198295657376, 1), (0.6413253988969517, 1), (0.6462641077106104, 1), …	Menaquinol-8	3.96841e-32
mqn8_c	188.753	4.82821e-35	[(0.2835999887637971, 1), (0.27398912113034335, 1), (0.8865986282551963, 1), (0.5444658197286357, 1), (0.540294475849193, 1), (0.7233151056084992, 1), (0.36169043608948415, 1), (0.762810309211412, 1), (0.15545522927318503, 1), (0.6963432986788262, 1), (0.7086418867027606, 1), (0.6933176976081268, 1), (0.7100469615195345, 1), (0.6419813423518657, 1), (0.6465936192888417, 1), (0.521892489425463, 1)…	Menaquinone-8	4.12812e-32
xan_c	188.64	5.01492e-35	[(0.4654974756231544, 2), (0.8037168977051514, 2), (0.32418329209670316, 1), (0.2523476899348642, 1), (0.8024172705641346, 1), (0.4915872739658147, 1), (0.551525747574593, 1), (0.571236515289451, 1), (0.4741109673976541, 1), (0.75179788758378, 1), (0.11470417933016476, 1), (0.6883558135889036, 1), (0.7281021364530865, 1), (0.5880398422932325, 1), (0.7103600192721877, 1), (0.5248095995474066, 1), …	Xanthine	4.28775e-32
2dmmql8_c	188.214	5.78052e-35	[(0.7112990393217047, 2), (0.7101384707681881, 2), (0.27865755558902305, 1), (0.27989401755323484, 1), (0.8787497755009905, 1), (0.5444612166131555, 1), (0.5373207215632921, 1), (0.724960921550549, 1), (0.3604971023130743, 1), (0.7627854207171524, 1), (0.15580026238800015, 1), (0.6957361618213571, 1), (0.710138470768146, 1), (0.6957361618213496, 1), (0.7119019814911549, 1), (0.6423192726575381, 1…	2-Demethylmenaquinol-8	4.94235e-32
s7p_c	187.842	6.54592e-35	[(0.5420081334011454, 2), (0.2906472992837982, 1), (0.29772332978877997, 1), (0.9049207514287116, 1), (0.5438501877672567, 1), (0.5589354843215116, 1), (0.7515739919498297, 1), (0.3823109674759951, 1), (0.76455689370257, 1), (0.12121121441766802, 1), (0.7081561953878075, 1), (0.7190342231524466, 1), (0.7152756519201328, 1), (0.7206623277499171, 1), (0.5900888464754781, 1), (0.6139510020193765, 1)…	Sedoheptulose-7-phosphate	5.59676e-32
grdp_c	187.547	7.22413e-35	[(0.5173254624530698, 2), (0.7856339618669562, 2), (0.2791680153910504, 1), (0.25759701786371125, 1), (0.8886616998860325, 1), (0.5256168607081344, 1), (0.5503536463860016, 1), (0.7282193503968866, 1), (0.38673150515752397, 1), (0.7766433945366537, 1), (0.1227795656272594, 1), (0.6971117072200906, 1), (0.7147737393708209, 1), (0.6971117072200825, 1), (0.7164175732662436, 1), (0.6157255759948324, …	Geranyl-diphosphate	6.17663e-32
pre6a_c	187.249	7.9814e-35	[(0.2244303941074539, 1), (0.28500017769934893, 1), (0.7957385154568817, 1), (0.5079608541608092, 1), (0.5352880304734673, 1), (0.5078118339523513, 1), (0.41776513419996547, 1), (0.7483883684159502, 1), (0.11992567741799252, 1), (0.601626746841275, 1), (0.738883967803288, 1), (0.567399687477538, 1), (0.6308778645304856, 1), (0.43385560114502975, 1), (0.483798161712787, 1), (0.665557366289968, 1),…	Precorrin-6A	6.8241e-32
cysOamp_c	186.996	8.68806e-35	[(0.30237926271437077, 1), (0.33550237650244297, 1), (0.7923598099533057, 1), (0.4809735024863947, 1), (0.5206951090250722, 1), (0.5277153502385917, 1), (0.43288389968392343, 1), (0.7433281350517618, 1), (0.1639865626693996, 1), (0.6027175315534277, 1), (0.7253463647356002, 1), (0.5733886715764319, 1), (0.6331038648321916, 1), (0.4727530820636453, 1), (0.47047644338440614, 1), (0.6543205602046438…	CysO-amp	7.42829e-32
pap_c	186.9	8.97015e-35	[(0.41115591526140477, 3), (0.27085803598759417, 1), (0.3068365873091122, 1), (0.8043196405063221, 1), (0.5157638508637518, 1), (0.539750616729122, 1), (0.5674690972980346, 1), (0.4430026262873141, 1), (0.7627088827270039, 1), (0.10224954880701506, 1), (0.6195919258638838, 1), (0.7421784583170614, 1), (0.5936538597584975, 1), (0.6468155043320587, 1), (0.48894924547822166, 1), (0.49849587531263273…	Adenosine-3-5-bisphosphate	7.66947e-32
anth_c	186.706	9.5745e-35	[(0.4754221756739403, 1), (0.30252064136044643, 1), (0.8122163526269883, 1), (0.6699054280941239, 1), (0.6980971446318129, 1), (0.7314683126715741, 1), (0.533034933476269, 1), (0.8376358519478201, 1), (0.4420644828918472, 1), (0.7587993872713449, 1), (0.757342283315258, 1), (0.7515175421200294, 1), (0.7817927645912618, 1), (0.6478160970207871, 1), (0.7962043568902479, 1), (0.6568063865465648, 1),…	Anthranilate	8.1862e-32
4abz_c	186.706	9.5745e-35	[(0.6539550202627482, 2), (0.4754221756739403, 1), (0.3025206413604465, 1), (0.8122163526269884, 1), (0.6699054280941236, 1), (0.698097144631813, 1), (0.7314683126715741, 1), (0.5330349334762687, 1), (0.8376358519478202, 1), (0.4420644828918467, 1), (0.758799387271345, 1), (0.7573422833152581, 1), (0.7515175421200293, 1), (0.7817927645912619, 1), (0.6478160970207871, 1), (0.7962043568902479, 1), …	4-Aminobenzoate	8.1862e-32
pre4_c	186.073	1.18361e-34	[(0.2398181750028361, 1), (0.2999749025519821, 1), (0.7943733958753532, 1), (0.4453024011132414, 1), (0.4870393236863001, 1), (0.4961165585722972, 1), (0.4298889261689901, 1), (0.7429095471003024, 1), (0.13095615216842607, 1), (0.5947692504434797, 1), (0.7276535025699662, 1), (0.566206271430262, 1), (0.6293113775938257, 1), (0.373377109601475, 1), (0.41803147115576866, 1), (0.666928899884826, 1),…	Precorrin-4	1.01199e-31
nadp_c	186.067	1.18615e-34	[(0.29250492830004315, 1), (0.25020549673082443, 1), (0.8426830152036603, 1), (0.46194315621155824, 1), (0.5221814933430211, 1), (0.6760047991416722, 1), (0.3846615184460984, 1), (0.8101455021286464, 1), (0.10534509981100762, 1), (0.6833084575495608, 1), (0.72996391945669, 1), (0.689271942883303, 1), (0.6873241182359751, 1), (0.5566948930575248, 1), (0.6127403008517847, 1), (0.5607904605093886, 1…	Nicotinamide-adenine-dinucleotide-phosphate	1.01416e-31
adp_c	186.027	1.20193e-34	[(0.27157406748275426, 1), (0.3076462521063586, 1), (0.8043700984852814, 1), (0.5155309672795446, 1), (0.5392214696878417, 1), (0.5658574844151072, 1), (0.44495520902337715, 1), (0.7624475620190665, 1), (0.10288998416390034, 1), (0.6214085022022877, 1), (0.7388081496180564, 1), (0.5903797529961448, 1), (0.6484692957861571, 1), (0.4872320013677366, 1), (0.4950054601543421, 1), (0.6534347435400198,…	ADP	1.02765e-31
aicar_c	185.959	1.22993e-34	[(0.21202621609670036, 1), (0.2593429051150168, 1), (0.8041082065823784, 1), (0.4984272043911003, 1), (0.5232975559139674, 1), (0.5188631233743297, 1), (0.4278539578927901, 1), (0.7650604565256166, 1), (0.0989128770518162, 1), (0.605359314004132, 1), (0.7138910758838111, 1), (0.584280113526934, 1), (0.6343610657564381, 1), (0.41105862015483996, 1), (0.452176998406146, 1), (0.6770022421828783, 1),…	5-Amino-1-5-Phospho-D-ribosyl-imidazole-4-carboxamide	1.05159e-31
pre6b_c	185.862	1.27045e-34	[(0.22705302518953369, 1), (0.29115365002373667, 1), (0.7948130368115932, 1), (0.5075487939213656, 1), (0.5349337654966941, 1), (0.5071146858839651, 1), (0.4234684692918365, 1), (0.7490205172535737, 1), (0.12050772221454065, 1), (0.5989383317629196, 1), (0.7380952237989288, 1), (0.5662405448621799, 1), (0.6308547480433416, 1), (0.43300824936192633, 1), (0.48232387397855725, 1), (0.665793074647177…	Precorrin-6B	1.08623e-31
nadph_c	185.799	1.29759e-34	[(0.14554924803029112, 2), (0.6428164792721283, 2), (0.29444760038846907, 1), (0.25224440987437174, 1), (0.84372531192607, 1), (0.46315174389196856, 1), (0.5243433736042723, 1), (0.6768311435775503, 1), (0.3845451568342062, 1), (0.8098715613518289, 1), (0.1017761710858835, 1), (0.6837180830368352, 1), (0.7301217460030861, 1), (0.6890120385651984, 1), (0.6875209992981799, 1), (0.5557161198531809, …	Nicotinamide-adenine-dinucleotide-phosphate--reduced	1.10944e-31
pre5_c	185.701	1.34089e-34	[(0.2314611455636693, 1), (0.2921956949955963, 1), (0.7951052550351468, 1), (0.4777293654903101, 1), (0.5055299973819507, 1), (0.4953048745717198, 1), (0.4238409328837538, 1), (0.7458730999971868, 1), (0.12496099183125843, 1), (0.597110080943866, 1), (0.7267364921789026, 1), (0.5662453364621276, 1), (0.6301941845862569, 1), (0.40431753993093156, 1), (0.4519550857383854, 1), (0.6665544830704331, 1…	Precorrin-5	1.14646e-31
2dmmq8_c	185.301	1.53341e-34	[(0.665923164940819, 2), (0.7246313007172276, 2), (0.2834262902008198, 1), (0.28685801809240674, 1), (0.8810963803553612, 1), (0.5532132141204361, 1), (0.5374114537146626, 1), (0.7266222965808988, 1), (0.36279936933489365, 1), (0.7594062813118786, 1), (0.15914769766979459, 1), (0.6927710000814603, 1), (0.7055532663436235, 1), (0.6927710000814533, 1), (0.7071933406434534, 1), (0.6374887550223732, …	2-Demethylmenaquinone-8	1.31107e-31
cholc5coa_c	185.215	1.57841e-34	[(0.3232778158451969, 1), (0.3897808219536312, 1), (0.7419145115984618, 1), (0.5306040621814989, 1), (0.5194516805247568, 1), (0.6408058038072357, 1), (0.5296137956021751, 1), (0.6925103180073127, 1), (0.20856299447523524, 1), (0.6127913299495958, 1), (0.6794094847745276, 1), (0.6192635848701296, 1), (0.6568864846561778, 1), (0.5145986375991045, 1), (0.5156984351843263, 1), (0.5009965203980961, 1…	CoA-cholest-4-en-3-one C5 side chain	1.34954e-31
dodcoa_c	184.651	1.90775e-34	[(0.2805591128032604, 1), (0.324222979728098, 1), (0.8267042734677419, 1), (0.47884185248980765, 1), (0.49700551739447907, 1), (0.6749215843918568, 1), (0.38254885363510066, 1), (0.6892241366770222, 1), (0.1810910518899432, 1), (0.6206929304992563, 1), (0.713977924194348, 1), (0.6126989260617987, 1), (0.6851061490829218, 1), (0.49593387594760774, 1), (0.6326898749978035, 1), (0.48830933696224216,…	dodecanoyl-CoA	1.63113e-31
galfragund_c	184.185	2.23165e-34	[(0.29430581029723646, 1), (0.27205269993978354, 1), (0.8712683644480628, 1), (0.5392266096806125, 1), (0.5570881171512189, 1), (0.7271700760735118, 1), (0.3837301598755701, 1), (0.76811335024236, 1), (0.12139049977928996, 1), (0.7056814279669967, 1), (0.7174120728715655, 1), (0.7102007265628589, 1), (0.7175263888393045, 1), (0.5962888917841549, 1), (0.5957018314142898, 1), (0.534266405975272, 1)…	galactofuranosyl-30-rhamanosyl-N-acetylglucosamyl-undecaprenyl-diphosphate-M-tb	1.90806e-31
4pasp_c	183.784	2.55455e-34	[(0.7497088603684914, 3), (0.7497088603684918, 2), (0.30613600492027815, 1), (0.3089798257265969, 1), (0.9055430621175706, 1), (0.562050720925777, 1), (0.5653625574598455, 1), (0.7565576252772199, 1), (0.3871294114451217, 1), (0.7631613709520166, 1), (0.1279921653451581, 1), (0.7084161925931671, 1), (0.7185846007676382, 1), (0.7148443863335359, 1), (0.7202047537301335, 1), (0.5843616253117179, 1)…	4-Phospho-L-aspartate	2.18414e-31
5oxpro_c	183.706	2.62256e-34	[(0.8952852546125343, 1), (0.8418161170212433, 1), (0.5085533174777523, 1), (0.8314605111371914, 1), (0.649851504142301, 1), (0.6222050656795439, 1), (0.6325381307327287, 1), (0.4938441172347755, 1), (0.7808057434867473, 1), (0.5043404060105233, 1), (0.6041858792418715, 1), (0.506278676502011, 1), (0.5496348001797442, 1), (0.2198457833306859, 1), (0.3114036534557619, 1), (0.8781330087956609, 1), …	5-Oxoproline	2.24229e-31
dadp_c	183.625	2.69474e-34	[(0.27443266605294087, 1), (0.310588906777216, 1), (0.8020368363396937, 1), (0.5164942989160427, 1), (0.539866826949673, 1), (0.5648493850003119, 1), (0.448557641830016, 1), (0.7635781136547353, 1), (0.09722273210090462, 1), (0.619834442424162, 1), (0.7354048202071778, 1), (0.5826292575705871, 1), (0.6506997522764151, 1), (0.48605576655149807, 1), (0.4914418414951217, 1), (0.651617312994109, 1), …	dADP	2.304e-31
dad__2_c	183.4	2.90689e-34	[(0.6144558624008645, 2), (0.3300791885657388, 1), (0.2469811390883922, 1), (0.8045015796699065, 1), (0.5011019327875096, 1), (0.5660193527170941, 1), (0.5870438606275097, 1), (0.49654481027677655, 1), (0.7513633903316601, 1), (0.12212722711233708, 1), (0.7136043149906719, 1), (0.7371575372538737, 1), (0.6144558624008043, 1), (0.7269078546756366, 1), (0.5544245532575238, 1), (0.4802398053757986, …	Deoxyadenosine	2.48539e-31
5aizc_c	182.916	3.42205e-34	[(0.911131093404544, 2), (0.22151171268928016, 1), (0.2780872954881912, 1), (0.8044544673534626, 1), (0.4945021610443596, 1), (0.5191195108374758, 1), (0.5289843366588692, 1), (0.4389768608578891, 1), (0.7638043020803879, 1), (0.10217928591219816, 1), (0.6076126136519248, 1), (0.717042341394829, 1), (0.5852114513520257, 1), (0.6345458242229319, 1), (0.4056829981243611, 1), (0.4374764956090039, 1)…	5-amino-1-5-phospho-D-ribosyl-imidazole-4-carboxylate	2.92585e-31
frdp_c	182.819	3.53632e-34	[(0.6914256080049814, 2), (0.7856589801595917, 2), (0.28146010899205376, 1), (0.26060293661732453, 1), (0.8838327357443061, 1), (0.5360254009998912, 1), (0.5493601268306962, 1), (0.7310759271347433, 1), (0.38938441915360184, 1), (0.7762688622411501, 1), (0.12696822948330835, 1), (0.6914256080049783, 1), (0.7084759485848627, 1), (0.6914256080049701, 1), (0.7101225074845084, 1), (0.6087445915227278…	Farnesyl-diphosphate	3.02355e-31
3hsa_c	182.798	3.56136e-34	[(0.3991452739141984, 2), (0.5188091950910063, 2), (0.3922157288890932, 1), (0.5635702834323519, 1), (0.25343459632855136, 1), (0.5321029275322208, 1), (0.535120547578269, 1), (0.5298773343296543, 1), (0.6056418833379112, 1), (0.3543542833292812, 1), (0.561069529313586, 1), (0.3908732764489026, 1), (0.5115310778108411, 1), (0.4070962968935248, 1), (0.3875468151326823, 1), (0.2616245118411915, 1),…	Secophenol	3.04496e-31
9ohadd_c	182.798	3.56136e-34	[(0.6409930709366873, 2), (0.5188091950910063, 2), (0.3922157288890932, 1), (0.5635702834323519, 1), (0.25343459632855136, 1), (0.5321029275322209, 1), (0.5351205475782692, 1), (0.5298773343296544, 1), (0.6056418833379112, 1), (0.3543542833292812, 1), (0.5610695293135861, 1), (0.3908732764489026, 1), (0.5115310778108412, 1), (0.4070962968935248, 1), (0.3875468151326823, 1), (0.2616245118411915, 1…	9alpha-Hydroxyandrosta-1,4-diene-3,17-dione	3.04496e-31
3psme_c	182.789	3.57218e-34	[(0.7132348294315107, 2), (0.30767621518255706, 1), (0.32250691120991076, 1), (0.8988038894543902, 1), (0.5591453566336662, 1), (0.5652023936463378, 1), (0.756177750126958, 1), (0.38436859020598657, 1), (0.7595052271364492, 1), (0.12728298937402696, 1), (0.7094888853387336, 1), (0.7147277771391205, 1), (0.7125983130994853, 1), (0.7163420162908317, 1), (0.5826507677318193, 1), (0.6120073071382114,…	5-O-1-Carboxyvinyl-3-phosphoshikimate	3.05422e-31
nad_c	182.573	3.84238e-34	[(0.6360467733546811, 2), (0.5296574043839857, 2), (0.2905852057856591, 1), (0.2515365959350099, 1), (0.8267923820256374, 1), (0.4808016702932687, 1), (0.5466193188615673, 1), (0.6655615507118486, 1), (0.4020505182120515, 1), (0.8013275578363095, 1), (0.10874348166718298, 1), (0.6765014669845604, 1), (0.7373045262822326, 1), (0.6814702659897376, 1), (0.6791563358712989, 1), (0.5421547047139703, 1…	Nicotinamide-adenine-dinucleotide	3.28524e-31
amp_c	182.498	3.9402e-34	[(0.436323256118992, 2), (0.28331968681203035, 1), (0.32388681008958903, 1), (0.8048362633923941, 1), (0.5139022984150948, 1), (0.5355186579444311, 1), (0.5552621223103974, 1), (0.4594570067369007, 1), (0.7604110436890981, 1), (0.10787027299586367, 1), (0.6367229572890147, 1), (0.7215762512534797, 1), (0.5832956054794585, 1), (0.6607037660255032, 1), (0.4758678018711249, 1), (0.4704764433844062, …	AMP	3.36887e-31
2dda7p_c	182.366	4.11981e-34	[(0.3003070785613856, 1), (0.31235849439264834, 1), (0.9036730277604013, 1), (0.5578775783679356, 1), (0.5651335170716467, 1), (0.7560132637150645, 1), (0.383754797128358, 1), (0.7579142154016442, 1), (0.12792531014972158, 1), (0.7064383136970434, 1), (0.713322423760876, 1), (0.7119111174996762, 1), (0.7149305062550007, 1), (0.5819081476700924, 1), (0.611638110735092, 1), (0.5414563521864839, 1),…	2-Dehydro-3-deoxy-D-arabino-heptonate-7-phosphate	3.52244e-31
nadh_c	182.318	4.18827e-34	[(0.6374344012678826, 2), (0.5603098591554563, 2), (0.29123887410474086, 1), (0.2523152879100945, 1), (0.8270985095305683, 1), (0.4814168256290732, 1), (0.5476670734965667, 1), (0.6666916661512923, 1), (0.40193415660015935, 1), (0.8018964898628955, 1), (0.10921514636072087, 1), (0.6766251626570847, 1), (0.7374623528286277, 1), (0.6814865489171418, 1), (0.6794975103636397, 1), (0.5411549933930778,…	Nicotinamide-adenine-dinucleotide--reduced	3.58097e-31
gsn_c	182.164	4.41057e-34	[(0.27441570035779855, 1), (0.308589153566334, 1), (0.7826635462186078, 1), (0.5114911396047138, 1), (0.5294543434643461, 1), (0.5590369102979666, 1), (0.4354392487729165, 1), (0.7457701019643463, 1), (0.11550738582775943, 1), (0.6165108343144091, 1), (0.7383156640958451, 1), (0.5848583176426875, 1), (0.6488901469549481, 1), (0.48090163971662814, 1), (0.47725091919228346, 1), (0.6568464264310887,…	Guanosine	3.77103e-31
camp_c	182.134	4.45558e-34	[(0.4397119578721957, 3), (0.4312712207802537, 2), (0.5767143805856532, 2), (0.2842234635523895, 1), (0.3222996455880407, 1), (0.8048092472897346, 1), (0.5136698480873925, 1), (0.534989858816045, 1), (0.5538528118249573, 1), (0.46165652331606327, 1), (0.7600866731973347, 1), (0.10865726521364436, 1), (0.6389688536415948, 1), (0.7222478740450353, 1), (0.5833871944014671, 1), (0.6625515899503348, 1…	cAMP	3.80952e-31
air_c	181.579	5.37527e-34	[(0.9073726534491224, 2), (0.5854413676851359, 2), (0.2256230344540842, 1), (0.2830511087168316, 1), (0.8045199008314404, 1), (0.49366642126855353, 1), (0.5215538884653653, 1), (0.5316483419256219, 1), (0.4419095665251979, 1), (0.7634622677531834, 1), (0.10306633613651402, 1), (0.6081979304261069, 1), (0.717873258512099, 1), (0.5854413676851289, 1), (0.6345961315223538, 1), (0.40446595379325123, …	5-amino-1-5-phospho-D-ribosyl-imidazole	4.59585e-31
hxan_c	180.681	7.28404e-34	[(0.8226022119918956, 2), (0.305901136946003, 1), (0.29689295953620576, 1), (0.7889317165826126, 1), (0.5395759210820036, 1), (0.5362268484943271, 1), (0.56450442167354, 1), (0.5310441741447893, 1), (0.7393232071000525, 1), (0.16047813787405252, 1), (0.7076636008584039, 1), (0.7527305421407391, 1), (0.6118077870942902, 1), (0.7334124209605289, 1), (0.5797346740516861, 1), (0.46345403283762515, 1)…	Hypoxanthine	6.22786e-31
xmp_c	180.602	7.48224e-34	[(0.9088242726877606, 2), (0.2867695551891349, 1), (0.3222952569291801, 1), (0.8040136901841155, 1), (0.5127910668732188, 1), (0.5336198224038866, 1), (0.5540831689211967, 1), (0.4641213947009605, 1), (0.7574464160958568, 1), (0.11032873477523954, 1), (0.637820699244178, 1), (0.7227229018472736, 1), (0.5807595392860649, 1), (0.6628573303912972, 1), (0.4706639825282511, 1), (0.4625402050827664, 1)…	Xanthosine-5-phosphate	6.39732e-31
damp_c	180.536	7.65123e-34	[(0.5775233903741308, 2), (0.28649786726605453, 1), (0.32391653785075486, 1), (0.8022885678036187, 1), (0.5148668409107857, 1), (0.5361650141500025, 1), (0.5545144653349832, 1), (0.4633912432643392, 1), (0.761626037220706, 1), (0.10175784894617128, 1), (0.6350568422608134, 1), (0.717654355751292, 1), (0.5790079793864487, 1), (0.6631626833161539, 1), (0.47491902690385135, 1), (0.46688613546506735,…	dAMP	6.5418e-31
ggdp_c	180.4	8.01105e-34	[(0.6884064048819402, 2), (0.2827078389040967, 1), (0.2622426056724153, 1), (0.8812399235058925, 1), (0.5416984556356493, 1), (0.5488502880635688, 1), (0.7270126319787708, 1), (0.3908320494845101, 1), (0.7760645097029137, 1), (0.1292521424683346, 1), (0.6884064048819369, 1), (0.7051287408526927, 1), (0.6884064048819285, 1), (0.7067767899296742, 1), (0.6050074848392846, 1), (0.5962589070823234, 1)…	Geranylgeranyl diphosphate	6.84945e-31
pre3b_c	180.341	8.17369e-34	[(0.2550106136006277, 1), (0.28608392388905746, 1), (0.7930803102023188, 1), (0.4088648842889217, 1), (0.4899806259720412, 1), (0.4987507888852926, 1), (0.4435342440023205, 1), (0.7374619554758362, 1), (0.14191553541011698, 1), (0.5921330048291481, 1), (0.7256133718575155, 1), (0.5661132489108961, 1), (0.6278788955693629, 1), (0.33775010060375443, 1), (0.3776991869687536, 1), (0.6698676096553825,…	Precorrin-3B	6.9885e-31
prlp_c	180.298	8.29415e-34	[(0.37120467030015536, 1), (0.2991779521312073, 1), (0.6801320189803532, 1), (0.4655285156585092, 1), (0.5133309619443849, 1), (0.5331596864481323, 1), (0.34750902807179607, 1), (0.666315810331611, 1), (0.3961492377978967, 1), (0.5446326901917046, 1), (0.7753796146237999, 1), (0.5475824586681484, 1), (0.5139550846587835, 1), (0.44020000235960344, 1), (0.5688002757506943, 1), (0.5488657547149389, …	5-5-phospho-1-deoxyribulos-1-ylamino-methylideneamino-1-5-phosphoribosyl-imidazole-4-carboxamide	7.0915e-31
ragund_c	180.297	8.29702e-34	[(0.6922269760596078, 2), (0.2854613826701956, 1), (0.2674094694972248, 1), (0.8918491380776226, 1), (0.544291834513877, 1), (0.5512426909271099, 1), (0.7380891972656007, 1), (0.3908000504095889, 1), (0.7754846337629213, 1), (0.1291726964612326, 1), (0.7061680462653266, 1), (0.6922269760595976, 1), (0.7078137765557411, 1), (0.6012197776859778, 1), (0.5978978409171032, 1), (0.5179122173768625, 1),…	rhamanosyl-N-acetylglucosamyl-undecaprenyl-diphosphate	7.09395e-31
imp_c	179.855	9.63643e-34	[(0.5842293958257825, 2), (0.5334180471065646, 2), (0.28795389199632415, 1), (0.32194601193219313, 1), (0.8052384104956476, 1), (0.5132321531473129, 1), (0.534068520113718, 1), (0.5573519649020858, 1), (0.46747198625845854, 1), (0.7586903011289314, 1), (0.11206061331629266, 1), (0.6440172817354559, 1), (0.7255296073414009, 1), (0.6654136347807825, 1), (0.4707815254919817, 1), (0.4598991229089272,…	IMP	8.23914e-31
fprica_c	179.854	9.64076e-34	[(0.5843044518750905, 2), (0.42790364247060353, 2), (0.28795389199632415, 1), (0.3219705777399937, 1), (0.8053301398938035, 1), (0.5132321531473126, 1), (0.5340685201137179, 1), (0.5573519649020895, 1), (0.46747198625846076, 1), (0.7586903011289375, 1), (0.11206451768505961, 1), (0.6440986074625261, 1), (0.7255988668777349, 1), (0.6654136347807825, 1), (0.4707815254919817, 1), (0.4598991229089303…	5-Formamido-1-5-phospho-D-ribosyl-imidazole-4-carboxamide	8.24285e-31
unaga_c	179.753	9.97692e-34	[(0.2844106567972454, 1), (0.2644718682866347, 1), (0.8876847109966655, 1), (0.5443779650300701, 1), (0.5509928826962261, 1), (0.7330224793754878, 1), (0.39113919384379014, 1), (0.7757963098085435, 1), (0.12946105626141088, 1), (0.6901687715253028, 1), (0.7054889770824353, 1), (0.6901687715252948, 1), (0.7071342029590135, 1), (0.6028340445076263, 1), (0.5972401985468427, 1), (0.515938226739926, 1…	Undecaprenyl-diphospho-N-acetyl-glucosamine	8.53026e-31
tre_c	179.264	1.17768e-33	[(0.6387070939033822, 2), (0.2932177462870929, 1), (0.3046963080294501, 1), (0.9063490143713742, 1), (0.552899846668043, 1), (0.5571223246525575, 1), (0.7483173924698279, 1), (0.3851794564753417, 1), (0.7631613709521127, 1), (0.1267012393730756, 1), (0.6996626859877055, 1), (0.7099028151086701, 1), (0.7061362197783516, 1), (0.7115343955138258, 1), (0.5779712748150461, 1), (0.6050987232455434, 1),…	Trehalose	1.00692e-30
malt_c	179.264	1.17768e-33	[(0.6050987232455438, 2), (0.5195924976248711, 2), (0.7228613215797473, 2), (0.2932177462870925, 1), (0.30469630802945036, 1), (0.906349014371374, 1), (0.5528998466680431, 1), (0.5571223246525581, 1), (0.7483173924698284, 1), (0.3851794564753418, 1), (0.7631613709521121, 1), (0.12670123937307598, 1), (0.699662685987706, 1), (0.7099028151086707, 1), (0.7061362197783524, 1), (0.7115343955138268, 1)…	Maltose	1.00692e-30
hdcoa_c	179.148	1.22493e-33	[(0.27335769672667104, 1), (0.35444385236436804, 1), (0.8024797051424098, 1), (0.4632046861162133, 1), (0.47990272767442665, 1), (0.6582360122120301, 1), (0.4021875196009753, 1), (0.6769663286064886, 1), (0.18570586592944863, 1), (0.5944097631390154, 1), (0.6948908929389838, 1), (0.6149176232297885, 1), (0.6624819852811472, 1), (0.5430285414373889, 1), (0.6251707693431523, 1), (0.4676490613885513…	Hexadecenoyl-CoA-n-C161CoA	1.04731e-30
pendp_c	178.914	1.32629e-33	[(0.3649550913501919, 2), (0.28349254042162536, 1), (0.26327501740999704, 1), (0.879622036934306, 1), (0.5452688128880602, 1), (0.5485405401887846, 1), (0.7244814557494059, 1), (0.39174373301278714, 1), (0.7759358207581919, 1), (0.13068987764055617, 1), (0.686534287236051, 1), (0.7030521080731875, 1), (0.6865342872360426, 1), (0.7047010967945602, 1), (0.6026792805110854, 1), (0.5941548915866832, …	all-trans-Pentaprenyl diphosphate	1.13398e-30
icit_c	178.397	1.58136e-33	[(0.6351040966540912, 2), (0.3539615493403633, 1), (0.3572061040706346, 1), (0.8803734775457349, 1), (0.6052035986915401, 1), (0.5948639912764269, 1), (0.7454220869168076, 1), (0.3714677132438461, 1), (0.8231852654366462, 1), (0.16016533251825685, 1), (0.6634584824119296, 1), (0.7282163435310393, 1), (0.6841949801774803, 1), (0.712290350284876, 1), (0.6257743957855065, 1), (0.6550973125183028, 1)…	Isocitrate	1.35206e-30
Ac1PIM4_c	178.195	1.69383e-33	[(0.3637829321595001, 1), (0.4440030738980084, 1), (0.8145744354993901, 1), (0.5413782609190063, 1), (0.48772286479715404, 1), (0.5559747926265689, 1), (0.37402268327902927, 1), (0.6840466867988806, 1), (0.24066195672373053, 1), (0.6607857445242065, 1), (0.6479752334876876, 1), (0.6557448790079646, 1), (0.6423984788951634, 1), (0.49574616447782843, 1), (0.6104211286415554, 1), (0.4498654698739474…	acyl-phosphatidylinositol-mannoside-tetra-mannose-tuberculosis	1.44822e-30
hexdp_c	177.919	1.86092e-33	[(0.5927219477085715, 2), (0.2840316165728459, 1), (0.2639848127151222, 1), (0.8785162212358695, 1), (0.5477227321706498, 1), (0.54833254472673, 1), (0.7227532890271429, 1), (0.39237061079091684, 1), (0.7758473370067722, 1), (0.13167819588935314, 1), (0.6852599003935589, 1), (0.7016380064195414, 1), (0.6852599003935504, 1), (0.703287641768223, 1), (0.6010895411732595, 1), (0.5927219477085801, 1),…	all-trans-Hexaprenyl diphosphate	1.59109e-30
cysOcys__L_c	177.796	1.94034e-33	[(0.5213008504867422, 2), (0.24726555364357405, 1), (0.40288168081300807, 1), (0.71954761699075, 1), (0.5303668252583641, 1), (0.45806520558963826, 1), (0.5192255116991858, 1), (0.4276568654703043, 1), (0.75127311872994, 1), (0.24726555364357622, 1), (0.6102240815315638, 1), (0.7479872677598192, 1), (0.5515189300069065, 1), (0.6639127153046795, 1), (0.5406581737580236, 1), (0.4879525677979787, 1)…	CysO-Cysteine	1.65899e-30
s_c	177.675	2.02198e-33	[(0.629366720745796, 2), (0.3224022202637685, 1), (0.3559908482658436, 1), (0.7578088712699602, 1), (0.4581008307134652, 1), (0.5419878059416835, 1), (0.5808974985297553, 1), (0.5141098187397279, 1), (0.7510374173665568, 1), (0.0935618426550041, 1), (0.601517270109832, 1), (0.7413151593007857, 1), (0.533111012916449, 1), (0.6169504928409522, 1), (0.5068061969438649, 1), (0.5952064718229603, 1), (…	Sulfur	1.72879e-30
xtsn_c	177.504	2.14329e-33	[(0.29417491044202143, 1), (0.314817239702169, 1), (0.8043205618185323, 1), (0.5118193102299649, 1), (0.5314212385626174, 1), (0.5628805360860112, 1), (0.47375316739483453, 1), (0.7558144270566134, 1), (0.1140006089741128, 1), (0.6479401490245016, 1), (0.7261229399950545, 1), (0.581414269142517, 1), (0.6708503850893879, 1), (0.464689386269873, 1), (0.44787396643679306, 1), (0.6917803548438919, 1)…	Xanthosine	1.83251e-30
hepdp_c	177.188	2.38686e-33	[(0.2844247876303345, 1), (0.2645027777092336, 1), (0.8777125824732737, 1), (0.5495130695897269, 1), (0.5481832820747586, 1), (0.7214983156283141, 1), (0.39282811119948435, 1), (0.7757827625871405, 1), (0.13239933788678346, 1), (0.6843363884770042, 1), (0.7006129944126411, 1), (0.6843363884769957, 1), (0.7022631019446451, 1), (0.5999349962257782, 1), (0.5916831774203143, 1), (0.5146657123310316, …	all-trans-Heptaprenyl diphosphate	2.04077e-30
adn_c	177.174	2.39842e-33	[(0.30015806917147875, 1), (0.309619023843937, 1), (0.8054437905899338, 1), (0.5120442129400755, 1), (0.531289483260803, 1), (0.56707602513377, 1), (0.4780653872155962, 1), (0.7575259183427555, 1), (0.1148840482689217, 1), (0.6565461860544413, 1), (0.7281289862780702, 1), (0.5848085643236954, 1), (0.6762657764396368, 1), (0.46445685911207923, 1), (0.4421854702288499, 1), (0.6978910992260015, 1), …	Adenosine	2.05065e-30
din_c	176.794	2.72981e-33	[(0.6186124625418306, 2), (0.3246376238833776, 1), (0.24669242719417367, 1), (0.7961405638781889, 1), (0.5070926959554343, 1), (0.5685590065717616, 1), (0.571025189455483, 1), (0.5025304769644517, 1), (0.7509762008601427, 1), (0.12499748561593517, 1), (0.7177846395421235, 1), (0.7389883315498249, 1), (0.618612462541769, 1), (0.7298298426395093, 1), (0.5601286568497901, 1), (0.48576801126702207, 1…	Deoxyinosine	2.33399e-30
cit_c	176.658	2.85965e-33	[(0.6351040966540913, 2), (0.3539615493403633, 1), (0.3572061040706346, 1), (0.880373477545735, 1), (0.6052035986915401, 1), (0.5948639912764268, 1), (0.7454220869168074, 1), (0.3714677132438461, 1), (0.8231852654366463, 1), (0.16016533251825685, 1), (0.6634584824119297, 1), (0.7282163435310393, 1), (0.6841949801774803, 1), (0.712290350284876, 1), (0.6257743957855065, 1), (0.6550973125183028, 1),…	Citrate	2.445e-30
octdp_c	176.631	2.88589e-33	[(0.3870407608230355, 2), (0.28472422826941207, 1), (0.2648974212348972, 1), (0.8771021494501092, 1), (0.550876932159013, 1), (0.5480709716855949, 1), (0.7205455885760543, 1), (0.3931767107307774, 1), (0.7757335600865941, 1), (0.13294874397552772, 1), (0.6836363781557543, 1), (0.6998359064181479, 1), (0.6836363781557456, 1), (0.7014863738903463, 1), (0.5990584492673082, 1), (0.5908956020796103, 1…	all-trans-Octaprenyl-diphosphate	2.46743e-30
thmpp_c	176.451	3.06855e-33	[(0.34270773887067735, 2), (0.3077029805750997, 1), (0.27915128538191397, 1), (0.8002968358898126, 1), (0.458690706429016, 1), (0.47872006338066697, 1), (0.582306343352216, 1), (0.3652065686100774, 1), (0.7187120491235279, 1), (0.21528243708523587, 1), (0.6606514493674599, 1), (0.7306862890985051, 1), (0.6654782288059928, 1), (0.5726393434280517, 1), (0.612216568362459, 1), (0.509062660708713, 1)…	Thiamine-diphosphate	2.62361e-30
decdp_c	175.836	3.7861e-33	[(0.3874759630869127, 2), (0.28515017900018025, 1), (0.2654590345741636, 1), (0.8762362208992238, 1), (0.5528175093850037, 1), (0.5479132365538073, 1), (0.7191948873845273, 1), (0.39367283613208437, 1), (0.7756635367551018, 1), (0.133730538757722, 1), (0.6826455603570722, 1), (0.6987357806539632, 1), (0.682645560357063, 1), (0.7003867606195651, 1), (0.5978156494944538, 1), (0.5897805447834006, 1)…	all-trans-Decaprenyl-diphosphate	3.23712e-30
decdp__tb_c	175.836	3.7861e-33	[(0.3874759630869127, 2), (0.28515017900018025, 1), (0.2654590345741636, 1), (0.8762362208992238, 1), (0.5528175093850037, 1), (0.5479132365538073, 1), (0.7191948873845273, 1), (0.39367283613208426, 1), (0.7756635367551018, 1), (0.13373053875772223, 1), (0.682645560357072, 1), (0.6987357806539632, 1), (0.6826455603570629, 1), (0.7003867606195651, 1), (0.5978156494944538, 1), (0.5897805447834006, …	E-E-E-E-E-E-E-Z-Z-Decaprenyl-diphosphate	3.23712e-30
udcpdp_c	175.541	4.18713e-33	[(0.28530705600875234, 1), (0.2656659463004001, 1), (0.8759180099971484, 1), (0.5535323688693481, 1), (0.5478557389583083, 1), (0.7186987641903912, 1), (0.3938556314514179, 1), (0.7756377373861403, 1), (0.1340185530297866, 1), (0.6822820963728413, 1), (0.6983321572530095, 1), (0.6822820963728323, 1), (0.699983326112209, 1), (0.5973591273420037, 1), (0.5893714181492056, 1), (0.5151072814125901, 1)…	Undecaprenyl-diphosphate	3.57999e-30
sheme_c	175.268	4.59739e-33	[(0.2997018886643339, 1), (0.29096424581427366, 1), (0.7896364362477428, 1), (0.4082039268214025, 1), (0.5046045397971701, 1), (0.5141245021153704, 1), (0.4584469474322105, 1), (0.7323253562584879, 1), (0.14228695160016347, 1), (0.5808862069473507, 1), (0.7257393727305028, 1), (0.559738737803693, 1), (0.623054958287084, 1), (0.36180294155713055, 1), (0.3528043406569421, 1), (0.684381016306099, 1)…	Siroheme	3.93077e-30
c5tetdcoa_c	174.901	5.2131e-33	[(0.27633504751330706, 1), (0.36221266512907246, 1), (0.8037273877002973, 1), (0.4722471343886418, 1), (0.48130689453255016, 1), (0.6654481468459085, 1), (0.40696283702690517, 1), (0.6711464758449879, 1), (0.18957660115753205, 1), (0.597802272461597, 1), (0.6931759505871354, 1), (0.6181168715927797, 1), (0.6555357642305951, 1), (0.5366061020855235, 1), (0.6178263728327386, 1), (0.4713069727981024…	c5-tetradecanoyl-CoA	4.4572e-30
fpram_c	174.747	5.49467e-33	[(0.5072803911305661, 2), (0.2477022009259546, 1), (0.27756855935822955, 1), (0.8049847316167742, 1), (0.4903521870694837, 1), (0.5345584862701835, 1), (0.5458619394366364, 1), (0.45759490830234595, 1), (0.7615512417135717, 1), (0.108013039801431, 1), (0.6146795393963198, 1), (0.7225439906267532, 1), (0.5868087797392072, 1), (0.6380240162422174, 1), (0.3991210635884814, 1), (0.41532245725755945, …	2-Formamido-N1-5-phospho-D-ribosyl-acetamidine	4.69795e-30
sucgsa_c	174.551	5.87647e-33	[(0.34895615504436095, 1), (0.3148544405841981, 1), (0.8350186242551936, 1), (0.48159155581713736, 1), (0.49655997912909366, 1), (0.5863600915373068, 1), (0.3308100148035109, 1), (0.7580418575984772, 1), (0.1678351609825783, 1), (0.6537174826073908, 1), (0.7579909411134301, 1), (0.672037754565, 1), (0.6536366859871487, 1), (0.6076656266822975, 1), (0.6261261306848658, 1), (0.5274166960005909, 1),…	N2-Succinyl-L-glutamate-5-semialdehyde	5.02438e-30
udcpp_c	174.355	6.28534e-33	[(0.2863817053004892, 1), (0.26681522800555796, 1), (0.8745490542683969, 1), (0.5551380890251317, 1), (0.547806525918623, 1), (0.7167399031562862, 1), (0.39465386864196517, 1), (0.7755250785076803, 1), (0.13527619671323696, 1), (0.6809028944607085, 1), (0.6967653313676018, 1), (0.6809028944606994, 1), (0.6984173255207758, 1), (0.5955264488617773, 1), (0.5877805493511592, 1), (0.515458206949351, 1…	Undecaprenyl-phosphate	5.37396e-30
ppm_c	173.942	7.24025e-33	[(0.21483276176257943, 2), (0.28674701046152185, 1), (0.26787495529547006, 1), (0.8863455330876988, 1), (0.5562809877582593, 1), (0.5482973740226991, 1), (0.7250119623457432, 1), (0.3949216929474491, 1), (0.7751302344638311, 1), (0.13579558264499766, 1), (0.6824183173124689, 1), (0.6957719183017286, 1), (0.6849211924718887, 1), (0.6974230415833703, 1), (0.5924262167897265, 1), (0.5871336002888596…	D-Mannosyl-1-phosphoundecaprenol	6.19042e-30
hphthiocnylcoa_c	173.794	7.61868e-33	[(0.30343602038744705, 1), (0.3316747566481466, 1), (0.8137614704665896, 1), (0.5150602821068596, 1), (0.5498828750769523, 1), (0.7169742579051225, 1), (0.3633027106731213, 1), (0.7007278830068222, 1), (0.19980249831916785, 1), (0.6083518874413448, 1), (0.7036721811064068, 1), (0.5908456971286191, 1), (0.6716557317513565, 1), (0.5228268831896554, 1), (0.6460324898083657, 1), (0.45602269255267547,…	hydroxyphthioceranoyl-CoA	6.51397e-30
dad_5_c	173.752	7.72764e-33	[(0.5695677762246909, 2), (0.4499046648976973, 2), (0.33726404622110845, 1), (0.2781539813906394, 1), (0.8048381521078884, 1), (0.5093162718408807, 1), (0.5644647860280972, 1), (0.5866601202850763, 1), (0.4991575826462065, 1), (0.7529900818069806, 1), (0.12317145498311381, 1), (0.6891472925955613, 1), (0.7355752779939648, 1), (0.5929097853688767, 1), (0.7036139005551089, 1), (0.5039931962062701, …	5-Deoxyadenosine	6.60713e-30
pmtcoa_c	173.549	8.28496e-33	[(0.7010065277548081, 2), (0.27716410454584056, 1), (0.28914795015014794, 1), (0.8078210839668691, 1), (0.4702690261570067, 1), (0.5273529724576709, 1), (0.6627225484640422, 1), (0.36864153721095266, 1), (0.18753210139535847, 1), (0.5911601155969185, 1), (0.6970700950617766, 1), (0.585315746990682, 1), (0.6522610651393665, 1), (0.5271513585689129, 1), (0.6253420466328923, 1), (0.47257573820847265…	Palmitoyl-CoA-n-C160CoA	7.08364e-30
iasp_c	173.426	8.64379e-33	[(0.7058525695833953, 2), (0.6928088629255619, 1), (0.6764838648134173, 1), (0.44230118998346835, 1), (0.7371793787451857, 1), (0.725407476734242, 1), (0.712579151189057, 1), (0.4784308603218004, 1), (0.3998990984392977, 1), (0.5083303388865106, 1), (0.35744304315841113, 1), (0.3362125881620959, 1), (0.38762748166752575, 1), (0.3218408430258749, 1), (0.2041471156411982, 1), (0.2676300991548928, 1…	Iminoaspartate	7.39044e-30
glyald_c	173.414	8.6796e-33	[(0.9366225898720104, 2), (0.6166062810034113, 1), (0.7972210488683862, 1), (0.43482549393243447, 1), (0.9202360657376566, 1), (0.8886279515429574, 1), (0.8382701520293313, 1), (0.9686380246632156, 1), (0.5240810668827387, 1), (0.8454747537773941, 1), (0.5512420896777734, 1), (0.5240810668827279, 1), (0.4099766542235601, 1), (0.49415834590197893, 1), (0.07784696253658135, 1), (0.04000278549577742…	D-Glyceraldehyde	7.42106e-30
fdxrd_c	172.299	1.27286e-32	[(0.2467357254614143, 1), (0.3603141979844269, 1), (0.7603804843232789, 1), (0.39873532634115, 1), (0.4100492649882732, 1), (0.47376288651473497, 1), (0.383157575188575, 1), (0.7267392863162015, 1), (0.11605566250757329, 1), (0.5791524078077889, 1), (0.7490809385310178, 1), (0.4863649548938381, 1), (0.5732270708443212, 1), (0.44435206215542233, 1), (0.5627754986163924, 1), (0.45977664306868493, 1…	Reduced-ferredoxin	1.0883e-29
t2dodcoa_c	171.554	1.64493e-32	[(0.28027313112771024, 1), (0.3687024106545552, 1), (0.8057008268561161, 1), (0.48202441985436817, 1), (0.48383694847493763, 1), (0.6733322726801712, 1), (0.4103410904191405, 1), (0.667402205013435, 1), (0.19259798269502373, 1), (0.6015118452148873, 1), (0.6930668911912607, 1), (0.6216758752082794, 1), (0.6507320667526854, 1), (0.5302889649333149, 1), (0.6122471297684247, 1), (0.47445199173294067…	t2-dodecanoyl-CoA	1.40642e-29
d2hdodcoa_c	171.537	1.65495e-32	[(0.28027313112771035, 1), (0.36874294557207876, 1), (0.8057923035918937, 1), (0.48202441985436806, 1), (0.48383694847493763, 1), (0.6733322726801709, 1), (0.4103814066098741, 1), (0.667402205013435, 1), (0.19259798269502382, 1), (0.6015789083096161, 1), (0.6930668911912605, 1), (0.6217441760503872, 1), (0.6507320667526852, 1), (0.5303470473419614, 1), (0.6122471297684233, 1), (0.4745118302189661…	d2h-dodecanoyl-CoA	1.41498e-29
ppap_c	171.254	1.82426e-32	[(0.5258493754187255, 2), (0.6962104757453143, 2), (0.7090444010059425, 2), (0.3464500584760005, 1), (0.3435406757364347, 1), (0.8910020438075656, 1), (0.568914247397681, 1), (0.5872832275817955, 1), (0.7745716513442359, 1), (0.376743726119299, 1), (0.7447265157442484, 1), (0.1533150190271671, 1), (0.7012196184585333, 1), (0.6962104757461121, 1), (0.7012196184585406, 1), (0.6944851127036626, 1), …	Propanoyl phosphate	1.55974e-29
25aics_c	171.106	1.91963e-32	[(0.5905757125949287, 2), (0.21468354636376377, 1), (0.27604166023653626, 1), (0.8052412763168314, 1), (0.515000459061544, 1), (0.535652431558779, 1), (0.5377863774112477, 1), (0.45170162846128215, 1), (0.7628027981580321, 1), (0.10774466462647092, 1), (0.6101415611094513, 1), (0.721021493171012, 1), (0.5905757125949507, 1), (0.6347620554028136, 1), (0.41436487425585256, 1), (0.4565382474275088, …	S-2-5-Amino-1-5-phospho-D-ribosyl-imidazole-4-carboxamidosuccinate	1.64129e-29
c3dodcoa_c	171.071	1.94331e-32	[(0.27940175625336583, 1), (0.36991100574753527, 1), (0.8049407988417927, 1), (0.4827168472662215, 1), (0.4826915515002413, 1), (0.6727333272304968, 1), (0.4115877129395584, 1), (0.6655358946126391, 1), (0.19342842227128704, 1), (0.6011024746611184, 1), (0.6918793650291466, 1), (0.6212263669550898, 1), (0.6488299187242192, 1), (0.5303009133549503, 1), (0.6107143275282827, 1), (0.47486431429481546…	c3-dodecanoyl-CoA	1.66153e-29
Ac1PIM3_c	170.683	2.22101e-32	[(0.37331453657735764, 1), (0.46951038921845495, 1), (0.8324866694989304, 1), (0.5385682859764976, 1), (0.5127569811245749, 1), (0.5840086006427843, 1), (0.3594293691992346, 1), (0.693469570281128, 1), (0.23082888056671846, 1), (0.6619680739062023, 1), (0.6553973438015293, 1), (0.6653015491137894, 1), (0.64288270198514, 1), (0.49516397091536857, 1), (0.6294362140808214, 1), (0.42815140528705853, …	acyl-phosphatidylinositol-mannoside-tri-mannose-tuberculosis	1.89896e-29
thmmp_c	170.365	2.47889e-32	[(0.6967891741418211, 2), (0.30489446571082757, 1), (0.2813013431175426, 1), (0.7950300111389748, 1), (0.47472975646549964, 1), (0.4930429830737202, 1), (0.5618831546390419, 1), (0.3718916958603199, 1), (0.7021013998578542, 1), (0.22471488619204344, 1), (0.6467934722724039, 1), (0.7290797028142912, 1), (0.6509209166605616, 1), (0.5575632292369649, 1), (0.5846045127789214, 1), (0.49242760477017977…	Thiamin-monophosphate	2.11945e-29
dcamp_c	170.17	2.65156e-32	[(0.28162696574879065, 1), (0.3315951678115284, 1), (0.805776681756982, 1), (0.5155330204372198, 1), (0.5390291531238272, 1), (0.5785315921170382, 1), (0.4742294313094989, 1), (0.7586024505292599, 1), (0.11506136731345434, 1), (0.6324714426223641, 1), (0.7292239292717805, 1), (0.5888925631205888, 1), (0.6529229850121925, 1), (0.48245345738587253, 1), (0.4828849011159399, 1), (0.6697074779070409, …	N6-1-2-Dicarboxyethyl-AMP	2.26709e-29
mthgxl_c	169.977	2.83423e-32	[(0.5910103682276, 2), (0.6425256961675385, 2), (0.7278564153938929, 2), (0.29755018976389797, 1), (0.31568547465958957, 1), (0.907897548792708, 1), (0.5553904619284601, 1), (0.554371039542726, 1), (0.7431345315593553, 1), (0.39006305358925486, 1), (0.7608105148074409, 1), (0.13583685188129943, 1), (0.6862173991405757, 1), (0.7015888569504115, 1), (0.6915853806257302, 1), (0.6970020779058709, 1),…	Methylglyoxal	2.42326e-29
man_c	169.733	3.08402e-32	[(0.2975501897638976, 1), (0.3158944643048144, 1), (0.9085096729957838, 1), (0.5553904619284632, 1), (0.5543710395427275, 1), (0.7431345315593548, 1), (0.39006305358925525, 1), (0.7608105148074441, 1), (0.13583685188130068, 1), (0.6862173991405718, 1), (0.7020516391649876, 1), (0.6915853806257299, 1), (0.6970020779058717, 1), (0.5581666456352312, 1), (0.5910103682276, 1), (0.5500204455788977, 1),…	D-Mannose	2.63684e-29
amet_c	169.494	3.34946e-32	[(0.2832611263291138, 1), (0.3222696284278373, 1), (0.7883797067397559, 1), (0.5459409581527577, 1), (0.5716010580537509, 1), (0.6094378730503631, 1), (0.4635259976114906, 1), (0.754293987479792, 1), (0.09612464517195857, 1), (0.6314812795698399, 1), (0.7784812686924968, 1), (0.5921656612516271, 1), (0.6653813861215478, 1), (0.519874225031063, 1), (0.5247600250276513, 1), (0.6478303863211885, 1),…	S-Adenosyl-L-methionine	2.86378e-29
rib__D_e	169.223	3.67771e-32	[(0.5910103682275989, 2), (0.29755018976389747, 1), (0.3158944643051387, 1), (0.9086547868247719, 1), (0.5553904619284542, 1), (0.5543710395427267, 1), (0.7431345315593496, 1), (0.39006305358925764, 1), (0.7608105148074389, 1), (0.13591200986881818, 1), (0.6862173991405749, 1), (0.7020516391654839, 1), (0.6915853806257448, 1), (0.697002077905883, 1), (0.5581666456352217, 1), (0.5910103682275991, …	D-Ribose	3.14445e-29
2mahmp_c	169.089	3.85279e-32	[(0.19278558424778058, 1), (0.23758096854491514, 1), (0.8164513245537323, 1), (0.48786749826519504, 1), (0.514897361623372, 1), (0.49632817966316856, 1), (0.4014107543288341, 1), (0.767203475985471, 1), (0.09012136721779608, 1), (0.6142349964594991, 1), (0.7036548015544996, 1), (0.5935476095447538, 1), (0.6206956549082739, 1), (0.4100904968444469, 1), (0.46233311223756623, 1), (0.6580964845733377…	2-Methyl-4-amino-5-hydroxymethylpyrimidine-diphosphate	3.29413e-29
glc__D_c	168.613	4.54355e-32	[(0.7124745583428951, 2), (0.2975501897638976, 1), (0.3158944643048144, 1), (0.908509672995784, 1), (0.5553904619284631, 1), (0.5543710395427275, 1), (0.7431345315593549, 1), (0.39006305358925536, 1), (0.760810514807444, 1), (0.13583685188130068, 1), (0.6862173991405719, 1), (0.7020516391649878, 1), (0.69158538062573, 1), (0.6970020779058717, 1), (0.5581666456352313, 1), (0.5910103682276, 1), (0.…	D-Glucose	3.88474e-29
inost_c	168.613	4.54355e-32	[(0.2975501897638976, 1), (0.3158944643048144, 1), (0.908509672995784, 1), (0.5553904619284631, 1), (0.5543710395427275, 1), (0.7431345315593549, 1), (0.3900630535892553, 1), (0.760810514807444, 1), (0.13583685188130068, 1), (0.6862173991405718, 1), (0.7020516391649876, 1), (0.6915853806257297, 1), (0.6970020779058717, 1), (0.5581666456352312, 1), (0.5910103682275998, 1), (0.5500204455788977, 1),…	myo-Inositol	3.88474e-29
ala__L_c	168.327	5.01553e-32	[(0.44283111065734104, 2), (0.36302445727340116, 1), (0.5075638630146972, 1), (0.8018564878154775, 1), (0.6501731770992568, 1), (0.6157481602869719, 1), (0.5421922516635149, 1), (0.5396179631652055, 1), (0.8100122387098816, 1), (0.3302739318794975, 1), (0.7007895691609387, 1), (0.6905786948386274, 1), (0.7048158507484366, 1), (0.6984107419380834, 1), (0.7094316474117581, 1), (0.7155238883066475, …	L-Alanine	4.28828e-29
dnad_c	168.237	5.17589e-32	[(0.6484179806800379, 2), (0.2881227491344719, 1), (0.25304922018535214, 1), (0.8074577086046038, 1), (0.5235056713580587, 1), (0.5649629782252479, 1), (0.6550339989165754, 1), (0.4285030696744418, 1), (0.7729540190174099, 1), (0.1147242968823397, 1), (0.6702208461976593, 1), (0.7419491325460665, 1), (0.6736011555170525, 1), (0.6706886744355962, 1), (0.5182450966096379, 1), (0.5763062105271359, 1…	Deamino-NAD	4.42538e-29
malt_e	168.187	5.26533e-32	[(0.5910103682276, 2), (0.29755018976389724, 1), (0.31584216246538266, 1), (0.9085015963556424, 1), (0.5553904619284625, 1), (0.5543710395427278, 1), (0.7431345315593554, 1), (0.39006305358925575, 1), (0.7608105148074438, 1), (0.13590012801364795, 1), (0.686217399140573, 1), (0.701935823086863, 1), (0.6915853806257304, 1), (0.6970020779058721, 1), (0.5581666456352314, 1), (0.5499046295007738, 1),…	Maltose	4.50186e-29
tre_e	168.187	5.26533e-32	[(0.2975501897638981, 1), (0.31584216246538277, 1), (0.9085015963556425, 1), (0.5553904619284628, 1), (0.5543710395427277, 1), (0.7431345315593552, 1), (0.3900630535892557, 1), (0.7608105148074442, 1), (0.13590012801364793, 1), (0.6862173991405729, 1), (0.7019358230868625, 1), (0.6915853806257302, 1), (0.6970020779058712, 1), (0.5581666456352317, 1), (0.5910103682276, 1), (0.5499046295007738, 1),…	Trehalose	4.50186e-29
6hmhpt_c	167.434	6.83781e-32	[(0.6269661005943505, 2), (0.37055924901386667, 2), (0.5703181513363111, 2), (0.25555211207230216, 1), (0.29146695062138744, 1), (0.8122141149646962, 1), (0.533323396404104, 1), (0.5562120317662784, 1), (0.5612951619295705, 1), (0.4178668912796839, 1), (0.7633707016073947, 1), (0.09421610525935287, 1), (0.6254770681793761, 1), (0.7252310720913833, 1), (0.6143095878921812, 1), (0.6273369266767468,…	6-hydroxymethyl-dihydropterin	5.84633e-29
2ahhmp_c	167.434	6.83781e-32	[(0.5500989323529822, 2), (0.37055924901386655, 2), (0.25555211207230216, 1), (0.2914669506213874, 1), (0.8122141149646962, 1), (0.533323396404104, 1), (0.5562120317662784, 1), (0.5612951619295705, 1), (0.4178668912796839, 1), (0.7633707016073947, 1), (0.09421610525935277, 1), (0.625477068179376, 1), (0.7252310720913833, 1), (0.614309587892181, 1), (0.6273369266767468, 1), (0.4861425542651482, 1)…	2-Amino-4-hydroxy-6-hydroxymethyl-7-8-dihydropteridine	5.84633e-29
fdxox_c	167.144	7.56245e-32	[(0.25139433600791367, 1), (0.356449609958697, 1), (0.7595520905397531, 1), (0.41570491466061643, 1), (0.42479007366307453, 1), (0.47419551286057415, 1), (0.3788966353362585, 1), (0.7126514361325711, 1), (0.1215402788102109, 1), (0.5726674796565421, 1), (0.7499857232657506, 1), (0.4903590697546075, 1), (0.5679772269606664, 1), (0.4674778570406668, 1), (0.555024381657288, 1), (0.44977262622884745,…	Oxidized-ferredoxin	6.46589e-29
ins_c	167.141	7.56973e-32	[(0.66216408546882, 2), (0.5058406909713997, 2), (0.5402804555095815, 2), (0.32308746597517296, 1), (0.34153370027240837, 1), (0.8000581160149134, 1), (0.5112619158926694, 1), (0.5347390947103234, 1), (0.5703208449870847, 1), (0.5056870932500556, 1), (0.7350398935289436, 1), (0.14649541237327335, 1), (0.7426622037902051, 1), (0.5781735659505445, 1), (0.6699775420540203, 1), (0.48265305478039033, …	Inosine	6.47212e-29
sucorn_c	166.927	8.15272e-32	[(0.3707977823906794, 1), (0.29790539890506185, 1), (0.8954855706998532, 1), (0.3309302246881022, 1), (0.46944419011158744, 1), (0.4460417144406927, 1), (0.37462350750140466, 1), (0.6829634368774555, 1), (0.3934962330726513, 1), (0.6778023523062644, 1), (0.6959892907810641, 1), (0.6042297053302745, 1), (0.5757766894027867, 1), (0.7164194608334452, 1), (0.5368718497042686, 1), (0.555357288958832, …	N2-Succinyl-L-ornithine	6.97058e-29
4ampm_c	166.179	1.05752e-31	[(0.5859725648663325, 2), (0.20659894985917138, 1), (0.2526627909294976, 1), (0.8172831624050503, 1), (0.4793276982461282, 1), (0.506613427372167, 1), (0.5124303247919397, 1), (0.4188299609077058, 1), (0.7652304739566675, 1), (0.09490219844320034, 1), (0.620564296554339, 1), (0.7164049166109263, 1), (0.5963128814709562, 1), (0.6274859520105092, 1), (0.40010277453875825, 1), (0.4370402790660073, 1…	4-Amino-2-methyl-5-phosphomethylpyrimidine	9.04182e-29
pre3a_c	166.099	1.08731e-31	[(0.42046556540860314, 2), (0.2749384055111468, 1), (0.3019167221762208, 1), (0.7925556471189225, 1), (0.4238766860721793, 1), (0.5063617081154467, 1), (0.5155607071311413, 1), (0.46540872711041226, 1), (0.733983229733423, 1), (0.1420118613095541, 1), (0.5931628942365146, 1), (0.7312954565999332, 1), (0.5665993622407488, 1), (0.6251269086613521, 1), (0.3566084382962339, 1), (0.37480916125971275, …	Precorrin-3-A	9.29654e-29
thm_c	165.826	1.19586e-31	[(0.30293712795713756, 1), (0.28252380746368155, 1), (0.7918725226854026, 1), (0.4739972886632001, 1), (0.5017675106453645, 1), (0.55018285571006, 1), (0.37602577209605176, 1), (0.6831442380134849, 1), (0.2306615601307377, 1), (0.6393070734044594, 1), (0.7281117870631737, 1), (0.6430178917635514, 1), (0.549514089162218, 1), (0.5688446386965351, 1), (0.4826226312115599, 1), (0.5570246721001896, 1)…	Thiamin	1.02246e-28
odecoa_c	165.403	1.38555e-31	[(0.2802653651661437, 1), (0.32695009112660145, 1), (0.8040874052286888, 1), (0.4720063919544537, 1), (0.5249115678308776, 1), (0.6555545507608322, 1), (0.3493819845816598, 1), (0.6949462864334711, 1), (0.19664059095549155, 1), (0.5923724989435135, 1), (0.68264035966825, 1), (0.5807172271832787, 1), (0.6298761400020236, 1), (0.5317164368857958, 1), (0.6214309375049619, 1), (0.46910412249842937, 1…	Octadecenoyl-CoA-n-C181CoA	1.18464e-28
2aobut_c	165.077	1.55258e-31	[(0.658464139174592, 2), (0.3491195364652528, 1), (0.38721696078711276, 1), (0.8824877048774427, 1), (0.5494725768938389, 1), (0.5682885834860705, 1), (0.7102072226393894, 1), (0.44372333978476397, 1), (0.7689390451872049, 1), (0.13911020625778336, 1), (0.6617824599919159, 1), (0.7008414659233226, 1), (0.6617824599919138, 1), (0.690518100393462, 1), (0.5557053180666387, 1), (0.586808611011209, 1)…	L-2-Amino-3-oxobutanoic acid	1.32746e-28
4ppcys_c	164.963	1.61557e-31	[(0.6723296829486629, 2), (0.324677944021701, 1), (0.3665206915317836, 1), (0.7418175898667453, 1), (0.46644818634078133, 1), (0.4835349615401171, 1), (0.6281190652752406, 1), (0.4627774310832764, 1), (0.6787544855803648, 1), (0.1273600570240668, 1), (0.5617605030020767, 1), (0.6546957059308152, 1), (0.5852940183828574, 1), (0.5749210807824312, 1), (0.5374927651478678, 1), (0.5546511270967311, 1)…	N--R-4-Phosphopantothenoyl-L-cysteine	1.38131e-28
PIM4_c	164.092	2.18922e-31	[(0.3577085252108776, 1), (0.42367783200170267, 1), (0.7921210274432353, 1), (0.5666763751312462, 1), (0.4822417159395377, 1), (0.4990960951452591, 1), (0.41299450583876274, 1), (0.6730704555124065, 1), (0.265971692198949, 1), (0.629440648787954, 1), (0.632822539917275, 1), (0.6404166291317169, 1), (0.6390572769864512, 1), (0.49438834114721564, 1), (0.5663679224526152, 1), (0.49842685384462126, 1…	phosphatidylinositol-mannoside-tetra-mannose-tuberculosis	1.87178e-28
fgam_c	163.763	2.45637e-31	[(0.6431633025977084, 2), (0.28941228846103034, 1), (0.2722890995802514, 1), (0.8057795861135428, 1), (0.4929003251898858, 1), (0.5587824080356459, 1), (0.5722492106485917, 1), (0.48690579094726405, 1), (0.7575710612487444, 1), (0.1182466057436575, 1), (0.6431633025977015, 1), (0.7319045783102017, 1), (0.5895188745949687, 1), (0.6596807959079867, 1), (0.42825936006725124, 1), (0.3896196435449013,…	N2-Formyl-N1-5-phospho-D-ribosyl-glycinamide	2.1002e-28
3dhsk_c	163.744	2.47276e-31	[(0.7013697738090172, 2), (0.3109332754816132, 1), (0.33469618297942344, 1), (0.9069512474571932, 1), (0.5610693183861672, 1), (0.5612205819256713, 1), (0.7473889960297495, 1), (0.39273779718978863, 1), (0.7522410382255833, 1), (0.14528314080450244, 1), (0.6822248774042904, 1), (0.6991737763152179, 1), (0.6852894404232723, 1), (0.6877466327021138, 1), (0.5447597787579476, 1), (0.5860770022624588,…	3-Dehydroshikimate	2.11421e-28
stcoa_c	163.652	2.55339e-31	[(0.2768821485222833, 1), (0.32391411855111363, 1), (0.7932365832164571, 1), (0.47335050302363507, 1), (0.5197813552791288, 1), (0.6516127181777926, 1), (0.35461224520187373, 1), (0.6868020716568954, 1), (0.20011591446239524, 1), (0.5931362295436182, 1), (0.6725531303070353, 1), (0.5807784930435884, 1), (0.6231540048960065, 1), (0.529321764818954, 1), (0.614496913811954, 1), (0.4744710133014412, …	Stearoyl-CoA-n-C180CoA	2.18315e-28
3dhq_c	163.643	2.56158e-31	[(0.7222653914929005, 2), (0.3109332754816225, 1), (0.33480296703688917, 1), (0.9072370915466406, 1), (0.5610693183861792, 1), (0.5612205819256841, 1), (0.7473889960297495, 1), (0.3927377971897994, 1), (0.7522410382256062, 1), (0.14528314080451207, 1), (0.6822248774042883, 1), (0.6993910381170392, 1), (0.6852894404232723, 1), (0.6877466327021141, 1), (0.5447597787579475, 1), (0.5860770022624588, …	3-Dehydroquinate	2.19015e-28
PIM3_c	163.551	2.64509e-31	[(0.3586028061170183, 1), (0.445946313634103, 1), (0.8070716019183375, 1), (0.5568853815145846, 1), (0.4807603293397502, 1), (0.5125042476552134, 1), (0.3994034946478271, 1), (0.6780581588298484, 1), (0.2557881583768431, 1), (0.6496638161847488, 1), (0.6335182389598631, 1), (0.6446370911322801, 1), (0.6400121725834349, 1), (0.4841646753717468, 1), (0.5786965224630077, 1), (0.4736079909696296, 1),…	phosphatidylinositol-mannoside-tri-mannose-tuberculosis	2.26155e-28
pan4p_c	163.069	3.13026e-31	[(0.6674867000954203, 2), (0.3236647275358451, 1), (0.3664033187246528, 1), (0.7392850189578934, 1), (0.46142947561631453, 1), (0.4816292261553352, 1), (0.6223875058089485, 1), (0.4670550754060241, 1), (0.6744546583613382, 1), (0.1290700075173095, 1), (0.5605537858532204, 1), (0.6532512141392868, 1), (0.5816923707881909, 1), (0.5735502058404519, 1), (0.5337786404286771, 1), (0.5516777282951235, 1…	Pantetheine-4-phosphate	2.67637e-28
btn_c	162.996	3.21188e-31	[(0.5481593616984075, 2), (0.2604432653592318, 1), (0.36978205127509856, 1), (0.7446036395827405, 1), (0.4596128266197014, 1), (0.4583306919877005, 1), (0.48832757791885134, 1), (0.4418261293600604, 1), (0.7504813354362048, 1), (0.12560610899005306, 1), (0.6019656449436139, 1), (0.7596598648574908, 1), (0.5114287146537422, 1), (0.5949890669632312, 1), (0.4452829395901537, 1), (0.5481593616983776,…	Biotin	2.74615e-28
phdcacoa_c	161.62	5.20208e-31	[(0.18015088597900475, 1), (0.4055777263879068, 1), (0.8876908051345399, 1), (0.5954116752952754, 1), (0.6458358808326305, 1), (0.667938450082249, 1), (0.2844176636271468, 1), (0.7698513215777623, 1), (0.17843167465724624, 1), (0.7466628204886239, 1), (0.7448185395238142, 1), (0.757478993425635, 1), (0.7596719526233715, 1), (0.602305237419856, 1), (0.6452550842563609, 1), (0.40550810629356093, 1)…	phenol-palmitic-coenzyme-A	4.44778e-28
PIM5_c	160.158	8.69752e-31	[(0.363714233591133, 1), (0.4107674021097941, 1), (0.7836321253186351, 1), (0.5804233742353369, 1), (0.4891060430107065, 1), (0.5109826236170796, 1), (0.42424480333065745, 1), (0.6731062698826475, 1), (0.27756982701868427, 1), (0.6178262376073322, 1), (0.6412945674053669, 1), (0.6408310294690818, 1), (0.639642257306249, 1), (0.5082077878190547, 1), (0.5625644663244505, 1), (0.5189950480834595, 1)…	phosphatidylinositol-mannoside-penta-mannose-tuberculosis	7.43638e-28
sucbz_c	159.645	1.04188e-30	[(0.4697448259130173, 1), (0.32442806455030115, 1), (0.8125046854248676, 1), (0.6872617397450201, 1), (0.7146614955104049, 1), (0.7335705613222286, 1), (0.5595009157519722, 1), (0.8496407844261068, 1), (0.4502000152264791, 1), (0.7459370887805188, 1), (0.7397405237526684, 1), (0.7404592667736813, 1), (0.7643641288353498, 1), (0.6313169852867732, 1), (0.796684386051838, 1), (0.6721314180978978, 1)…	o-Succinylbenzoate	8.90803e-28
2shchc_c	159.61	1.05487e-30	[(0.46974482591301747, 1), (0.324493795950271, 1), (0.8126767020182268, 1), (0.6872617397450201, 1), (0.714661495510405, 1), (0.7335705613222288, 1), (0.5595009157519722, 1), (0.8498128010194541, 1), (0.4502000152264791, 1), (0.7460821143640397, 1), (0.7397405237526689, 1), (0.7406042923572023, 1), (0.7643641288353498, 1), (0.631316985286773, 1), (0.796684386051838, 1), (0.6722615592720561, 1), (…	2-Succinyl-6-hydroxy-2-4-cyclohexadiene-1-carboxylate	9.01918e-28
PIM2_c	159.363	1.15072e-30	[(0.37138419756822527, 1), (0.4819488186008726, 1), (0.8313973263828323, 1), (0.5536805752762135, 1), (0.502605314667422, 1), (0.5483029091082545, 1), (0.38265649589094375, 1), (0.6912181802651302, 1), (0.2432559098833577, 1), (0.668278621855002, 1), (0.6432313202364413, 1), (0.6684543139512749, 1), (0.6407926369107422, 1), (0.48240289436526385, 1), (0.6028195145912949, 1), (0.4430688909330598, 1…	phosphatidylinositol-mannoside-di-mannose-tuberculosis	9.83868e-28
ugmag_c	159.319	1.16861e-30	[(0.5911551940369439, 2), (0.2911392748366698, 1), (0.27590234959015647, 1), (0.8207298473564897, 1), (0.5109728149237391, 1), (0.5558690835582506, 1), (0.7326306395402485, 1), (0.37319887529583495, 1), (0.793126281715469, 1), (0.12248893961743663, 1), (0.6352607362466884, 1), (0.6885639511521112, 1), (0.6415325251940964, 1), (0.672170190408731, 1), (0.6372996956695521, 1), (0.646247420301014, 1)…	UDP-N-glycolylmuramoyl-L-alanyl-D-glutamate	9.99157e-28
dxyl5p_c	158.842	1.38285e-30	[(0.6652769916720931, 2), (0.6652769916720915, 2), (0.31842686830289835, 1), (0.29964002290973923, 1), (0.8943811253260932, 1), (0.5735686644808062, 1), (0.5646046261269111, 1), (0.7401541505091953, 1), (0.4042064215433768, 1), (0.7599475122928192, 1), (0.16078489783406677, 1), (0.6622450333779862, 1), (0.6702367163030547, 1), (0.6652769916720865, 1), (0.6718454830606646, 1), (0.570301962560262, …	1-deoxy-D-xylulose-5-phosphate	1.18234e-27
3c2hmp_c	158.834	1.38689e-30	[(0.21887723035339737, 1), (0.28082927972386784, 1), (0.712857469105681, 1), (0.4410620838011141, 1), (0.3733719186153882, 1), (0.45401170490605725, 1), (0.3525744961270254, 1), (0.7368467613117069, 1), (0.13964991463721305, 1), (0.5232740811191022, 1), (0.4975621403815712, 1), (0.5117160105680074, 1), (0.6858512678072047, 1), (0.7121100560222087, 1), (0.574955708248818, 1), (0.5205002422088667, …	3-Carboxy-2-hydroxy-4-methylpentanoate	1.18579e-27
3c3hmp_c	158.834	1.38689e-30	[(0.21887723035339735, 1), (0.28082927972386784, 1), (0.712857469105681, 1), (0.4410620838011141, 1), (0.3733719186153882, 1), (0.4540117049060572, 1), (0.3525744961270254, 1), (0.7368467613117069, 1), (0.13964991463721305, 1), (0.5232740811191021, 1), (0.49756214038157104, 1), (0.5117160105680073, 1), (0.6858512678072047, 1), (0.7121100560222087, 1), (0.5749557082488179, 1), (0.5205002422088667,…	3-Carboxy-3-hydroxy-4-methylpentanoate	1.18579e-27
2ippm_c	158.809	1.39881e-30	[(0.21887723035339676, 1), (0.2808292797238682, 1), (0.7118727641883555, 1), (0.44106208380111195, 1), (0.373371918615388, 1), (0.4540117049060579, 1), (0.3520551593668093, 1), (0.735862056394376, 1), (0.13935830088570572, 1), (0.5232740811191098, 1), (0.4975621403815666, 1), (0.5117160105680081, 1), (0.6858512678072053, 1), (0.7121100560222084, 1), (0.5749557082488186, 1), (0.5205002422088671, 1…	2-Isopropylmaleate	1.19598e-27
4adcho_c	158.277	1.68814e-30	[(0.4603386325340054, 1), (0.31089865390194826, 1), (0.8095908962239631, 1), (0.7036761306125088, 1), (0.6980148160446251, 1), (0.7569251235057347, 1), (0.522851098650806, 1), (0.8313466643391116, 1), (0.4285965590402693, 1), (0.7278199890518875, 1), (0.7148925158969048, 1), (0.7309255578372842, 1), (0.7598375339754333, 1), (0.6131259371262738, 1), (0.7748145688060379, 1), (0.6437884598262391, 1)…	4-amino-4-deoxychorismate	1.44336e-27
uggmd_c	157.72	2.05503e-30	[(0.29631799075099174, 1), (0.2903566524309769, 1), (0.8290511743406392, 1), (0.5280551909781905, 1), (0.5747631927721983, 1), (0.74826368253058, 1), (0.3776067189149061, 1), (0.7753464968065584, 1), (0.12849128896297785, 1), (0.6456579213460865, 1), (0.6705690640309268, 1), (0.6509304604330379, 1), (0.6647669115070036, 1), (0.6219759038375798, 1), (0.6297740679188064, 1), (0.5265927759397042, 1)…	UDP-N-glycolylmuramoyl-L-alanyl-D-gamma-glutamyl-meso-2-6-diaminopimelate	1.75705e-27
PIM6_c	157.492	2.2282e-30	[(0.3688639448612833, 1), (0.4002005530754297, 1), (0.7767282522283308, 1), (0.5913810911902835, 1), (0.49517266748440264, 1), (0.5213485285324366, 1), (0.4342115863213848, 1), (0.6732063464389161, 1), (0.2750108238027049, 1), (0.6125432058874023, 1), (0.6596968474984207, 1), (0.6414335749429618, 1), (0.6404351203391144, 1), (0.4931074775569171, 1), (0.5595983935783958, 1), (0.5363184539937658, 1…	phosphatidylinositol-mannoside-hexa-mannose-tuberculosis	1.90511e-27
Ac1PIM2_c	157.297	2.38719e-30	[(0.3955841539455321, 1), (0.4981129751603559, 1), (0.849693346189694, 1), (0.5339321812460599, 1), (0.5406635703571323, 1), (0.6152954782931412, 1), (0.348822241948591, 1), (0.7035742791955955, 1), (0.24801333914910845, 1), (0.6629251466969893, 1), (0.6632589256852761, 1), (0.667081086743796, 1), (0.6431396928275923, 1), (0.4942153546915894, 1), (0.6444231028045893, 1), (0.4393278155459426, 1), …	acyl-phosphatidylinositol-mannoside-di-mannose-tuberculosis	2.04104e-27
4ppan_c	157.155	2.51013e-30	[(0.5178808288403915, 2), (0.3518159223390617, 1), (0.348108277749957, 1), (0.7841244195588429, 1), (0.3952757782591171, 1), (0.42109067296024627, 1), (0.5733894037996243, 1), (0.40563555757405906, 1), (0.6439776005445998, 1), (0.17616295607086732, 1), (0.5633925494549812, 1), (0.591166438350202, 1), (0.5803380828195634, 1), (0.5633925494549805, 1), (0.4969193956142102, 1), (0.5220885675529922, 1…	D-4-Phosphopantothenate	2.14616e-27
skm_c	156.707	2.94209e-30	[(0.5727588668725345, 2), (0.32349395669796055, 1), (0.35480223657085264, 1), (0.9018851900359806, 1), (0.5644194720544068, 1), (0.554528677258023, 1), (0.7312946637190603, 1), (0.40740211217128064, 1), (0.7568214793951122, 1), (0.15142115382287216, 1), (0.6747540687970199, 1), (0.6973508468685443, 1), (0.6731434415297248, 1), (0.6785677654523004, 1), (0.5290071161262968, 1), (0.5727588668725359,…	Shikimate	2.51549e-27
4ahmmp_c	156.576	3.08132e-30	[(0.5619572668236561, 2), (0.23953726059190777, 1), (0.26270373277036335, 1), (0.8179603642180617, 1), (0.4725706098526633, 1), (0.5267473193886645, 1), (0.5340145607325711, 1), (0.4422712039118183, 1), (0.7622699351683846, 1), (0.10203687726809975, 1), (0.6361291705421301, 1), (0.7286232780043848, 1), (0.6003898574904896, 1), (0.6423226201451446, 1), (0.4115523049881768, 1), (0.40783558029910194…	4-Amino-5-hydroxymethyl-2-methylpyrimidine	2.63453e-27
ppa_e	156.501	3.1649e-30	[(0.736298420409085, 1), (0.9182529755044768, 1), (0.5090606010794863, 1), (0.8469274026302652, 1), (0.7376963993309278, 1), (0.7925259933089929, 1), (0.932434589370225, 1), (0.4417080558447952, 1), (0.8741124605368567, 1), (0.521081867635471, 1), (0.4544000180657632, 1), (0.497058153634923, 1), (0.5796378408496254, 1), (0.009029457936826994, 1), (0.01040488274681327, 1), (0.7765361851654157, 1),…	Propionate-n-C30	2.70599e-27
ppa_c	156.501	3.1649e-30	[(0.736298420410505, 1), (0.918252975496897, 1), (0.5090606010793797, 1), (0.8469274026307778, 1), (0.7376963993310391, 1), (0.792525993309079, 1), (0.9324345893626991, 1), (0.44170805632513654, 1), (0.8741124605370313, 1), (0.5210818676353985, 1), (0.4544000185573033, 1), (0.4970581536346792, 1), (0.579637840849531, 1), (0.009029458417557349, 1), (0.010404882747248727, 1), (0.7765361851656029, 1…	Propionate-n-C30	2.70599e-27
h2s_c	156.172	3.5557e-30	[(0.34250645882948183, 1), (0.34720598241421907, 1), (0.8104973274265215, 1), (0.5981777999743658, 1), (0.6239176029874344, 1), (0.591829575843436, 1), (0.4557583416279193, 1), (0.7194603330872835, 1), (0.06266878018417509, 1), (0.5773106168768329, 1), (0.8393966022297807, 1), (0.49241809785413426, 1), (0.603151924136945, 1), (0.5816734967624434, 1), (0.549035881534349, 1), (0.6056197264489567, 1…	Hydrogen-sulfide	3.04012e-27
scl_c	155.606	4.34693e-30	[(0.7954971238173403, 2), (0.3292871768878759, 1), (0.31912289202475824, 1), (0.7894536582945262, 1), (0.44337005109054806, 1), (0.5273111963435577, 1), (0.5380040500481167, 1), (0.49901506081651803, 1), (0.7209022314478399, 1), (0.1545516265062902, 1), (0.5935912431329471, 1), (0.7268613344426089, 1), (0.5631994460561525, 1), (0.6311456297190219, 1), (0.3696182808831372, 1), (0.3409562662276838,…	sirohydrochlorin	3.71663e-27
cdpc19c19g_c	155.238	4.95445e-30	[(0.2996893422139161, 1), (0.4173788465534152, 1), (0.8002303276103169, 1), (0.5166458475195489, 1), (0.5269133814939397, 1), (0.5396859731560668, 1), (0.3902750345652538, 1), (0.6106623221364467, 1), (0.23218617966821653, 1), (0.672081687444231, 1), (0.5932633230073774, 1), (0.6649082420664174, 1), (0.6572801292390782, 1), (0.44605575928027874, 1), (0.5714359538872247, 1), (0.4445890600760144, 1…	cdp-diacylglycerol-C190-C190	4.23605e-27
aact_c	154.541	6.34637e-30	[(0.552713079715073, 2), (0.40331883236719046, 1), (0.2594037621712436, 1), (0.7284480234946138, 1), (0.3559117913370561, 1), (0.3966475790197035, 1), (0.5705065946167296, 1), (0.4773502896024294, 1), (0.7041151050055741, 1), (0.4897813602693135, 1), (0.6400931996724568, 1), (0.6975687500481531, 1), (0.6400931996724555, 1), (0.6991154774637574, 1), (0.533571021954438, 1), (0.6533882052100738, 1),…	Aminoacetone	5.42615e-27
ahcys_c	154.527	6.37799e-30	[(0.29960915981315267, 1), (0.3631493247802321, 1), (0.7868419829307747, 1), (0.5395513726097735, 1), (0.5613974156014724, 1), (0.5855134819816599, 1), (0.4845696501029131, 1), (0.7503314851261049, 1), (0.09678231944402155, 1), (0.6228808987725376, 1), (0.7341436234861995, 1), (0.5550920929590565, 1), (0.6624548059096448, 1), (0.5000018594772921, 1), (0.48443968477732113, 1), (0.6726022250933387,…	S-Adenosyl-L-homocysteine	5.45318e-27
decdman1p__tb_c	153.923	7.90783e-30	[(0.2913950873509829, 1), (0.2919129006166779, 1), (0.9379252246862348, 1), (0.5922202266340433, 1), (0.5485278333816279, 1), (0.73584567426356, 1), (0.36040043141423406, 1), (0.7594128541410217, 1), (0.1405826305849464, 1), (0.6215812362046791, 1), (0.6400806084259854, 1), (0.7038957297880599, 1), (0.6302079555276784, 1), (0.5599308938685903, 1), (0.5791442994660194, 1), (0.5091906828357011, 1),…	E-E-E-E-E-E-E-Z-Z-decaprenyl-mannose-phosphate	6.7612e-27
ocholc5coa_c	153.633	8.76896e-30	[(0.3380760421612576, 1), (0.37017107212496014, 1), (0.7834718917275902, 1), (0.5483988790287777, 1), (0.5581587292679147, 1), (0.7007388538189978, 1), (0.4813213853892189, 1), (0.7231822388657508, 1), (0.17420863190653843, 1), (0.6643268798660138, 1), (0.7244067361524054, 1), (0.6692784122135677, 1), (0.6698813276609066, 1), (0.5473439878274144, 1), (0.5576249588378184, 1), (0.599048209223008, 1…	CoA-22-one-cholest-4-en-3-one C5 side chain	7.49746e-27
Ac2PIM2_c	153.604	8.86067e-30	[(0.41241033404679833, 1), (0.4961581819856393, 1), (0.8500137233452782, 1), (0.5222484666129423, 1), (0.5638849094846636, 1), (0.6209795119048922, 1), (0.34434482333099253, 1), (0.7105337982899855, 1), (0.276147338305659, 1), (0.6588916329363141, 1), (0.6749469831940543, 1), (0.6655917280002911, 1), (0.6537076249965803, 1), (0.4811558112004614, 1), (0.6570467490818181, 1), (0.45755297725930477, …	di-acyl-phosphatidylinositol-mannoside-di-mannose-tuberculosis	7.57588e-27
dhor__S_c	153.447	9.37068e-30	[(0.46907071382519194, 2), (0.5820685540880897, 1), (0.6404537397973633, 1), (0.46907071382515886, 1), (0.7312791503779796, 1), (0.6689974406947976, 1), (0.6689974406946748, 1), (0.7771274611837724, 1), (0.46907071382530086, 1), (0.6375020392340316, 1), (0.5330991930405018, 1), (0.46907071382525317, 1), (0.46907071382526583, 1), (0.4690707138251868, 1), (0.2333923956657033, 1), (0.334131823189748…	S-Dihydroorotate	8.01193e-27
cholc3coa_c	152.557	1.28734e-29	[(0.6408448441907808, 2), (0.3392619876432347, 1), (0.37062048587201374, 1), (0.7810698847940365, 1), (0.5493643672275866, 1), (0.5576637155816355, 1), (0.6976272118929114, 1), (0.4840157757166922, 1), (0.7185806568847803, 1), (0.17524980729590106, 1), (0.6631267900917786, 1), (0.7235345252197096, 1), (0.667770768719465, 1), (0.6691897615073885, 1), (0.5466597626761204, 1), (0.5553113965747134, 1…	CoA-cholest-4-en-3-one C3 side chain	1.10067e-26
cholenec5coa_c	152.335	1.39348e-29	[(0.33854376993146457, 1), (0.3705986941340455, 1), (0.7810698847940367, 1), (0.5492263525501903, 1), (0.5587616080928031, 1), (0.6968650698497864, 1), (0.48423175425645726, 1), (0.7185306541993396, 1), (0.17506432329676774, 1), (0.6629190296014841, 1), (0.7234991977562277, 1), (0.6676524298979898, 1), (0.6685088476563112, 1), (0.5466597626761205, 1), (0.5551930577532396, 1), (0.6018049852211541,…	CoA-22-ene-cholest-4-en-3-one C5 side chain	1.19143e-26
hcholc5coa_c	152.297	1.41242e-29	[(0.33854376993146457, 1), (0.3706204858720134, 1), (0.7810698847940367, 1), (0.5492460284061117, 1), (0.5587616080928031, 1), (0.6968650698497864, 1), (0.4842534975447099, 1), (0.7185306541993396, 1), (0.1752498072959013, 1), (0.6629190296014839, 1), (0.7235345252197094, 1), (0.6676524298979898, 1), (0.6685088476563114, 1), (0.5466597626761205, 1), (0.555193057753239, 1), (0.6018403126846354, 1)…	CoA-22-hydroxy-cholest-4-en-3-one C5 side chain	1.20762e-26
dscl_c	152.257	1.43284e-29	[(0.3344301112451563, 1), (0.32344959840890064, 1), (0.790458036012647, 1), (0.4529844699899686, 1), (0.5246300441466021, 1), (0.5415312319237571, 1), (0.5049522895895288, 1), (0.7168878452151997, 1), (0.15655863440901677, 1), (0.5998940178198868, 1), (0.7248158058471247, 1), (0.5667233903292899, 1), (0.6334324397121438, 1), (0.3748543760227205, 1), (0.33870287811185795, 1), (0.7140805549859199, …	dihydrosirohydrochlorin	1.22508e-26
tmha4_c	151.739	1.72457e-29	[(0.9822389264544689, 3), (0.9037406123124885, 1), (0.7368607828350064, 1), (0.21763891306171196, 1), (0.49018445062166327, 1), (0.48786657790817956, 1), (0.6097819925569805, 1), (0.832911483299517, 1), (0.21781588562017762, 1), (0.9791235808954897, 1), (0.4063156738933558, 1), (0.5240632272996244, 1), (0.6114438506770288, 1), (0.6240845959894041, 1), (0.249110218730213, 1), (0.7126494296969925, …	tetramycolyl-hexaarabinoside-tdm2-tdm3-tre--Mtb	1.47451e-26
lcts_c	151.626	1.79591e-29	[(0.2910338460897174, 1), (0.2978612386980217, 1), (0.9035166936668187, 1), (0.5621431156185777, 1), (0.5513751623337069, 1), (0.7321046965237765, 1), (0.39652550400962994, 1), (0.7578271783927963, 1), (0.14745868459302783, 1), (0.6706576403338471, 1), (0.7082887686250394, 1), (0.674589103690622, 1), (0.6800244144658703, 1), (0.5340134214942764, 1), (0.5506900877576988, 1), (0.5557351474909994, 1…	Lactose	1.53551e-26
hcys__L_c	149.943	3.28176e-29	[(0.7122512379317132, 2), (0.3144695317485075, 1), (0.3820311260774751, 1), (0.8436010940242471, 1), (0.5771346395779412, 1), (0.5452256996476632, 1), (0.6801422404464692, 1), (0.4637249705502383, 1), (0.7495511861259065, 1), (0.09627803291761083, 1), (0.6463760184521089, 1), (0.6833158920040654, 1), (0.5953263546574652, 1), (0.7016240256075617, 1), (0.4500441911877897, 1), (0.5592624549188285, 1…	L-Homocysteine	2.80591e-26
arachcoa_c	149.342	4.07288e-29	[(0.5864845658737594, 2), (0.3543456335971923, 1), (0.33747333742636476, 1), (0.5818858786306527, 1), (0.4399538858393424, 1), (0.4859919417010335, 1), (0.5808711476876868, 1), (0.4317506152618673, 1), (0.6010200227048348, 1), (0.2085855942565581, 1), (0.589397326895519, 1), (0.6156801056073943, 1), (0.5576621821885136, 1), (0.5578170209310194, 1), (0.5010635709307617, 1), (0.6053103664080314, 1)…	arachidyl-coenzyme-A	3.48231e-26
skm_e	149.24	4.22573e-29	[(0.6953809194897356, 2), (0.6736070764409643, 2), (0.32784386874090754, 1), (0.3622687294765744, 1), (0.9025683059693019, 1), (0.5681969740946382, 1), (0.5532837144395693, 1), (0.7266237041090895, 1), (0.4152220904425684, 1), (0.7551525711539664, 1), (0.15794476705391308, 1), (0.6673174437709741, 1), (0.6999102785061712, 1), (0.6645326505502163, 1), (0.6699663897566231, 1), (0.5161200347122759, …	Shikimate	3.613e-26
pgp190_c	149.019	4.57498e-29	[(0.2716327912902817, 1), (0.4357731331775663, 1), (0.8143268810404245, 1), (0.48982049384029075, 1), (0.5375421699826938, 1), (0.5482888150962796, 1), (0.36132691868293354, 1), (0.602132035307428, 1), (0.20970822064045427, 1), (0.665683741864492, 1), (0.5840170030873317, 1), (0.6541567600210909, 1), (0.633882922470548, 1), (0.39979768568397805, 1), (0.5620847737031175, 1), (0.40961810555647493, …	Phosphatidylglycerophosphate-dituberculostearoyl-C190	3.91161e-26
ugma_c	148.936	4.7138e-29	[(0.2900869137078978, 1), (0.2880207793178795, 1), (0.813448848632264, 1), (0.517403869216726, 1), (0.564013543543144, 1), (0.7408015384916438, 1), (0.3771966868914951, 1), (0.7864534897272057, 1), (0.1232420554854693, 1), (0.6280526314959505, 1), (0.6798773478504339, 1), (0.6377509489229584, 1), (0.6577475848614812, 1), (0.6292931118967424, 1), (0.6384826129314665, 1), (0.5290566094690462, 1), (…	UDP-N-glycolylmuramoyl-L-alanine	4.0303e-26
cysOsh_c	148.831	4.89441e-29	[(0.20828263621685883, 1), (0.31672591948794004, 1), (0.6398142935983103, 1), (0.47230481725956336, 1), (0.445063576963464, 1), (0.45432896535736633, 1), (0.3109330512181, 1), (0.6510254156867532, 1), (0.12902854541163533, 1), (0.4871822297192122, 1), (0.7204970690122718, 1), (0.4780861678588334, 1), (0.5560857403346817, 1), (0.45024322860724686, 1), (0.42014211118648437, 1), (0.4385121640775112,…	CysO-SH	4.18472e-26
2me4p_c	147.343	8.36647e-29	[(0.33610900838170865, 1), (0.3042755629198409, 1), (0.8880873987669342, 1), (0.5791163818474722, 1), (0.5572002109666029, 1), (0.7190516958990592, 1), (0.4142752775364382, 1), (0.7667712363098504, 1), (0.16756745543130125, 1), (0.6378283028285535, 1), (0.6653767506599778, 1), (0.6378283028285479, 1), (0.6603004655633611, 1), (0.5570000351695088, 1), (0.5548083781393746, 1), (0.5127605370359536, …	2-C-methyl-D-erythritol-4-phosphate	7.15333e-26
cholenec3coa_c	146.787	1.02267e-28	[(0.6454538997580623, 2), (0.34134410098295037, 1), (0.3760921267631119, 1), (0.7840087497281227, 1), (0.5560705481472871, 1), (0.5564108115858056, 1), (0.6976755359192424, 1), (0.48659917556532406, 1), (0.7135505061606779, 1), (0.17979823941291334, 1), (0.6649506985342619, 1), (0.720110044671708, 1), (0.6684989668858667, 1), (0.6702011260752421, 1), (0.5386911808351905, 1), (0.5581477544339548, …	CoA-20-ene-cholest-4-en-3-one C5 side chain	8.74383e-26
hcholc3coa_c	146.784	1.02373e-28	[(0.6454823236631584, 2), (0.34134410098295037, 1), (0.37611377713152644, 1), (0.7840087497281227, 1), (0.5560901024254763, 1), (0.5564108115858056, 1), (0.6976755359192424, 1), (0.48662077992815944, 1), (0.7135505061606779, 1), (0.1797982394129134, 1), (0.6649506985342617, 1), (0.7201446676378698, 1), (0.6684989668858667, 1), (0.6702011260752421, 1), (0.5386911808351904, 1), (0.5581477544339541,…	CoA-20-hydroxy-cholest-4-en-3-one C5 side chain	8.75285e-26
glu5sa_c	146.197	1.26566e-28	[(0.6108641377327089, 2), (0.31475927554645067, 1), (0.3789689700232993, 1), (0.7937122740357647, 1), (0.4806233611446665, 1), (0.46144501597865817, 1), (0.5598704280324021, 1), (0.3618454096445167, 1), (0.6973843823445944, 1), (0.18652413483307761, 1), (0.5824637874261709, 1), (0.6260843480541174, 1), (0.5943640865788178, 1), (0.5788025267624648, 1), (0.5556608835708567, 1), (0.5788025267624703,…	L-Glutamate-5-semialdehyde	1.08214e-25
gthox_c	146.072	1.3243e-28	[(0.3109196167286764, 1), (0.5038577099307611, 1), (0.754225652006256, 1), (0.6489481792059697, 1), (0.5710039167463016, 1), (0.6379928688927974, 1), (0.5455774080221187, 1), (0.7567495743440393, 1), (0.25957916336708553, 1), (0.7141388123680759, 1), (0.764976546952445, 1), (0.6142058891662052, 1), (0.6964738752067183, 1), (0.5571741795223868, 1), (0.5913057630041119, 1), (0.6695340570214298, 1),…	Oxidized-glutathione	1.13228e-25
thr__L_c	145.842	1.43933e-28	[(0.35352541933569215, 1), (0.39955822789539536, 1), (0.88900602215024, 1), (0.5626952709580595, 1), (0.569352657490815, 1), (0.6843340522384993, 1), (0.4709340556837327, 1), (0.7651126436284506, 1), (0.15087704058557674, 1), (0.6535081843370592, 1), (0.6929460645079785, 1), (0.6393363041646788, 1), (0.6562875029738012, 1), (0.5226179165780596, 1), (0.5578523117711428, 1), (0.5400709231631827, 1)…	L-Threonine	1.23063e-25
ugmd_c	145.283	1.76168e-28	[(0.7663480733774743, 2), (0.30074759417142416, 1), (0.2910918088972354, 1), (0.8286616862000192, 1), (0.549245383438913, 1), (0.5793705547363635, 1), (0.7674115267950967, 1), (0.38236202666397806, 1), (0.7684321580674617, 1), (0.1286487566039926, 1), (0.6449923463706377, 1), (0.6755704141337487, 1), (0.6512682874663277, 1), (0.6523942901873467, 1), (0.6188659632778652, 1), (0.626828077574907, 1)…	UDP-N-acetylmuramoyl-L-alanyl-D-gamma-glutamyl-meso-2-6-diaminopimelate	1.50624e-25
2sephchc_c	145.116	1.87222e-28	[(0.455016008290571, 1), (0.32634097949071006, 1), (0.8092275325207158, 1), (0.7156294370404291, 1), (0.6962744051242209, 1), (0.7513873762855294, 1), (0.5257602574923097, 1), (0.8389419753996837, 1), (0.42621401407552606, 1), (0.7250200668242524, 1), (0.7038587042451105, 1), (0.7261701688355755, 1), (0.7538593549039682, 1), (0.604380200749102, 1), (0.7902776792940642, 1), (0.6536976385284001, 1)…	2-Succinyl-5-enolpyruvyl-6-hydroxy-3-cyclohexene-1-carboxylate	1.60074e-25
pser__L_c	144.914	2.01422e-28	[(0.5797081845397973, 2), (0.730222790539883, 2), (0.38464379669320803, 1), (0.3749596081874418, 1), (0.8546019303034693, 1), (0.676629352077017, 1), (0.6818452790058848, 1), (0.6853524613707291, 1), (0.5533582484792032, 1), (0.7728196294530527, 1), (0.16783493705826485, 1), (0.6832662404538297, 1), (0.7188509467350304, 1), (0.6723690844464226, 1), (0.6892446463081213, 1), (0.7164784073201294, 1)…	O-Phospho-L-serine	1.72216e-25
PIM1_c	144.434	2.3967e-28	[(0.41614111242022594, 1), (0.5242775068562505, 1), (0.8598061041500611, 1), (0.5466106391954331, 1), (0.5413888757081815, 1), (0.5900395785894981, 1), (0.3659482841243137, 1), (0.7058638176826091, 1), (0.22745565370635185, 1), (0.6707704145348348, 1), (0.6538310573254029, 1), (0.6717577617343377, 1), (0.6412054346759823, 1), (0.47972017178975335, 1), (0.6310406147561609, 1), (0.4225484564192763,…	phosphatidylinositol-mannoside-tuberculosis	2.04918e-25
uamag_c	144.135	2.67171e-28	[(0.7570809846016138, 2), (0.7456547890250349, 2), (0.2922495105213483, 1), (0.2827480220008269, 1), (0.8202346696244862, 1), (0.5332115429906124, 1), (0.5791747801751, 1), (0.7590870440382492, 1), (0.37929814861009836, 1), (0.7834670122729674, 1), (0.12219410227252081, 1), (0.6370947783404286, 1), (0.6956792760864752, 1), (0.6445774431981448, 1), (0.6586334948292005, 1), (0.6346272555735762, 1),…	UDP-N-acetylmuramoyl-L-alanyl-D-glutamate	2.28431e-25
uGgl_c	143.79	3.02826e-28	[(0.7268632603030809, 2), (0.29973007347950625, 1), (0.2911883774931646, 1), (0.8280029750352796, 1), (0.5492074182549609, 1), (0.5784018530805146, 1), (0.7670992446760732, 1), (0.3829045089831874, 1), (0.7682694200606957, 1), (0.12951464183311623, 1), (0.6421577043563533, 1), (0.6739564176301959, 1), (0.6483264866050544, 1), (0.6494028902102236, 1), (0.6167102560126142, 1), (0.624759044535423, 1…	UDP-N-acetylmuramoyl-L-alanyl-gamma-D-glutamyl-L-lysine	2.58916e-25
uAgl_c	143.79	3.02826e-28	[(0.7268632603030809, 2), (0.29973007347950625, 1), (0.2911883774931646, 1), (0.8280029750352796, 1), (0.5492074182549609, 1), (0.5784018530805146, 1), (0.7670992446760732, 1), (0.3829045089831874, 1), (0.7682694200606957, 1), (0.12951464183311634, 1), (0.6421577043563533, 1), (0.6739564176301959, 1), (0.6483264866050544, 1), (0.6494028902102236, 1), (0.6167102560126142, 1), (0.624759044535423, 1…	UDP-N-acetylmuramoyl-L-alanyl-D-glutamyl-L-lysine	2.58916e-25
Ac1PIM1_c	143.483	3.3862e-28	[(0.6802638116317618, 2), (0.4338396365712152, 1), (0.5105403471125012, 1), (0.8686714088531007, 1), (0.5169808165960545, 1), (0.5622631021652246, 1), (0.6246058713655074, 1), (0.35643042254763907, 1), (0.7143479826055456, 1), (0.26862602413608805, 1), (0.6634729943977196, 1), (0.6714975958589346, 1), (0.6686583651239776, 1), (0.6521536154033538, 1), (0.4791284317151525, 1), (0.6540509405425468, …	acyl-phosphatidylinositol-mannoside-tuberculosis	2.8952e-25
ugmr_c	143.161	3.80693e-28	[(0.28794320517526606, 1), (0.2884315813224321, 1), (0.8145608852207498, 1), (0.5087863583402885, 1), (0.5502039979354881, 1), (0.7295463466166885, 1), (0.37174689816643225, 1), (0.7823741788176295, 1), (0.11787928133328661, 1), (0.6239612087484372, 1), (0.6801410921316745, 1), (0.632715680527336, 1), (0.6485863602713229, 1), (0.6197673083426531, 1), (0.6273377147428176, 1), (0.5312346927565298, …	UDP-N-glycolylmuramate	3.25493e-25
pg190_c	142.192	5.41847e-28	[(0.26702961965317407, 1), (0.4439814793486434, 1), (0.8184528408344934, 1), (0.48632258967759634, 1), (0.5443632493416384, 1), (0.5542063346645201, 1), (0.35625334297064715, 1), (0.5994619668801177, 1), (0.20747776120659167, 1), (0.6659884274193069, 1), (0.5806312332188641, 1), (0.6542527762440987, 1), (0.6291013422349017, 1), (0.3874257517416478, 1), (0.5589018735003632, 1), (0.4017983431748075…	Phosphatidylglycerol-dimethylstearoyl-C190	4.6328e-25
h2s_e	141.382	7.28067e-28	[(0.3425064588294881, 1), (0.33870310844450224, 1), (0.7487031260679398, 1), (0.5981777999743638, 1), (0.6239176029874323, 1), (0.591829575843438, 1), (0.4475092069523091, 1), (0.7225311987447278, 1), (0.07339660553809925, 1), (0.5773106168768358, 1), (0.8865820257009407, 1), (0.4995414284061038, 1), (0.584626889734362, 1), (0.5816734967624462, 1), (0.555327924706999, 1), (0.5901784313501395, 1),…	Hydrogen-sulfide	6.22497e-25
glyc3p_e	141.378	7.2908e-28	[(0.3092133912930304, 1), (0.33042825519686037, 1), (0.917663620573432, 1), (0.5816039067343165, 1), (0.49119969143813397, 1), (0.6880267250016701, 1), (0.40471526543078085, 1), (0.7310112704132163, 1), (0.11913912551223506, 1), (0.6199537989042421, 1), (0.7303384376956602, 1), (0.6291834263218049, 1), (0.6441606551073897, 1), (0.5326718199344767, 1), (0.5574915528273184, 1), (0.5727004538522801,…	Glycerol-3-phosphate	6.23363e-25
mcbts_c	141.377	7.29437e-28	[(0.29807885268833967, 2), (0.2754034821900885, 1), (0.321164283273232, 1), (0.6865413736492056, 1), (0.5078688157011635, 1), (0.4971325615238196, 1), (0.5490273230701679, 1), (0.3287822718149045, 1), (0.6161148641537293, 1), (0.2908025424397953, 1), (0.576464340178782, 1), (0.56217678577442, 1), (0.5772135479372684, 1), (0.6488902475061185, 1), (0.5500140530845188, 1), (0.5707460542221354, 1), (…	mycobactin-S	6.23669e-25
met__L_c	141.28	7.55534e-28	[(0.3178550020376302, 1), (0.38451178710621536, 1), (0.8527247180860891, 1), (0.5868833691080987, 1), (0.5385877665268912, 1), (0.690019381248276, 1), (0.49497733588422477, 1), (0.7440820232408656, 1), (0.12375626018658081, 1), (0.6789782992895911, 1), (0.7075533109809075, 1), (0.6022250705417087, 1), (0.7075979914939561, 1), (0.41358255547872247, 1), (0.5368425526488085, 1), (0.5818753214105625,…	L-Methionine	6.45981e-25
glc__D_e	141.065	8.17478e-28	[(0.31551074100596377, 1), (0.3450378458522164, 1), (0.9135191015785051, 1), (0.5709948976988519, 1), (0.5481837455977381, 1), (0.7280747278626729, 1), (0.40498723162092004, 1), (0.7539164426988763, 1), (0.16277805377752574, 1), (0.65229323412718, 1), (0.71610456617169, 1), (0.6542939118099402, 1), (0.6597542404871466, 1), (0.5037725612168267, 1), (0.5548083781393719, 1), (0.5575453858348325, 1),…	D-Glucose	6.98944e-25
no3_e	140.831	8.90236e-28	[(0.6824977177971419, 2), (0.5082411632229615, 1), (0.5143325012632456, 1), (0.8245458292452348, 1), (0.5317722627046862, 1), (0.5571802045275341, 1), (0.39053455397628956, 1), (0.35659389125648255, 1), (0.7772324465914637, 1), (0.3565414227045673, 1), (0.6136668827340902, 1), (0.6406187838540093, 1), (0.7134390680541629, 1), (0.5375902577465086, 1), (0.6395775662124183, 1), (0.647804339129764, 1…	Nitrate	7.61151e-25
kmeroacidACP_c	140.174	1.13235e-27	[(0.7823789195295123, 2), (0.7180683686999347, 1), (0.5872561020765863, 1), (0.23431162864164895, 1), (0.608602922907699, 1), (0.6062529588420351, 1), (0.5409534675913161, 1), (0.6413543716279647, 1), (0.24950695921314464, 1), (0.845863312694098, 1), (0.5372077985633267, 1), (0.452004124010948, 1), (0.4676357448034161, 1), (0.46845728477383464, 1), (0.541314821756527, 1), (0.5396037527035633, 1),…	keto-meroacid-ACP	9.68161e-25
cyst__L_c	139.568	1.41352e-27	[(0.5300975580339027, 2), (0.3401324808568485, 1), (0.39393714445638783, 1), (0.7570264463621348, 1), (0.5828522066225071, 1), (0.5466928032645019, 1), (0.6467017198692391, 1), (0.5641966706662751, 1), (0.7537769922776429, 1), (0.15405624488956493, 1), (0.6445035945525777, 1), (0.7520355101275782, 1), (0.5863825394679868, 1), (0.6368320135582387, 1), (0.4805867337105456, 1), (0.555420425443614, 1…	L-Cystathionine	1.20856e-24
gthrd_c	139.44	1.48159e-27	[(0.21307547145234818, 2), (0.3198524949154602, 1), (0.5100694916031492, 1), (0.7543335139131045, 1), (0.6595875008517278, 1), (0.5855858348964225, 1), (0.6361610960947965, 1), (0.5444431201331164, 1), (0.7582752059451463, 1), (0.26872236180862097, 1), (0.7111365990788925, 1), (0.764603087185982, 1), (0.6056746893906073, 1), (0.694387278249361, 1), (0.5563000534951982, 1), (0.5942030850388736, 1)…	Reduced-glutathione	1.26676e-24
mkmeroacidACP_c	139.065	1.6995e-27	[(0.9066464181429834, 2), (0.7152467348450431, 1), (0.5740167269548488, 1), (0.23449775828473407, 1), (0.606070753849434, 1), (0.6045361785450224, 1), (0.5459473197563516, 1), (0.643368328077794, 1), (0.24948140213386197, 1), (0.8441944157437504, 1), (0.5389754762833854, 1), (0.45319403095015176, 1), (0.46865851560749505, 1), (0.4694201049237109, 1), (0.5456197245950677, 1), (0.5461872122175196, …	methyl-hydroxy-keto-meroacid-ACP-1-cyclopropane-ring	1.45307e-24
kmeroacidcyc1ACP_c	138.632	1.99202e-27	[(0.9066464181429834, 2), (0.7152467348450458, 1), (0.5740167269546317, 1), (0.2344977582847326, 1), (0.6060707538492017, 1), (0.6045361785447906, 1), (0.545947319756117, 1), (0.643368328077802, 1), (0.24948140213386188, 1), (0.8441944157437504, 1), (0.5389754762831533, 1), (0.4531940309499318, 1), (0.46865851560727, 1), (0.46942010492348607, 1), (0.5456197245948409, 1), (0.5461872122172939, 1), …	cyclopropanated-keto-meroacid-ACP-1-cyclopropane-ring	1.70318e-24
cigam_c	138.365	2.19766e-27	[(0.3960579164119672, 1), (0.3648783837905549, 1), (0.9078366491686809, 1), (0.7197726059007046, 1), (0.7075638210476402, 1), (0.7686370543441005, 1), (0.5806199593178549, 1), (0.8395728118416004, 1), (0.22252717256429183, 1), (0.6801158567529973, 1), (0.7368964948595305, 1), (0.7308789819570788, 1), (0.7840863172365571, 1), (0.6098655349631847, 1), (0.736820812945022, 1), (0.7246052807589067, 1)…	cys-1D-myo-inositol-2-deoxy-D-glucopyranoside	1.879e-24
hercyn_c	137.67	2.83721e-27	[(0.8682582078807317, 1), (0.49761599525581934, 1), (0.18884694719601636, 1), (0.31029701426249445, 1), (0.5919186338279403, 1), (0.35242287071409456, 1), (0.6362567862418929, 1), (0.2432462945334129, 1), (0.7410063573179377, 1), (0.4842388330723798, 1), (0.22965156436265124, 1), (0.48423883307238, 1), (0.2952816395405045, 1), (0.4559238335060992, 1), (0.3859869258832621, 1), (0.49757513882442594…	hercynine	2.42582e-24
mkmeroacidcyc1ACP_c	137.437	3.09055e-27	[(0.7123201516366986, 1), (0.5605242796708265, 1), (0.23468393591131126, 1), (0.6035679012134703, 1), (0.6028420876113666, 1), (0.551001585024628, 1), (0.645465778978048, 1), (0.2494558309878862, 1), (0.8425314557732602, 1), (0.540741968590295, 1), (0.454375616121486, 1), (0.46967216969264125, 1), (0.47037429573104617, 1), (0.5499029146668165, 1), (0.5524841047513811, 1), (0.6873108610847505, 1),…	cyclopropanated-methyl-hydroxy-keto-meroacid-ACP-1-cyclopropane-ring	2.64242e-24
kmeroacidcyc2ACP_c	136.999	3.63153e-27	[(0.7123201516367014, 1), (0.5605242796706065, 1), (0.2346839359113096, 1), (0.6035679012132376, 1), (0.602842087611135, 1), (0.5510015850243978, 1), (0.645465778978056, 1), (0.24945583098788598, 1), (0.8425314557732602, 1), (0.5407419685900658, 1), (0.454375616121269, 1), (0.46967216969241915, 1), (0.4703742957308244, 1), (0.5499029146665947, 1), (0.5524841047511585, 1), (0.687310861084748, 1), …	cyclopropanated-keto-meroacid-ACP-2-cyclopropane-rings	3.10496e-24
1msg3p_c	136.712	4.0363e-27	[(0.26873993685405845, 1), (0.45361663533271757, 1), (0.8242949995161135, 1), (0.48637069428206703, 1), (0.5532015407354491, 1), (0.562540268625231, 1), (0.35275758255869205, 1), (0.5998231763798807, 1), (0.2061588035171853, 1), (0.6662813242888377, 1), (0.5805291730419879, 1), (0.6543891290231696, 1), (0.6256544925389671, 1), (0.38066616810119824, 1), (0.5590684357283798, 1), (0.3960207443786169…	1-Acyl-sn-glycerol-3-phosphate-branched-C190	3.45104e-24
no3_c	136.135	4.99478e-27	[(0.6897086218084352, 2), (0.5194345057140218, 1), (0.5280964384188983, 1), (0.8235155330821271, 1), (0.5297063642343941, 1), (0.559771617030228, 1), (0.388578231927472, 1), (0.36151447359629296, 1), (0.777898161383314, 1), (0.3613240773147734, 1), (0.6149125804539661, 1), (0.6369639055547793, 1), (0.7171336631956651, 1), (0.5390161925173711, 1), (0.6334628602653902, 1), (0.6527425107962638, 1), …	Nitrate	4.27054e-24
xylu__D_c	135.751	5.75404e-27	[(0.32469612761236566, 1), (0.35233965769985165, 1), (0.9137015766298697, 1), (0.5753571530660185, 1), (0.5468826787878358, 1), (0.723436187389575, 1), (0.41072443927078445, 1), (0.7519891892243067, 1), (0.17031600689909554, 1), (0.6423043784981407, 1), (0.717927341652296, 1), (0.6433281815186187, 1), (0.6487755602652482, 1), (0.48938067496653315, 1), (0.5458530895504012, 1), (0.5525948807713295,…	D-Xylulose	4.9197e-24
ala__B_e	135.009	7.56956e-27	[(0.5000000000003957, 8), (0.9999999999998304, 4), (0.5000000000003956, 4), (0.7285846043268884, 3), (0.9511147342766785, 2), (0.7285846043268882, 2), (0.525190185518871, 2), (0.4908370388516074, 2), (0.9004658496125698, 1), (0.7285846043268995, 1), (0.5000000000003882, 1), (0.9203764968810051, 1), (0.9280635382914965, 1), (0.7017299468377631, 1), (0.6526041097051873, 1), (0.506152159574308, 1), …	beta-Alanine	6.47198e-24
lcts_e	134.606	8.78684e-27	[(0.31719245416241926, 1), (0.31954328718323555, 1), (0.8942020837194847, 1), (0.5709948976988529, 1), (0.5481837455977384, 1), (0.7122933033425756, 1), (0.40498723162091604, 1), (0.7539164426988763, 1), (0.16266463029258982, 1), (0.6522932341271808, 1), (0.7159573306650096, 1), (0.6494069937177458, 1), (0.6597542404871455, 1), (0.5037725612168267, 1), (0.5274972990665556, 1), (0.5575453858348339…	Lactose	7.51275e-24
gal_c	134.544	8.99159e-27	[(0.41965092471682525, 2), (0.3804856853491966, 1), (0.31962065265504946, 1), (0.8093289200622722, 1), (0.4236513087853604, 1), (0.4410022414832984, 1), (0.5712523117620316, 1), (0.40498723162099215, 1), (0.661352764467857, 1), (0.16165094735391838, 1), (0.5990907470746294, 1), (0.7143116287988704, 1), (0.541124667652887, 1), (0.5990907470746312, 1), (0.5039396187262093, 1), (0.47599552127543976,…	D-Galactose	7.68781e-24
sl2a6o_c	134.335	9.71368e-27	[(0.5325500739984947, 2), (0.7865736203817235, 2), (0.3754301800971772, 1), (0.36076672547111954, 1), (0.854562950890855, 1), (0.5873987832517917, 1), (0.5572026853195907, 1), (0.694547882124025, 1), (0.40358104092060476, 1), (0.7702562159005291, 1), (0.19333519468592686, 1), (0.6114016466387515, 1), (0.6249707035605023, 1), (0.6257578767697987, 1), (0.6011343896123671, 1), (0.5315858986056503, 1…	N-Succinyl-2-L-amino-6-oxoheptanedioate	8.3052e-24
iacgam3p_c	134.087	1.06496e-26	[(0.7507713061426586, 2), (0.38173361815503126, 1), (0.3669864315865712, 1), (0.9491411656021911, 1), (0.7450724898137184, 1), (0.7531618289092319, 1), (0.7573169384697278, 1), (0.5777332719055698, 1), (0.8346125187206748, 1), (0.21979941909890732, 1), (0.7226008067942178, 1), (0.7329161985126573, 1), (0.7355445752269701, 1), (0.7702593925404664, 1), (0.6091759147178012, 1), (0.7507713061426619, …	1-O-(2-Acetamido-2-deoxy-alpha-D-glucopyranosyl)-1D-myo-inositol 3-phosphate	9.10543e-24
2obut_c	133.705	1.22664e-26	[(0.34733626315434485, 1), (0.3897046781414621, 1), (0.8640089648438539, 1), (0.5536433255474995, 1), (0.5693526574909253, 1), (0.6629223110570434, 1), (0.41987868436003906, 1), (0.7755921934831032, 1), (0.24984576680788353, 1), (0.6535081843370609, 1), (0.6193914354222732, 1), (0.6295432038943327, 1), (0.6380220031714825, 1), (0.509461103453422, 1), (0.5578523117711472, 1), (0.5382446615060323, …	2-Oxobutanoate	1.04878e-23
pppg9_c	133.013	1.58598e-26	[(0.46206131491698543, 1), (0.45921104382611555, 1), (0.7807979400211631, 1), (0.4866454784214788, 1), (0.5042847691834766, 1), (0.5304033644162928, 1), (0.5039463114471605, 1), (0.7079938834089128, 1), (0.19860333296389338, 1), (0.6524092036402409, 1), (0.6519526542578096, 1), (0.6043397379930973, 1), (0.7079938834076364, 1), (0.2947452634256249, 1), (0.43849330833788314, 1), (0.6655675973110855…	Protoporphyrinogen-IX	1.35601e-23
uama_c	132.304	2.06406e-26	[(0.7422984773832518, 2), (0.29351606253961837, 1), (0.2880528777259891, 1), (0.8155725077105631, 1), (0.5418712298932715, 1), (0.5867433125434507, 1), (0.7700355820692324, 1), (0.38436133637357484, 1), (0.7741389049097407, 1), (0.12297905802162627, 1), (0.6335554085125894, 1), (0.6871174814530845, 1), (0.6372841297523364, 1), (0.6419963993673209, 1), (0.6257243892121895, 1), (0.6305969196420537,…	UDP-N-acetylmuramoyl-L-alanine	1.76478e-23
arab__D_c	132.083	2.24077e-26	[(0.44109849686191915, 2), (0.6826991367166804, 2), (0.3206950929528072, 1), (0.35193465334188007, 1), (0.9310167204261208, 1), (0.607854186833326, 1), (0.5614151940373353, 1), (0.7265219537118146, 1), (0.4111350925428, 1), (0.7519891892243037, 1), (0.2077944017748343, 1), (0.6338086945572096, 1), (0.7523426997722104, 1), (0.6433281815186163, 1), (0.6487755602652472, 1), (0.4893806749665331, 1), …	D-Arabinose	1.91586e-23
bmnmsh_c	131.973	2.33466e-26	[(0.3864536673801299, 1), (0.37304983054771856, 1), (0.9493858398211528, 1), (0.7487945879811727, 1), (0.759409250701824, 1), (0.7600884940001482, 1), (0.5813794863123096, 1), (0.8350981484033793, 1), (0.21966082657536873, 1), (0.7238016803722815, 1), (0.733916934374258, 1), (0.7385671687264859, 1), (0.7701069602923826, 1), (0.6088294149368565, 1), (0.7518687330145039, 1), (0.6885445807118165, 1)…	bimane-conjugated-mycothiol-mtb	1.99614e-23
igam_c	131.956	2.34925e-26	[(0.6743909935823624, 2), (0.3864536673801301, 1), (0.3730498305477187, 1), (0.9493858398211525, 1), (0.748794587981173, 1), (0.759409250701824, 1), (0.7600884940001481, 1), (0.5813794863123096, 1), (0.8352197405853568, 1), (0.21966102209089058, 1), (0.7238016803722808, 1), (0.7339169343742582, 1), (0.7386715565668377, 1), (0.7689907173931387, 1), (0.6088294149368565, 1), (0.7518687330145037, 1),…	1D-myo-inositol-2-deoxy-D-glucopyranoside	2.00861e-23
suchms_c	131.13	3.19566e-26	[(0.33192508903343404, 1), (0.3780767736543438, 1), (0.8635218291652724, 1), (0.5531493829226555, 1), (0.5392327729895965, 1), (0.6547050302421281, 1), (0.4163695910884261, 1), (0.7592469008311535, 1), (0.24794501241432923, 1), (0.6509396398322639, 1), (0.6046609715025588, 1), (0.6222737756701875, 1), (0.6294490274992147, 1), (0.5034877114385865, 1), (0.5505828835470202, 1), (0.5148020712829446, …	O-Succinyl-L-homoserine	2.73229e-23
cdpc16c19g_c	130.946	3.42246e-26	[(0.6190749775914259, 2), (0.5603628935267833, 2), (0.44158745174891184, 1), (0.5375660514787228, 1), (0.8696776468036513, 1), (0.5369426560925905, 1), (0.5654741218576576, 1), (0.617485854351682, 1), (0.3717246766341987, 1), (0.7046202656729974, 1), (0.22791552354863323, 1), (0.6837635736582056, 1), (0.649822895295388, 1), (0.6843639878659532, 1), (0.6550266692309484, 1), (0.49446573253071446, 1…	cdp-diacylglycerol-C160-C190	2.9262e-23
iacgam_c	129.901	5.05476e-26	[(0.7391142749477766, 2), (0.38616438127606684, 1), (0.3749719935821171, 1), (0.9496425541903026, 1), (0.7517912401636473, 1), (0.7591938109757946, 1), (0.7625984033574413, 1), (0.5843049311367665, 1), (0.8354778617712844, 1), (0.21951509544053743, 1), (0.7213514161578332, 1), (0.7312567309204927, 1), (0.736515003096546, 1), (0.7699471391579293, 1), (0.6054128825021523, 1), (0.7493099559060477, 1…	1D-myo-inositol-2-Acetamido-2-deoxy-D-glucopyranoside	4.32182e-23
ctp_c	127.782	1.11738e-25	[(0.6308250604256858, 2), (0.5108968632341611, 2), (0.28256929497004774, 1), (0.2568533025331953, 1), (0.8256874500069635, 1), (0.4950663958320644, 1), (0.5338457033428734, 1), (0.7248394849996979, 1), (0.364725425859068, 1), (0.7756182788225316, 1), (0.09867502832385566, 1), (0.7137370613887593, 1), (0.6347111803265546, 1), (0.6609053287971676, 1), (0.6256546231500939, 1), (0.5722935603301968, 1…	CTP	9.55358e-23
sl26da_c	127.709	1.1485e-25	[(0.604452735268953, 2), (0.3844443188994541, 1), (0.37238467457631064, 1), (0.847601996237543, 1), (0.5898566912859874, 1), (0.541760226811749, 1), (0.6763260472721389, 1), (0.4075546210403601, 1), (0.7672606338252386, 1), (0.2016881095613555, 1), (0.6039228737861899, 1), (0.6316311372401012, 1), (0.6103853587843097, 1), (0.5872892748595859, 1), (0.5098044939750709, 1), (0.5114680071065412, 1), …	N-Succinyl-LL-2-6-diaminoheptanedioate	9.81966e-23
uaccg_c	127.594	1.19934e-25	[(0.1492345302966248, 2), (0.7324710720073699, 2), (0.7324710720073706, 2), (0.29089269756668645, 1), (0.2909233557367065, 1), (0.8186404506542599, 1), (0.530450764257693, 1), (0.5718909849275744, 1), (0.750363361729331, 1), (0.37550601677834405, 1), (0.7677480896752757, 1), (0.1170434088037169, 1), (0.6310516192168614, 1), (0.6936959141048205, 1), (0.6335153884757393, 1), (0.6331314029094164, 1)…	UDP-N-acetyl-3-O-1-carboxyvinyl-D-glucosamine	1.02543e-22
uacgam_c	127.504	1.2407e-25	[(0.6524407803783159, 2), (0.7299597143965217, 2), (0.2865316665476724, 1), (0.28106170892850707, 1), (0.8207477298564092, 1), (0.5202709087809746, 1), (0.5622504814112846, 1), (0.742971480096176, 1), (0.3730274983024933, 1), (0.7652285367574096, 1), (0.11181202946822202, 1), (0.6324432356365508, 1), (0.6996116190844825, 1), (0.6337134356069335, 1), (0.6381494172957722, 1), (0.6312468445777415, 1…	UDP-N-acetyl-D-glucosamine	1.0608e-22
5ohhip_c	127.252	1.36344e-25	[(0.6609607589178645, 1), (0.6470269994731794, 1), (0.09235543486419659, 1), (0.41689525683521966, 1), (0.47493097812357105, 1), (0.298832134286356, 1), (0.5735012735262222, 1), (0.2514337121604464, 1), (0.8161056499232081, 1), (0.37069010896318055, 1), (0.2704510233305757, 1), (0.3726177110948481, 1), (0.36773833156960956, 1), (0.5428984359054789, 1), (0.48485513441734024, 1), (0.445985638837410…	3-[(3aS,4S,7aS)-7a-Methyl-1-hydroxy-5-oxo-octahydro-1H-inden-4-yl]propanoic acid	1.16574e-22
2p4c2me_c	126.966	1.51855e-25	[(0.29155591481385307, 1), (0.27313195256428846, 1), (0.8177728416553796, 1), (0.5230300560212566, 1), (0.5676528019398618, 1), (0.7438030063581698, 1), (0.37505655387871695, 1), (0.7598981173928285, 1), (0.11327194604446601, 1), (0.625534850167585, 1), (0.6845561530246691, 1), (0.6285545802379437, 1), (0.6341631487227845, 1), (0.6381135277390586, 1), (0.6038011097667437, 1), (0.5270322958130509,…	2-phospho-4-cytidine-5-diphospho-2-C-methyl-D-erythritol	1.29836e-22
dctp_c	125.224	2.9264e-25	[(0.6263194379078645, 2), (0.2861195041662082, 1), (0.26268213557993086, 1), (0.8230691538224939, 1), (0.49728996249664753, 1), (0.5369811336520632, 1), (0.7278965392900314, 1), (0.3660957787191118, 1), (0.777889316692693, 1), (0.09942762194592172, 1), (0.7112851369379298, 1), (0.6289074762093432, 1), (0.6582583163272554, 1), (0.6210458831316885, 1), (0.5693825242274998, 1), (0.5296661794192965, …	dCTP	2.50207e-22
uamr_c	124.833	3.39149e-25	[(0.29392028567896694, 1), (0.2968497429788635, 1), (0.8168664172858581, 1), (0.5338028964471258, 1), (0.5760052136492269, 1), (0.7518945554461256, 1), (0.37663167325078806, 1), (0.762927387295397, 1), (0.11708110334606167, 1), (0.6273478556842229, 1), (0.6883285846524139, 1), (0.6288971074133227, 1), (0.628962690966469, 1), (0.6158060938660466, 1), (0.615472171971656, 1), (0.537850332888892, 1),…	UDP-N-acetylmuramate	2.89973e-22
ptd1ino160190_c	124.529	3.80406e-25	[(0.47552261714576893, 1), (0.5378545607711267, 1), (0.8934568261008582, 1), (0.5042281767979364, 1), (0.5582579570235213, 1), (0.631159087980995, 1), (0.3798312952532399, 1), (0.7211882727172617, 1), (0.2540153431560371, 1), (0.6719207947257669, 1), (0.6643383419063192, 1), (0.6740463966258794, 1), (0.6447397420357577, 1), (0.4742762006742734, 1), (0.6478418076090119, 1), (0.43804453788219977, 1…	phosphatidyl-1D-myo-inositol-C160-C190	3.25247e-22
gal_e	123.82	4.97392e-25	[(0.3285704776150497, 1), (0.33798763110033847, 1), (0.895743470996931, 1), (0.5765396116060089, 1), (0.5465583595712772, 1), (0.7063044374955033, 1), (0.4125576450862579, 1), (0.7514667765872853, 1), (0.17222802309046786, 1), (0.6396354992543822, 1), (0.7183557785655734, 1), (0.635021244372639, 1), (0.6458368985535604, 1), (0.4855317483732172, 1), (0.51398526624462, 1), (0.5512578892859405, 1), …	D-Galactose	4.2527e-22
oxa_c	123.619	5.36538e-25	[(0.3343820925868298, 1), (0.32913812667238956, 1), (0.8777325956922308, 1), (0.7097741291822359, 1), (0.6651219452230553, 1), (0.7404094875887792, 1), (0.2675660485187681, 1), (0.8299172909319639, 1), (0.3004463692048972, 1), (0.6909741376333611, 1), (0.7798955670232155, 1), (0.6987690339226893, 1), (0.6798232216699506, 1), (0.6033424120942511, 1), (0.5849363389608842, 1), (0.6029170574488516, 1…	Oxalate	4.5874e-22
4hbz_c	123.609	5.38662e-25	[(0.6539643669216677, 2), (0.4894527401863503, 1), (0.35082379817045567, 1), (0.821740561150845, 1), (0.7292301931225605, 1), (0.752103268620926, 1), (0.7452225940105386, 1), (0.6366563327790306, 1), (0.8607043068149605, 1), (0.4858034128419596, 1), (0.7498974572866659, 1), (0.7433217536642799, 1), (0.7395691501258894, 1), (0.7511913599044353, 1), (0.6265567320857521, 1), (0.801374834758598, 1), …	4-Hydroxybenzoate	4.60556e-22
salc_c	123.609	5.38662e-25	[(0.6539643669216677, 2), (0.4894527401863503, 1), (0.3508237981704558, 1), (0.821740561150845, 1), (0.7292301931225608, 1), (0.7521032686209259, 1), (0.7452225940105386, 1), (0.6366563327790307, 1), (0.8607043068149605, 1), (0.4858034128419597, 1), (0.749897457286666, 1), (0.7433217536642799, 1), (0.7395691501258895, 1), (0.7511913599044353, 1), (0.6265567320857521, 1), (0.801374834758598, 1), (…	Salicylate	4.60556e-22
cgly_c	122.603	7.88574e-25	[(0.3398838291013936, 1), (0.42196263153057545, 1), (0.7386080320591895, 1), (0.6160148722915586, 1), (0.5479065977834303, 1), (0.596360013269611, 1), (0.568753176645843, 1), (0.7297541390743587, 1), (0.13088307895190457, 1), (0.6130026882650339, 1), (0.7655377783987409, 1), (0.547513702692322, 1), (0.5994997756278988, 1), (0.4988242130182926, 1), (0.5168620364383344, 1), (0.5594578393185003, 1),…	Cys-Gly	6.74231e-22
pa190190_c	121.139	1.37528e-24	[(0.4110264533523559, 2), (0.2776544805082976, 1), (0.46723521290162284, 1), (0.849284869339529, 1), (0.5022872117047383, 1), (0.5898318538721656, 1), (0.5941453989212921, 1), (0.3357508639620619, 1), (0.6082169855275104, 1), (0.19533739395848293, 1), (0.6687424475565473, 1), (0.586089722042962, 1), (0.6565605585817507, 1), (0.6076385276000105, 1), (0.37501514247008993, 1), (0.5667138724368019, 1…	1-2-sn-glycerol-3-phosphate	1.17587e-21
glx_c	121.095	1.39835e-24	[(0.5529675138377439, 2), (0.4728518891918375, 2), (0.37711707311241893, 1), (0.4147227171744041, 1), (0.8767694355977972, 1), (0.6162197933010156, 1), (0.5172158681887642, 1), (0.6579741932524721, 1), (0.40478158122783514, 1), (0.8298636140674898, 1), (0.1839876310651948, 1), (0.5529675138377563, 1), (0.7382102981350781, 1), (0.6023631643939001, 1), (0.6024175792323065, 1), (0.43715925112010334,…	Glyoxylate	1.19559e-21
cys__L_c	120.967	1.46859e-24	[(0.7217735588379937, 2), (0.3331026671734302, 1), (0.44017426501089507, 1), (0.7423940425174689, 1), (0.5662240695130901, 1), (0.551639596235077, 1), (0.5704942638068555, 1), (0.5557236415836342, 1), (0.7366311343422709, 1), (0.12900319551315795, 1), (0.5798295712905094, 1), (0.7578172433693287, 1), (0.5126725970450616, 1), (0.5673759770951128, 1), (0.4561200754924622, 1), (0.5315203057246063, 1…	L-Cysteine	1.25564e-21
acac_c	120.366	1.84621e-24	[(0.6611804395268035, 1), (0.7458633990607642, 1), (0.27073649417098883, 1), (0.4363318268897843, 1), (0.4340930655983358, 1), (0.41321317260607116, 1), (0.6203409376920134, 1), (0.3626617252834555, 1), (0.8028548602737642, 1), (0.3117927292303425, 1), (0.403256251412757, 1), (0.3880211270649099, 1), (0.40867877593726554, 1), (0.48751341426415107, 1), (0.4475145618500903, 1), (0.4090014621518171,…	Acetoacetate	1.57851e-21
ser__L_c	120.233	1.94227e-24	[(0.6629979891622225, 2), (0.5966287116977906, 2), (0.8265937554446976, 2), (0.44074884233331735, 1), (0.48615591096675204, 1), (0.8923249435876053, 1), (0.813636027088342, 1), (0.6814200719260259, 1), (0.8136360270883931, 1), (0.54298240349181, 1), (0.8000506382083239, 1), (0.2216430788419254, 1), (0.7485079632193833, 1), (0.7583266263988958, 1), (0.6516102826912835, 1), (0.7442925927018402, 1),…	L-Serine	1.66064e-21
cchol_c	119.91	2.19701e-24	[(0.5613097232774183, 2), (0.31069620500221945, 1), (0.3343400040869058, 1), (0.7468611776369991, 1), (0.4233994290711619, 1), (0.4587750756557033, 1), (0.5155751944894671, 1), (0.2624749546452597, 1), (0.5971560412733812, 1), (0.15823539116870974, 1), (0.557874695986502, 1), (0.5565990508504638, 1), (0.5587770583024304, 1), (0.5637089224162231, 1), (0.540481799237739, 1), (0.49475938413022624, 1…	26-Carboxycholest-4-en-3-one	1.87844e-21
tat_c	118.757	3.41143e-24	[(0.5931050724981919, 2), (0.3603571802190785, 1), (0.4664720610574947, 1), (0.7233327582240539, 1), (0.48533851881367984, 1), (0.5675127991436649, 1), (0.6137659368326194, 1), (0.40671691035863866, 1), (0.5815794258265625, 1), (0.31241360665130663, 1), (0.6003950022745003, 1), (0.5397310372169501, 1), (0.5837222998637689, 1), (0.6660147388006763, 1), (0.5369311977153332, 1), (0.5283174211330712,…	tetra-acyl-trehalose	2.91678e-21
fadh2_c	118.392	3.9229e-24	[(0.6882287797246471, 2), (0.21338120827299567, 1), (0.246431158897033, 1), (0.6980497231221809, 1), (0.6071651466908521, 1), (0.630071360966107, 1), (0.6124765979740048, 1), (0.3958906177244141, 1), (0.7102697818949784, 1), (0.09928742718954904, 1), (0.5345109042652061, 1), (0.6031343533627334, 1), (0.5319166151913199, 1), (0.5331444194962245, 1), (0.6815748862066435, 1), (0.5563146189719859, 1)…	Flavin-adenine-dinucleotide-reduced	3.35408e-21
g3pe_c	118.073	4.43197e-24	[(0.2217877020551613, 1), (0.5190140769184293, 1), (0.7561025809004753, 1), (0.601342279656635, 1), (0.5515575005099552, 1), (0.40418817302376187, 1), (0.3758209032034966, 1), (0.7139302102820826, 1), (0.28607590646696607, 1), (0.6178817956885401, 1), (0.6732787718646362, 1), (0.6525902272332618, 1), (0.5058222979483213, 1), (0.5605597545956138, 1), (0.42274265198006317, 1), (0.5013229617750588, …	sn-Glycero-3-phosphoethanolamine	3.78933e-21
hpmtria_c	117.586	5.34203e-24	[(0.34983428999401633, 2), (0.37344396451169604, 1), (0.47727868366579274, 1), (0.6926397443848293, 1), (0.49249083869786847, 1), (0.5792036210760432, 1), (0.6002541224230076, 1), (0.4178887054832866, 1), (0.5680294245884684, 1), (0.27941626450614465, 1), (0.5766937313871932, 1), (0.5249817926020266, 1), (0.5679182750011211, 1), (0.6292355199638235, 1), (0.5147171167476725, 1), (0.534820102201543…	hepta-methyl-triacontanoic-acid-C300-plus-7-methyl-branches	4.56743e-21
pgp160190_c	117.384	5.77154e-24	[(0.6468846681585556, 2), (0.4961277874735599, 1), (0.5335405851429247, 1), (0.9046045690238842, 1), (0.48470131621660484, 1), (0.557192627095898, 1), (0.6325624692389691, 1), (0.38351769966563976, 1), (0.7236806758958281, 1), (0.2595917530869337, 1), (0.6721350495162064, 1), (0.6663143586725764, 1), (0.6743298381976591, 1), (0.6459627094359062, 1), (0.4684602895025535, 1), (0.6498982837436125, 1…	Phosphatidylglycerophosphate-hexadecanoyl-tuberculostearoyl-C160-C190	4.93466e-21
arabl__D_c	117.187	6.22629e-24	[(0.2031242837327297, 2), (0.3382517839180067, 1), (0.364069807696877, 1), (0.9096292310108391, 1), (0.6035544086657247, 1), (0.543216767691125, 1), (0.7050793364611863, 1), (0.4300467855299105, 1), (0.7603970976441177, 1), (0.18654675706397802, 1), (0.6170554858783891, 1), (0.7338998079345533, 1), (0.6156704696632971, 1), (0.629453173429646, 1), (0.46025686326375315, 1), (0.5228667144806747, 1),…	arabl__D_c	5.32348e-21
26dap__M_c	115.773	1.07186e-23	[(0.3945640573912609, 1), (0.3968865166252681, 1), (0.8307289758410807, 1), (0.5970529975390741, 1), (0.543275214220138, 1), (0.6642793063328452, 1), (0.4315657583079852, 1), (0.7654662697187559, 1), (0.21694225571377773, 1), (0.6104968484420047, 1), (0.6392062910961114, 1), (0.6099965460071218, 1), (0.5888943292250626, 1), (0.4937050406617727, 1), (0.4956296411554981, 1), (0.5151627120320436, 1)…	meso-2-6-Diaminoheptanedioate	9.16438e-21
26dap__LL_c	115.773	1.07186e-23	[(0.3945640573912609, 1), (0.3968865166252681, 1), (0.8307289758410807, 1), (0.5970529975390741, 1), (0.5432752142201379, 1), (0.6642793063328452, 1), (0.4315657583079852, 1), (0.765466269718756, 1), (0.21694225571377762, 1), (0.6104968484420047, 1), (0.6392062910961114, 1), (0.6099965460071217, 1), (0.5888943292250626, 1), (0.4937050406617727, 1), (0.49562964115549807, 1), (0.5151627120320436, 1…	LL-2-6-Diaminoheptanedioate	9.16438e-21
cdpdhdecg_c	115.668	1.11575e-23	[(0.6056872617754401, 2), (0.3524723402599492, 1), (0.4111045922121166, 1), (0.8031792859288719, 1), (0.4773414190854087, 1), (0.5307712867555164, 1), (0.6442517561976928, 1), (0.3737134784271788, 1), (0.5906846175889604, 1), (0.3079937844874566, 1), (0.6135867075380442, 1), (0.5467686443688029, 1), (0.6077764451656165, 1), (0.6472779389684298, 1), (0.5391823966373199, 1), (0.4736842878128959, 1)…	CDP-1-2-dihexadecanoylglycerol	9.53963e-21
fad_c	115.36	1.25622e-23	[(0.6902997583483195, 2), (0.21738059818809558, 1), (0.2509187541915041, 1), (0.6935807905848443, 1), (0.6150314186707473, 1), (0.6373599775719501, 1), (0.6199898662161518, 1), (0.397937909034007, 1), (0.7112292158890866, 1), (0.10261486278238728, 1), (0.5361302847106327, 1), (0.6032611367102206, 1), (0.5328531754441845, 1), (0.5344878813256495, 1), (0.6726854113677153, 1), (0.55704514868828, 1),…	Flavin-adenine-dinucleotide-oxidized	1.07407e-20
chor_c	115.138	1.36853e-23	[(0.4687697562437869, 1), (0.3481706368491246, 1), (0.8111186736340418, 1), (0.7579476516369066, 1), (0.7230104513079372, 1), (0.7437842318683279, 1), (0.595195295912852, 1), (0.8495461492140921, 1), (0.46535653256241727, 1), (0.7318376660336867, 1), (0.7027738252271039, 1), (0.7322609596247021, 1), (0.749229688279208, 1), (0.5956200000518546, 1), (0.7969096215329052, 1), (0.694058874862484, 1), …	chorismate	1.1701e-20
ichor_c	115.138	1.36853e-23	[(0.468769756243787, 1), (0.3481706368491246, 1), (0.8111186736340418, 1), (0.7579476516369066, 1), (0.7230104513079373, 1), (0.7437842318683278, 1), (0.595195295912852, 1), (0.8495461492140922, 1), (0.46535653256241727, 1), (0.7318376660336867, 1), (0.702773825227104, 1), (0.7322609596247021, 1), (0.749229688279208, 1), (0.5956200000518546, 1), (0.7969096215329052, 1), (0.6940588748624839, 1), (…	Isochorismate	1.1701e-20
pphn_c	115.138	1.36853e-23	[(0.468769756243787, 1), (0.34817063684912447, 1), (0.8111186736340417, 1), (0.7579476516369066, 1), (0.7230104513079374, 1), (0.7437842318683279, 1), (0.595195295912852, 1), (0.8495461492140921, 1), (0.46535653256241727, 1), (0.7318376660336867, 1), (0.7027738252271041, 1), (0.7322609596247021, 1), (0.749229688279208, 1), (0.5956200000518547, 1), (0.7969096215329051, 1), (0.6940588748624839, 1),…	Prephenate	1.1701e-20
no2_c	114.914	1.49211e-23	[(0.544497317936221, 1), (0.5607739158189159, 1), (0.819436970999714, 1), (0.5393411840540329, 1), (0.602395559927091, 1), (0.3969538706224398, 1), (0.3878663441682562, 1), (0.7650945462577784, 1), (0.38686006021496616, 1), (0.6230833225899945, 1), (0.634351075536099, 1), (0.7325385391251739, 1), (0.5372182605567088, 1), (0.618887450261016, 1), (0.6720680024142458, 1), (0.5892861566072988, 1), (0…	Nitrite	1.27575e-20
34hpp_c	114.442	1.78996e-23	[(0.46440909618000514, 2), (0.4663787845736972, 1), (0.3476796331583907, 1), (0.8089314187836989, 1), (0.7517078969030819, 1), (0.7223188580069713, 1), (0.7443218885190881, 1), (0.5970651362050479, 1), (0.8475424268413223, 1), (0.4644090961800065, 1), (0.726161767635098, 1), (0.7016788484645762, 1), (0.7265990879584479, 1), (0.7461055324981863, 1), (0.5968956373518455, 1), (0.7939010770246384, 1)…	3-4-Hydroxyphenyl-pyruvate	1.53042e-20
utp_c	113.782	2.30921e-23	[(0.6255579765606812, 2), (0.2768450553213462, 1), (0.26953504275987844, 1), (0.8287547732441819, 1), (0.4966649177117602, 1), (0.5435239363471513, 1), (0.7347864876190144, 1), (0.366832655998578, 1), (0.7714321600161583, 1), (0.10460933721319583, 1), (0.6253147568136633, 1), (0.7161286772006954, 1), (0.6255579765606843, 1), (0.6451816621599071, 1), (0.5945083973831862, 1), (0.5515688601228896, 1…	UTP	1.97438e-20
dhlpro_c	113.69	2.3935e-23	[(0.8064202791830145, 2), (0.5942495389196769, 1), (0.567812577234741, 1), (0.1007270631495843, 1), (0.2570132817036336, 1), (0.34368515176158027, 1), (0.25701328170352117, 1), (0.4999888697552606, 1), (0.1972770776798718, 1), (0.7663947321143654, 1), (0.24430756602296538, 1), (0.19727707767987246, 1), (0.3480382493304489, 1), (0.3052913065974391, 1), (0.22886087076681483, 1), (0.4019525502246693…	Dihydrolipolprotein	2.04645e-20
pac_c	113.608	2.47055e-23	[(0.5618815581663926, 2), (0.3901163661827317, 2), (0.2859385805647755, 2), (0.4676435422661369, 2), (0.5441281120045711, 2), (0.3669027538365624, 1), (0.36531917851040485, 1), (0.5680333446012044, 1), (0.3901163661827377, 1), (0.40841200966280733, 1), (0.4178708674442406, 1), (0.3079847092263846, 1), (0.5233661483111938, 1), (0.03946574220254577, 1), (0.46764354226613614, 1), (0.7965892625714512…	Phenylacetic-acid	2.11232e-20
etha_c	113.395	2.68242e-23	[(0.6548925480993624, 2), (0.20576518608222816, 1), (0.5484168332088574, 1), (0.7798596578776207, 1), (0.5531898988071635, 1), (0.5997886155799657, 1), (0.4332286198847312, 1), (0.4536238515150076, 1), (0.6608920475933378, 1), (0.33754337810308294, 1), (0.6242140951122142, 1), (0.6192448578962673, 1), (0.731510091715434, 1), (0.5378337991247562, 1), (0.520462462702209, 1), (0.33822502210283534, 1…	Ethanolamine	2.29347e-20
fmcbtt_c	112.623	3.61615e-23	[(0.761093324419855, 2), (0.4059913718452388, 1), (0.37362844979945853, 1), (0.7018426439918464, 1), (0.6950131595182658, 1), (0.7097387846093954, 1), (0.7068748098928164, 1), (0.5191835889847873, 1), (0.7495476029081574, 1), (0.3692933263864421, 1), (0.7292838675475766, 1), (0.6069696239959219, 1), (0.7296398105428374, 1), (0.7415296174664519, 1), (0.5207171869306402, 1), (0.7540958166013059, 1)…	Iron-II-mycobactin-T	3.09181e-20
udpg_c	112.075	4.47215e-23	[(0.28901610930073207, 1), (0.2885799650509193, 1), (0.8239095225184137, 1), (0.5311088893166815, 1), (0.5761175655950538, 1), (0.7497280379826856, 1), (0.37603974790163686, 1), (0.7374742244260288, 1), (0.1180564625620919, 1), (0.6228908565673936, 1), (0.6925554909191551, 1), (0.6200030929244779, 1), (0.6228908565673952, 1), (0.614687188205016, 1), (0.5908940056301442, 1), (0.5446499763674826, 1…	UDPglucose	3.82369e-20
etha_e	111.871	4.84068e-23	[(0.6548925480993624, 2), (0.20576518608222819, 1), (0.5484168332088573, 1), (0.7798596578776208, 1), (0.5531898988071635, 1), (0.5997886155799657, 1), (0.43322861988473116, 1), (0.4536238515150076, 1), (0.6608920475933376, 1), (0.3375433781030829, 1), (0.6242140951122142, 1), (0.6192448578962673, 1), (0.731510091715434, 1), (0.5378337991247562, 1), (0.520462462702209, 1), (0.3382250221028354, 1)…	Ethanolamine	4.13878e-20
23dhdp_c	111.742	5.08883e-23	[(0.49168618691917754, 2), (0.39428210332423874, 1), (0.4103168335048899, 1), (0.8071679160744996, 1), (0.6291133027065159, 1), (0.5768283683412181, 1), (0.6925545517990459, 1), (0.44861571557729063, 1), (0.7557018772306691, 1), (0.19952812293288258, 1), (0.6035527776444751, 1), (0.6469162300576772, 1), (0.6301880286787855, 1), (0.6017712037720667, 1), (0.4982436659660827, 1), (0.5006972077370653…	2-3-Dihydrodipicolinate	4.35095e-20
nmn_c	111.716	5.13981e-23	[(0.2430845674441991, 2), (0.53513551912719, 2), (0.3901826262124425, 1), (0.27085668341165575, 1), (0.8135225210571697, 1), (0.536220444579325, 1), (0.560082102819924, 1), (0.7189189706976905, 1), (0.37832723405704094, 1), (0.7522363931250254, 1), (0.11087335272727401, 1), (0.6575662636055746, 1), (0.6905087135920009, 1), (0.6541502305873945, 1), (0.6453337067989631, 1), (0.628746479920675, 1), …	Nicotinamide D-ribonucleotide	4.39453e-20
4r5au_c	111.09	6.555e-23	[(0.2346741940260565, 1), (0.2580907486862745, 1), (0.5380488746609824, 1), (0.44586482849120673, 1), (0.44284017882960847, 1), (0.4605463318560698, 1), (0.32053192552004317, 1), (0.5265294064850213, 1), (0.0959741050948893, 1), (0.4666816109989559, 1), (0.43300697124344495, 1), (0.4301557496020413, 1), (0.46668161099883043, 1), (0.6170108280026196, 1), (0.4451756716087967, 1), (0.276905985619743…	4-1-D-Ribitylamino-5-aminouracil	5.60452e-20
5aprbu_c	110.284	8.96769e-23	[(0.4772682695875262, 2), (0.22393735172727341, 1), (0.24797847933339076, 1), (0.5671544511469557, 1), (0.4698292122686184, 1), (0.4666373973845965, 1), (0.473721156775186, 1), (0.330450113907406, 1), (0.5359924206455328, 1), (0.09437202332626718, 1), (0.46042035395800457, 1), (0.4376820550846787, 1), (0.4408456510751137, 1), (0.460420353957883, 1), (0.633447079784804, 1), (0.4560137603368694, 1)…	5-Amino-6-5-phosphoribitylamino-uracil	7.66737e-20
pg160190_c	109.936	1.0272e-22	[(0.6427079894710284, 2), (0.5027008402957177, 1), (0.5349447987478054, 1), (0.9110715453800022, 1), (0.4837977328080719, 1), (0.5564027329041116, 1), (0.6327693171483986, 1), (0.39134767059714654, 1), (0.7259435191811542, 1), (0.26843232010758733, 1), (0.6718945948577353, 1), (0.6674202715717402, 1), (0.674339520439519, 1), (0.6469933073691139, 1), (0.4559889560417175, 1), (0.6516455914510377, 1…	Phosphatidylglycerol-hexadecanoyl-methylstearoyl	8.78254e-20
ppbng_c	109.841	1.06596e-22	[(0.45110961060853527, 1), (0.4486031607375213, 1), (0.7779546170751567, 1), (0.5482895831085819, 1), (0.49073145503088433, 1), (0.5243767539431219, 1), (0.5367716317961473, 1), (0.7124932179174037, 1), (0.23201554642962247, 1), (0.666840284300083, 1), (0.7124932179170285, 1), (0.6150746773869297, 1), (0.7124932179160326, 1), (0.3365624377517207, 1), (0.4427001161180748, 1), (0.7242509661413158, …	Porphobilinogen	9.11397e-20
lgt__s_c	109.706	1.12358e-22	[(0.36604642811388777, 1), (0.5167469374853279, 1), (0.7552802685360653, 1), (0.6627519748234899, 1), (0.5810783936295009, 1), (0.6261726613131068, 1), (0.5355093944491189, 1), (0.7592394273606792, 1), (0.29984609488503844, 1), (0.6547510890459353, 1), (0.7647607548719715, 1), (0.5610153876708872, 1), (0.6316490940822035, 1), (0.5578658011582696, 1), (0.5935889022824673, 1), (0.6459667885224654, …	(R)-S-Lactoylglutathione	9.60658e-20
pnto__R_c	109.681	1.1344e-22	[(0.452534036449322, 2), (0.38873599109300827, 1), (0.39471474200736667, 1), (0.7543128724381062, 1), (0.4073636648187399, 1), (0.4563919162878933, 1), (0.5626134179590483, 1), (0.45899839370229334, 1), (0.6365350805141247, 1), (0.20469442563329593, 1), (0.5152401549342432, 1), (0.615188594696223, 1), (0.5351029418620199, 1), (0.5152401549342333, 1), (0.429154707002122, 1), (0.45253403644931134, …	R-Pantothenate	9.69913e-20
dutp_c	109.649	1.14845e-22	[(0.27876832318220696, 1), (0.2730892585548142, 1), (0.8257889661053387, 1), (0.4971910998673204, 1), (0.5472442931120758, 1), (0.7346124831821785, 1), (0.3684416989056969, 1), (0.7686950378775991, 1), (0.10556001356790122, 1), (0.6171744478122543, 1), (0.7080867589771853, 1), (0.615913808376854, 1), (0.6363353407193105, 1), (0.5885926258969987, 1), (0.547822063377122, 1), (0.5337549497016012, 1)…	dUTP	9.81925e-20
uppg3_c	109.421	1.25528e-22	[(0.4511096106085354, 1), (0.44860316073752127, 1), (0.7779546170751566, 1), (0.5482895831085818, 1), (0.4907314550308843, 1), (0.524376753943122, 1), (0.5367716317961473, 1), (0.7124932179174037, 1), (0.23201554642962247, 1), (0.6668402843000829, 1), (0.7124932179170285, 1), (0.6150746773869297, 1), (0.7124932179160326, 1), (0.3365624377517206, 1), (0.44270011611807486, 1), (0.7242509661413157, …	Uroporphyrinogen-III	1.07327e-19
hmocta_c	109.353	1.28938e-22	[(0.388314212647382, 3), (0.3919330337618733, 1), (0.47703395796073833, 1), (0.7198103627885515, 1), (0.5106215459651342, 1), (0.6004408227054644, 1), (0.608473970663052, 1), (0.41770108974246484, 1), (0.5912090546606948, 1), (0.3168310365238173, 1), (0.5855496754184993, 1), (0.5295144070499893, 1), (0.5674190809767301, 1), (0.6485921954045181, 1), (0.5295144070499622, 1), (0.5134876588741176, 1)…	hexa-methyl-octacosanoate	1.10242e-19
hmbil_c	109.253	1.34038e-22	[(0.4511096106085463, 1), (0.44871544199270474, 1), (0.7781523860679109, 1), (0.548362974855593, 1), (0.4907314550308939, 1), (0.5243767539431331, 1), (0.5368836010675675, 1), (0.7124932179174039, 1), (0.23201554642962308, 1), (0.6669848481387474, 1), (0.7124932179170291, 1), (0.6152192412255941, 1), (0.7124932179160326, 1), (0.33658434614081706, 1), (0.4427001161180817, 1), (0.7244071838604242, …	Hydroxymethylbilane	1.14603e-19
gly_c	109.211	1.36249e-22	[(0.786848315608474, 2), (0.7529035307603267, 2), (0.7868483156084738, 2), (0.4304503425933264, 1), (0.4672086804022631, 1), (0.9217058255953685, 1), (0.7887483051702247, 1), (0.6917033785292159, 1), (0.7887483051702666, 1), (0.5152370208952142, 1), (0.7868483156084733, 1), (0.24168774951276228, 1), (0.7560211826386097, 1), (0.7868483156084644, 1), (0.7085633502532576, 1), (0.7231483482255162, 1)…	Glycine	1.16493e-19
mkmeroacidcyc1AMP_c	108.628	1.71111e-22	[(0.6547057994129155, 1), (0.5123787555678994, 1), (0.2341674754934775, 1), (0.5796746160335446, 1), (0.5544007528124633, 1), (0.610380725809124, 1), (0.612798908759788, 1), (0.25145263414292546, 1), (0.8607990787549906, 1), (0.5834412664053311, 1), (0.4821952239357853, 1), (0.50676114370973, 1), (0.5067870283661822, 1), (0.5119115258190385, 1), (0.5877884972366993, 1), (0.6564691162868542, 1), (…	cyclopropanated-methyl-hydroxy-keto-meroacid-AMP-1-cyclopropane-ring	1.463e-19
clpn160190_c	108.483	1.81064e-22	[(0.5053603741003042, 1), (0.5324244091645719, 1), (0.9138804494197418, 1), (0.4836653331286816, 1), (0.5568610744780861, 1), (0.6334396810661735, 1), (0.39026553476998305, 1), (0.7266970583778232, 1), (0.26963940165018596, 1), (0.6728352884881539, 1), (0.6673280589181947, 1), (0.6755266142527095, 1), (0.647230647077899, 1), (0.4553794372582233, 1), (0.6521641444912178, 1), (0.44707456318926925, …	cardiolipin-dihexadecanoyl-dimethylstearoyl	1.5481e-19
udpgal_c	108.399	1.87141e-22	[(0.2547947791819242, 1), (0.2536423053979374, 1), (0.8239095225184141, 1), (0.5203741559887773, 1), (0.5761175655950538, 1), (0.7497280379826856, 1), (0.3760397479016345, 1), (0.737474224426029, 1), (0.11805646256209534, 1), (0.5980738375550936, 1), (0.6925554909191265, 1), (0.5988234864877238, 1), (0.6030721185305059, 1), (0.614687188205016, 1), (0.5859913920196709, 1), (0.5446499763674837, 1),…	UDPgalactose	1.60006e-19
udpgalfur_c	108.399	1.87141e-22	[(0.25479477918192417, 1), (0.2536423053979374, 1), (0.8239095225184141, 1), (0.5203741559887773, 1), (0.5761175655950538, 1), (0.7497280379826857, 1), (0.3760397479016345, 1), (0.737474224426029, 1), (0.11805646256209543, 1), (0.5980738375550937, 1), (0.6925554909191265, 1), (0.5988234864877238, 1), (0.6030721185305059, 1), (0.6146871882050162, 1), (0.5859913920196709, 1), (0.5446499763674837, 1…	UDP-D-galacto-1-4-furanose	1.60006e-19
cdp_c	107.812	2.35397e-22	[(0.7679825744885329, 2), (0.5392300838415685, 2), (0.2782032378545069, 1), (0.27789414952533575, 1), (0.8301126915723542, 1), (0.5011159512690978, 1), (0.5503953974204406, 1), (0.7424408089249851, 1), (0.3684041746462472, 1), (0.7714100882767632, 1), (0.10741980992278463, 1), (0.6172981262108019, 1), (0.7191351026362836, 1), (0.6217481354515897, 1), (0.6358925526519282, 1), (0.5801349132430228, …	CDP	2.01264e-19
ppdima_c	107.603	2.55531e-22	[(0.46086897843368957, 2), (0.3554211894283029, 1), (0.5330325128208947, 1), (0.6928901282553752, 1), (0.391693333675487, 1), (0.4275893675941933, 1), (0.5426843887858374, 1), (0.4310672380306645, 1), (0.6502073518268554, 1), (0.09595670365488967, 1), (0.7639143928272398, 1), (0.5276657192917915, 1), (0.7417630499200675, 1), (0.6813608338144127, 1), (0.5679875962570113, 1), (0.602828243459179, 1)…	phenol-phthiocerol-dimycocerosate-Mtb	2.18479e-19
fmn_c	107.32	2.85489e-22	[(0.2002352021974749, 1), (0.2418588160989577, 1), (0.6969519472380106, 1), (0.5899178735022577, 1), (0.6171774528817788, 1), (0.6005236482285223, 1), (0.40299549193820794, 1), (0.6550896541691049, 1), (0.10528552013384757, 1), (0.5237923799502527, 1), (0.49315036733465784, 1), (0.5239634798759646, 1), (0.5228495729393834, 1), (0.6804039145490359, 1), (0.5334593966557208, 1), (0.35070257800256194…	FMN	2.44093e-19
fmnh2_c	106.954	3.29447e-22	[(0.2011715015177476, 1), (0.24290208913719752, 1), (0.6918842099534674, 1), (0.5890103315582091, 1), (0.6092619374455326, 1), (0.5996601724211437, 1), (0.4031866559246313, 1), (0.6531429698769184, 1), (0.1076986481700949, 1), (0.5212658839318193, 1), (0.49128316579248965, 1), (0.5212835983949091, 1), (0.5201600498753172, 1), (0.6866921613149043, 1), (0.5307602372454414, 1), (0.35082491350312894,…	Reduced FMN	2.81677e-19
4c2me_c	106.535	3.88301e-22	[(0.6894042599654947, 2), (0.6894042599654968, 2), (0.2971265024763326, 1), (0.28322787040140057, 1), (0.8202895742898728, 1), (0.5413791952239959, 1), (0.5802485802325716, 1), (0.7585400893249596, 1), (0.37996275903029153, 1), (0.7318543684408612, 1), (0.12326280166179622, 1), (0.6179842102287657, 1), (0.6757590516118501, 1), (0.6193558053785577, 1), (0.6179842102287685, 1), (0.6098475683159564,…	4-cytidine-5-diphospho-2-C-methyl-D-erythritol	3.31997e-19
dtdp4d6dg_c	104.649	8.15292e-22	[(0.7514920765153983, 2), (0.29954401878827563, 1), (0.32681165690937586, 1), (0.8171610591047713, 1), (0.5422091949656387, 1), (0.5639708890006032, 1), (0.7453707459744161, 1), (0.37581789173862384, 1), (0.737346367601365, 1), (0.13428424203653516, 1), (0.608801549162434, 1), (0.6773211360334794, 1), (0.6047488585064695, 1), (0.6088015491624281, 1), (0.596497997025929, 1), (0.5976625547667993, 1…	dTDP-4-dehydro-6-deoxy-D-glucose	6.97075e-19
dtdp4d6dm_c	104.649	8.15292e-22	[(0.7514920765153983, 2), (0.29954401878827563, 1), (0.32681165690937586, 1), (0.8171610591047713, 1), (0.5422091949656387, 1), (0.5639708890006032, 1), (0.7453707459744161, 1), (0.3758178917386239, 1), (0.737346367601365, 1), (0.13428424203653522, 1), (0.608801549162434, 1), (0.6773211360334794, 1), (0.6047488585064695, 1), (0.6088015491624281, 1), (0.596497997025929, 1), (0.5976625547667993, 1)…	dTDP-4-dehydro-6-deoxy-L-mannose	6.97075e-19
dtdpglu_c	104.626	8.22898e-22	[(0.6049148439455927, 2), (0.7514920765153983, 2), (0.29954401878827563, 1), (0.3268467185458437, 1), (0.8172626914182608, 1), (0.5422091949656387, 1), (0.5639708890006073, 1), (0.7453707459744161, 1), (0.3758178917386269, 1), (0.7373463676013728, 1), (0.13428424203653777, 1), (0.608801549162434, 1), (0.6773964061179313, 1), (0.6047488585064695, 1), (0.6088015491624281, 1), (0.596497997025929, 1)…	dTDPglucose	7.03577e-19
phpyr_c	104.532	8.53864e-22	[(0.4663033573338845, 2), (0.46985946170088166, 1), (0.35879477352285394, 1), (0.8114717585494469, 1), (0.7706878033409539, 1), (0.724887363487101, 1), (0.7372334843147567, 1), (0.6168638449229613, 1), (0.8538831300868266, 1), (0.4663033573338936, 1), (0.7328579812696332, 1), (0.6974663626658562, 1), (0.7278651860593541, 1), (0.7451922940896638, 1), (0.58899208772278, 1), (0.7976117492288575, 1),…	Phenylpyruvate	7.30054e-19
dmlz_c	104.488	8.68726e-22	[(0.5775056204213596, 2), (0.36106358160183827, 2), (0.5335550052944696, 2), (0.2187517131311521, 1), (0.25250494770410786, 1), (0.633087893242334, 1), (0.525201424740096, 1), (0.5216195969794513, 1), (0.5203384079974933, 1), (0.3610635816018352, 1), (0.10313829011168729, 1), (0.4664131099987757, 1), (0.45058199256230735, 1), (0.46636759805503203, 1), (0.465766403314758, 1), (0.6432061339401545, …	6-7-Dimethyl-8-1-D-ribityl-lumazine	7.42761e-19
dcdp_c	103.109	1.49734e-21	[(0.7989303935685353, 2), (0.798930393568533, 2), (0.2808264177119588, 1), (0.2764365997833942, 1), (0.8269819807532235, 1), (0.5030687053928619, 1), (0.5557286619506234, 1), (0.74655141612125, 1), (0.3701424657620732, 1), (0.7685461822758215, 1), (0.10847736155554367, 1), (0.6087368602958947, 1), (0.710692879805086, 1), (0.6117150765965094, 1), (0.6266070472073034, 1), (0.5735589178751054, 1), (…	dCDP	1.28023e-18
kmeroacidcyc2AMP_c	102.685	1.77096e-21	[(0.9421322344945213, 2), (0.6547057994129153, 1), (0.5123787555679428, 1), (0.23416747549347594, 1), (0.5796746160336017, 1), (0.5544007528125112, 1), (0.6103807258091662, 1), (0.6127989087597927, 1), (0.2514526341429254, 1), (0.8607990787549906, 1), (0.5834412664053297, 1), (0.48219522393578396, 1), (0.5067611437097294, 1), (0.5067870283661771, 1), (0.51191152581908, 1), (0.587788497236698, 1),…	cyclopropanated-keto-meroacid-AMP-2-cyclopropane-rings	1.51417e-18
ribflv_c	102.394	1.98729e-21	[(0.20508853048267225, 1), (0.2478218373650568, 1), (0.6643414563013905, 1), (0.5748553974089523, 1), (0.5910760998420344, 1), (0.5854157516418916, 1), (0.4001105361757109, 1), (0.6320899078552089, 1), (0.1084657244622295, 1), (0.5021820726807618, 1), (0.4714049038066456, 1), (0.5025363710592581, 1), (0.5013453314586149, 1), (0.6660278985486877, 1), (0.511818212737456, 1), (0.3517725531403871, 1)…	Riboflavin	1.69913e-18
dttp_c	102.261	2.09488e-21	[(0.7769033169771007, 2), (0.7780931311842059, 2), (0.7769033169771025, 2), (0.510860319868625, 2), (0.28878781440548784, 1), (0.31173723079101573, 1), (0.819507114957712, 1), (0.509536161285203, 1), (0.5532526484318151, 1), (0.7278934385257319, 1), (0.36666578565502533, 1), (0.7493677268297025, 1), (0.12541222010891082, 1), (0.6210486894029701, 1), (0.6948266707633441, 1), (0.6083639874099941, 1…	dTTP	1.79112e-18
dtdprmn_c	101.761	2.55355e-21	[(0.7475476312764506, 2), (0.6802547570437715, 2), (0.3027367941115382, 1), (0.33454259101464257, 1), (0.8152981497887957, 1), (0.5447378032026361, 1), (0.5617292027933389, 1), (0.7458084386922403, 1), (0.38336310702648224, 1), (0.7371558505928779, 1), (0.13599157269626733, 1), (0.60451451141134, 1), (0.6716852465635599, 1), (0.5991940615353815, 1), (0.6045145114113342, 1), (0.5922024750604447, 1…	dTDP-L-rhamnose	2.18329e-18
nodcoa_e	100.764	3.79446e-21	[(0.13584695856244816, 1), (0.31282875888807266, 1), (0.8437178504263632, 1), (0.6250316684349713, 1), (0.653614522671145, 1), (0.49159175889083384, 1), (0.1140610786033478, 1), (0.7151693215315145, 1), (0.2373305689049104, 1), (0.6044773103859721, 1), (0.6275707152722877, 1), (0.4719918294841342, 1), (0.5810204048649755, 1), (0.659640282062532, 1), (0.3456350435625835, 1), (0.23902656521005514, …	nonadecan-1-ol-CoA	3.24427e-18
nodcoa_c	100.764	3.79446e-21	[(0.13584695856244816, 1), (0.3128287588880727, 1), (0.8437178504263632, 1), (0.6250316684349713, 1), (0.653614522671145, 1), (0.49159175889083384, 1), (0.11406107860334774, 1), (0.7151693215315146, 1), (0.23733056890491025, 1), (0.6044773103859721, 1), (0.6275707152722876, 1), (0.47199182948413426, 1), (0.5810204048649754, 1), (0.659640282062532, 1), (0.34563504356258345, 1), (0.2390265652100551…	nonadecan-1-ol-CoA	3.24427e-18
lys__L_c	100.5	4.21354e-21	[(0.3834124726381227, 2), (0.3919483621018205, 1), (0.42919103560100785, 1), (0.8061797366058824, 1), (0.6060834905326491, 1), (0.5359697719120398, 1), (0.6441718097473841, 1), (0.459986360289396, 1), (0.7632097289260794, 1), (0.21187446727559986, 1), (0.6028193785371578, 1), (0.6309841448292041, 1), (0.5858529589291038, 1), (0.5765309311098185, 1), (0.47303232034637144, 1), (0.4842130559914174, …	L-Lysine	3.60257e-18
ser__L_e	100.479	4.24945e-21	[(0.43776556652005055, 1), (0.5409527638207986, 1), (0.8791133033703982, 1), (0.8391575631376625, 1), (0.6926821394486629, 1), (0.8270015341999518, 1), (0.541471843723003, 1), (0.8348717713518801, 1), (0.22000598339704044, 1), (0.7405853775354432, 1), (0.7524183092662564, 1), (0.6548181893497548, 1), (0.7553747489781515, 1), (0.7264621837213957, 1), (0.6812530343847731, 1), (0.5556674747195276, 1…	L-Serine	3.63328e-18
micit_c	100.194	4.76008e-21	[(0.37627935992145073, 1), (0.38111820793110307, 1), (0.7366999171029067, 1), (0.6602559307649416, 1), (0.5987607672656492, 1), (0.7080941907847289, 1), (0.45971283642043914, 1), (0.7243733019901561, 1), (0.2394970427826816, 1), (0.5632023694102153, 1), (0.581214170823978, 1), (0.6030411155968669, 1), (0.5637913582736647, 1), (0.6702377315405684, 1), (0.5099401923411938, 1), (0.44739558769706483,…	2-Methylcitrate	4.06987e-18
2mcit_c	100.194	4.76008e-21	[(0.3762793599214506, 1), (0.381118207931103, 1), (0.7366999171029065, 1), (0.6602559307649416, 1), (0.5987607672656492, 1), (0.7080941907847289, 1), (0.45971283642043914, 1), (0.7243733019901561, 1), (0.23949704278268166, 1), (0.5632023694102152, 1), (0.5812141708239777, 1), (0.603041115596867, 1), (0.5637913582736646, 1), (0.6702377315405683, 1), (0.5099401923411937, 1), (0.4473955876970647, 1)…	2-Methylcitrate	4.06987e-18
hepdcoa_c	100.026	5.08829e-21	[(0.13628228322315186, 1), (0.3152059151012473, 1), (0.8431825853863872, 1), (0.625352160884283, 1), (0.6539049873956431, 1), (0.49138449771744847, 1), (0.11394668649144607, 1), (0.7152315258429867, 1), (0.23732644066767156, 1), (0.6064770212085537, 1), (0.6275314423222724, 1), (0.47388999843940327, 1), (0.5821796606555313, 1), (0.6567806357262658, 1), (0.34504143652254615, 1), (0.239118389908137…	heptadecanoyl-CoA	4.35049e-18
2mcacn_c	99.9006	5.34926e-21	[(0.3762793599214497, 1), (0.3811182079311034, 1), (0.73669991710292, 1), (0.6602559307649449, 1), (0.5987607672656492, 1), (0.7080941907847289, 1), (0.4597128364204409, 1), (0.722684970752328, 1), (0.23910878263474716, 1), (0.5632023694102242, 1), (0.5812141708239779, 1), (0.601511468693219, 1), (0.563791358273663, 1), (0.6702377315405792, 1), (0.5099401923412192, 1), (0.4461574108424466, 1), (0…	Cis-2-Methylaconitate	4.57362e-18
c78mycolateACP_c	99.5065	6.25871e-21	[(0.8722548267395, 1), (0.546579636100196, 1), (0.11209783010000049, 1), (0.31890325272157777, 1), (0.30433664176006325, 1), (0.5208928484416449, 1), (0.7724786626464355, 1), (0.21224506055597503, 1), (0.9466992207922578, 1), (0.3226510600514272, 1), (0.4490406242819196, 1), (0.43432699527903906, 1), (0.4355862310025995, 1), (0.3490008007368076, 1), (0.536269507725352, 1), (0.7557516375415436, 1)…	C78-alpha-mycolate-ACP	5.3512e-18
pentdcoa_c	99.2839	6.83943e-21	[(0.13671690501676315, 1), (0.3175547472140253, 1), (0.8426478264561632, 1), (0.6256726856667808, 1), (0.6541954814239517, 1), (0.491177659188967, 1), (0.11383235240241196, 1), (0.7152937516433235, 1), (0.2373223128185699, 1), (0.6084563138839525, 1), (0.6274921558051734, 1), (0.47576645710166854, 1), (0.583322929510601, 1), (0.6539210095876719, 1), (0.3444524079563907, 1), (0.23921030887213457, …	pentadecanoyl-CoA	5.84771e-18
decdpr__tb_c	99.1853	7.11369e-21	[(0.5190507571212652, 2), (0.27874989944120837, 1), (0.3478476315295681, 1), (0.844099490899574, 1), (0.4961946587867047, 1), (0.5408218015801751, 1), (0.545559512488014, 1), (0.22384818244863974, 1), (0.6467791507241967, 1), (0.09595908387350865, 1), (0.4954876465022283, 1), (0.48720051109265494, 1), (0.3445383533274487, 1), (0.4417476719928785, 1), (0.5743177018821481, 1), (0.28467132344845014,…	decaprenylphosphoryl-beta-D-5-phosphoribose	6.08221e-18
hemeA_c	96.5585	2.03447e-20	[(0.823111528637805, 2), (0.7027618470458373, 2), (0.49007297426327867, 1), (0.46379246102673877, 1), (0.9805662802301245, 1), (0.6379587086477909, 1), (0.5251075923238939, 1), (0.6968555454919305, 1), (0.679079806363317, 1), (0.2959592143569909, 1), (0.7209181005357292, 1), (0.6997176310344213, 1), (0.7333017300128635, 1), (0.7967930664215004, 1), (0.37331042586578544, 1), (0.5755050099638996, 1…	Heme A	1.73947e-17
udp_c	95.3263	3.33767e-20	[(0.6164829314698479, 2), (0.26694359506296594, 1), (0.27306119725758804, 1), (0.8343104713616221, 1), (0.5097077851912363, 1), (0.5659961976402961, 1), (0.7554785040324017, 1), (0.3715007451584944, 1), (0.7552398177591371, 1), (0.11593535179365035, 1), (0.6164829314698481, 1), (0.7121230789616348, 1), (0.6164829314698532, 1), (0.5347174598612626, 1), (0.5119331328212747, 1), (0.545389426849501, …	UDP	2.8537e-17
aspsa_c	95.26	3.42787e-20	[(0.39679844563097055, 1), (0.4024705322197786, 1), (0.8434981962033077, 1), (0.6043183679316215, 1), (0.5458667963927392, 1), (0.6622385350747144, 1), (0.49269427591865383, 1), (0.7565574812283704, 1), (0.21464555573989202, 1), (0.6193303084035877, 1), (0.7009644754505433, 1), (0.580336100345977, 1), (0.6151903669402051, 1), (0.420237959248391, 1), (0.4956296411555009, 1), (0.5439660948204116, 1…	L-Aspartate-4-semialdehyde	2.93083e-17
2agpe160_c	95.2495	3.44234e-20	[(0.3474562799488309, 1), (0.4863725290720379, 1), (0.8009930566593884, 1), (0.45951071566743595, 1), (0.4761137404976008, 1), (0.6265883060282993, 1), (0.5256146886967998, 1), (0.5874138672134324, 1), (0.3728508452825923, 1), (0.6014606191523312, 1), (0.5547419175577506, 1), (0.6180531189818688, 1), (0.6528898528681203, 1), (0.5074538809128315, 1), (0.4319276520876965, 1), (0.5125174428953432, 1…	2-Acyl-sn-glycero-3-phosphoethanolamine-n-C160	2.9432e-17
met__L_e	94.8491	4.04443e-20	[(0.2746689634718282, 1), (0.4054939221612045, 1), (0.8473244084811458, 1), (0.6195248956140892, 1), (0.5171619067162343, 1), (0.61819393482975, 1), (0.43448450435863994, 1), (0.7393206347860148, 1), (0.0858251288657603, 1), (0.6303116576012353, 1), (0.7354577792160335, 1), (0.5453539193331471, 1), (0.6062007801381853, 1), (0.39101976150342105, 1), (0.47106564569521625, 1), (0.6291742077329104, 1…	L-Methionine	3.45799e-17
decdr__tb_c	94.7569	4.1974e-20	[(0.3785376820209203, 2), (0.5152239969802945, 2), (0.2827385021753776, 1), (0.35837234116951366, 1), (0.8422250236136368, 1), (0.512139339281757, 1), (0.5582865660531302, 1), (0.563346164622434, 1), (0.22879490915525635, 1), (0.6446094641642796, 1), (0.1040825184495894, 1), (0.49585755878788007, 1), (0.48860876268397907, 1), (0.3479442945894475, 1), (0.44352583586984884, 1), (0.5621412174748247,…	decaprenylphosphoryl-beta-D-5-ribose	3.58878e-17
omtta_c	94.6108	4.45198e-20	[(0.6137365101778611, 2), (0.5321513455018261, 2), (0.37527440689096414, 1), (0.48046465057515897, 1), (0.6934217049726122, 1), (0.4901728861221645, 1), (0.5774457642753724, 1), (0.5914586050752069, 1), (0.41709356271767695, 1), (0.5688517712160185, 1), (0.34827267967987957, 1), (0.6140770350403163, 1), (0.5249301330465783, 1), (0.5774527339169346, 1), (0.6524300035675212, 1), (0.5148450313953457…	octa-methyl-tetracontatricosanoic-acid-C340-8-methyl-branched-carbons	3.80644e-17
thdp_c	94.4768	4.69898e-20	[(0.4035966086494487, 1), (0.4630878027839977, 1), (0.7621292013150245, 1), (0.625099710258132, 1), (0.5654908556594025, 1), (0.6452182693197847, 1), (0.506186789546756, 1), (0.7623359214684403, 1), (0.1977531946601208, 1), (0.5986117108391665, 1), (0.6338917788102146, 1), (0.6103240639877929, 1), (0.5927221039345658, 1), (0.460027942003067, 1), (0.4909055317866565, 1), (0.4951504237622463, 1), (…	2-3-4-5-Tetrahydrodipicolinate	4.01762e-17
hip_c	93.6766	6.48922e-20	[(0.6352871158663613, 1), (0.6252493138096014, 1), (0.12260520949558368, 1), (0.36031004982490095, 1), (0.45750013567257997, 1), (0.3242291393397243, 1), (0.5274669712558714, 1), (0.2434425187716414, 1), (0.7837463820445486, 1), (0.37172488108880297, 1), (0.22627541828866055, 1), (0.39424674115761327, 1), (0.3576514560502635, 1), (0.5797620407515818, 1), (0.5186888289189524, 1), (0.44521069328486…	3-[(3aS,4S,7aS)-7a-Methyl-1,5-dioxo-octahydro-1H-inden-4-yl]propanoic acid	5.54828e-17
tdm3_c	93.5756	6.75947e-20	[(0.9843674592725348, 2), (0.8761145763193113, 1), (0.5776955288729508, 1), (0.10816270738836836, 1), (0.3346539645273754, 1), (0.30596414438234876, 1), (0.5586149812675767, 1), (0.7819600384428, 1), (0.20503423825798728, 1), (0.9537482807448983, 1), (0.3698233744688954, 1), (0.4977753298389106, 1), (0.4738529105234449, 1), (0.4760413498815479, 1), (0.40530572432104306, 1), (0.5946125298154281, 1…	trehalose-dimycolate-alpha-mycolate-ketomycolate	5.77935e-17
tdm4_c	93.5499	6.82992e-20	[(0.9843674592725347, 2), (0.8761145763193112, 1), (0.5776955288729506, 1), (0.10815606719735685, 1), (0.3346539645273753, 1), (0.30596414438234865, 1), (0.5586149812675767, 1), (0.7819600384428, 1), (0.20503423825798733, 1), (0.9537482807448985, 1), (0.36982337446889546, 1), (0.49777532983891054, 1), (0.47385291052344536, 1), (0.4760413498815479, 1), (0.40530572432104284, 1), (0.5946125298154281…	trehalose-dimycolate-alpha-mycolate-methoxymycolate	5.83958e-17
hemeO_c	93.0388	8.39701e-20	[(0.7008191414720331, 2), (0.5013114987689581, 1), (0.4673767953126374, 1), (0.977654291673296, 1), (0.6498458030669099, 1), (0.527458607447191, 1), (0.6998379903693015, 1), (0.6819798851985817, 1), (0.8233843953277236, 1), (0.2993258007151753, 1), (0.7197686627736333, 1), (0.700975420959586, 1), (0.7329115507184921, 1), (0.7982989499039534, 1), (0.3680000406630005, 1), (0.568256702112742, 1), (0…	Heme O	7.17944e-17
mkmycolate_c	92.8222	9.16597e-20	[(0.8785268155164657, 1), (0.6193706062685378, 1), (0.10901231005530365, 1), (0.3365412131370961, 1), (0.3077330080148549, 1), (0.6416945026096134, 1), (0.7827501482221411, 1), (0.19787201173359545, 1), (0.949315775651256, 1), (0.36526187619075406, 1), (0.4834380566161143, 1), (0.5050650889783217, 1), (0.5071772369850186, 1), (0.5843573925788215, 1), (0.5828166946044879, 1), (0.7647416739370385, …	keto-mycolate-1-cyclopropanated-rings	7.8369e-17
kmycolate_c	92.8187	9.17902e-20	[(0.8785268155164658, 1), (0.6193706062685531, 1), (0.10901231005530358, 1), (0.3365412131370961, 1), (0.307733008014855, 1), (0.6416945026096283, 1), (0.7827501482221413, 1), (0.19787201173359548, 1), (0.9493157756512562, 1), (0.3652618761907683, 1), (0.4834380566161294, 1), (0.5050650889783372, 1), (0.5071772369850338, 1), (0.5843573925788352, 1), (0.582816694604503, 1), (0.7647416739370385, 1)…	keto-mycolate-2-cyclopropanated-rings	7.84806e-17
cmp_c	92.4219	1.0778e-19	[(0.6164040529174226, 3), (0.2683247022583582, 1), (0.2775567957010615, 1), (0.8362297128877141, 1), (0.5201869428245339, 1), (0.5741113891340162, 1), (0.7677514024906629, 1), (0.373729164932353, 1), (0.7542610387336097, 1), (0.12010978105217668, 1), (0.715494583092163, 1), (0.6164040529174262, 1), (0.5202607596982614, 1), (0.4976185066242388, 1), (0.5489804034343513, 1), (0.15440143621991465, 1)…	CMP	9.21516e-17
tre6mm_c	91.8657	1.35025e-19	[(0.8754999029185326, 1), (0.5708079203525087, 1), (0.10798004774622567, 1), (0.3344618914071118, 1), (0.30581604251819994, 1), (0.5626954272384863, 1), (0.7816955815902167, 1), (0.2056856962780077, 1), (0.9538762506814612, 1), (0.37166710028609035, 1), (0.5001468044096641, 1), (0.4756023185114321, 1), (0.4778983390393422, 1), (0.4103475416623045, 1), (0.5993148020683391, 1), (0.761073916226209, …	alpha,alpha-Trehalose 6-mycolate	1.15447e-16
tre6mmp_c	91.5821	1.51485e-19	[(0.8754346775638415, 1), (0.5697004432665813, 1), (0.10794637869772833, 1), (0.3343653761257191, 1), (0.3057332327695814, 1), (0.5636024610555799, 1), (0.7816409036599842, 1), (0.20578999272552903, 1), (0.9538579300033009, 1), (0.37211156053798444, 1), (0.5006883204160798, 1), (0.47610785019168617, 1), (0.4784210874336904, 1), (0.411413298491452, 1), (0.6002506343122428, 1), (0.7610459611840557,…	cytoplasmic_trehalosemonomycolate-P	1.29519e-16
acorn_c	91.441	1.60413e-19	[(0.5072287674068335, 2), (0.33990267461984924, 1), (0.31657724541517474, 1), (0.7311905702137422, 1), (0.5470001079767863, 1), (0.5232065070751744, 1), (0.5232065070752075, 1), (0.42545166012064795, 1), (0.62378210262879, 1), (0.12865468107365363, 1), (0.5434979063824874, 1), (0.5661361689107585, 1), (0.4693403333851313, 1), (0.5297055415461733, 1), (0.4883300978864349, 1), (0.47690925025109576,…	N2-Acetyl-L-ornithine	1.37153e-16
drib_c	91.1754	1.78672e-19	[(0.36003427014863487, 1), (0.40293594282442724, 1), (0.8533374822808131, 1), (0.5892821119674103, 1), (0.5321226670923954, 1), (0.6723643082120223, 1), (0.44990625180454846, 1), (0.7227264703285574, 1), (0.20300256490327617, 1), (0.6098345466288175, 1), (0.7096216725722788, 1), (0.5798766348048574, 1), (0.610446267689267, 1), (0.4136595152928714, 1), (0.5016360064382075, 1), (0.5219714958823112,…	Deoxyribose	1.52765e-16
dudp_c	91.1323	1.81831e-19	[(0.2696560543879264, 1), (0.2714283627246705, 1), (0.8306721442871994, 1), (0.5155307830044309, 1), (0.5710944620436309, 1), (0.7560123073882501, 1), (0.3736222110282398, 1), (0.7520427289112248, 1), (0.11736649227283917, 1), (0.6103708522764919, 1), (0.702521766623734, 1), (0.6103708522764905, 1), (0.6103708522764979, 1), (0.5258223083285476, 1), (0.5062849157645588, 1), (0.5418329248851562, 1)…	dUDP	1.55466e-16
adcobdam_c	90.0897	2.77821e-19	[(0.5012383771569343, 1), (0.5113510088937192, 1), (0.7830912779430489, 1), (0.6882095713880961, 1), (0.6497285135504038, 1), (0.708201857190117, 1), (0.6493896068943784, 1), (0.6372715964964578, 1), (0.5032467861420055, 1), (0.598531997373494, 1), (0.8215263377788797, 1), (0.5996879135602456, 1), (0.6765135241776598, 1), (0.5996772537038271, 1), (0.7617326762515568, 1), (0.5296794823824486, 1), …	Adenosyl-cobyrinate-diamide	2.37537e-16
pmhexc_c	89.444	3.61425e-19	[(0.40281909764806856, 1), (0.4737982742177308, 1), (0.750350925417324, 1), (0.5325290135438341, 1), (0.6251693649147776, 1), (0.6185572095845091, 1), (0.44100729885459833, 1), (0.6107340970672572, 1), (0.3452008346409848, 1), (0.6003985379815073, 1), (0.5346516010694902, 1), (0.5541288888502875, 1), (0.645478839215974, 1), (0.5346516010694636, 1), (0.4852228175854268, 1), (0.46979837697901294, 1…	penta-methyl-hexacosanoate	3.09018e-16
cytd_c	89.0158	4.30383e-19	[(0.32361749954086716, 1), (0.28351854424583023, 1), (0.748798842093068, 1), (0.5420440452549015, 1), (0.5524225571523409, 1), (0.7472115321877929, 1), (0.43144537684658557, 1), (0.7393636018890177, 1), (0.20756205418503748, 1), (0.5901147111604559, 1), (0.7566909283985259, 1), (0.5923376173451884, 1), (0.5858843612255238, 1), (0.5237153558437184, 1), (0.40284772210019837, 1), (0.5356005950108229…	Cytidine	3.67977e-16
gluhercyso_c	88.6044	5.09101e-19	[(0.7122899315540089, 2), (0.7690904797492584, 2), (0.391411219741683, 1), (0.4200425490686699, 1), (0.7763026796222448, 1), (0.628739471101275, 1), (0.578529905935795, 1), (0.6987981150457935, 1), (0.4527036507759987, 1), (0.6981046761159976, 1), (0.19925019800833904, 1), (0.5834047000494076, 1), (0.6694530062460391, 1), (0.6356227854729077, 1), (0.5621237592001183, 1), (0.45794690471676963, 1),…	gamma glutamyl-hercynylcysteine sulfoxide	4.35281e-16
pgp160_c	87.965	6.61187e-19	[(0.4185922682123534, 2), (0.624399403502758, 2), (0.5842152472508813, 2), (0.3828809642133043, 1), (0.4292882461229284, 1), (0.8231109193133848, 1), (0.42918999793538026, 1), (0.5203814959054246, 1), (0.6328377901119318, 1), (0.4451723892416388, 1), (0.5852630523264917, 1), (0.34400277716311617, 1), (0.6100925439749865, 1), (0.5449395050782593, 1), (0.5866138050696967, 1), (0.614973615631719, 1)…	Phosphatidylglycerophosphate-dihexadecanoyl-n-C160	5.65315e-16
dcmp_c	87.521	7.92945e-19	[(0.27242679675823445, 1), (0.27600486237653044, 1), (0.8323413385978525, 1), (0.5296991109280504, 1), (0.5829338976114412, 1), (0.7716942328390481, 1), (0.37730284259926317, 1), (0.7508886958661511, 1), (0.1217485286748328, 1), (0.609952245206445, 1), (0.7053175235578875, 1), (0.6099522452064439, 1), (0.6099522452064498, 1), (0.5218872156685592, 1), (0.49234579138215, 1), (0.5464326051422229, 1)…	dCMP	6.77968e-16
mcbtt_c	86.0619	1.44264e-18	[(0.7377135831529245, 2), (0.40077279784062636, 1), (0.38586696716108826, 1), (0.697557807847991, 1), (0.7266547136473223, 1), (0.7026468618174246, 1), (0.7026468618174309, 1), (0.5302404845457798, 1), (0.7319956194890074, 1), (0.3748980467122308, 1), (0.7053771512708121, 1), (0.6107031073911657, 1), (0.7020901033124639, 1), (0.7158745339433124, 1), (0.4855504419755178, 1), (0.7300181363564655, 1…	mycobactin-T	1.23345e-15
pa160190_c	85.773	1.6245e-18	[(0.6742213591810728, 2), (0.5933042595090976, 2), (0.6605830495994325, 2), (0.5094370983631218, 1), (0.5326012619031992, 1), (0.9235351841136237, 1), (0.48021644990757983, 1), (0.5544517058417247, 1), (0.6343160476872728, 1), (0.427033801125284, 1), (0.722002134057361, 1), (0.3106518340577044, 1), (0.6725459446118336, 1), (0.6605624888925714, 1), (0.6763741690364096, 1), (0.640673172691103, 1), …	1-2-sn-glycerol-3-phosphate	1.38895e-15
cytd_e	85.1571	2.09295e-18	[(0.336195786705399, 1), (0.2840268641723914, 1), (0.7493874746283181, 1), (0.5444915629709022, 1), (0.5537921469344408, 1), (0.7513053642656551, 1), (0.44251718254576344, 1), (0.7401923334210279, 1), (0.22456109593933493, 1), (0.5811210871664252, 1), (0.7564512573338178, 1), (0.5801424337327343, 1), (0.5911935399202636, 1), (0.5153116256461578, 1), (0.4048371595636743, 1), (0.5420460298784966, 1…	Cytidine	1.78947e-15
hpmdtria_c	84.6528	2.57629e-18	[(0.6295653044122749, 2), (0.39091675263996245, 1), (0.4782630933054726, 1), (0.7171194366969995, 1), (0.5065222955032864, 1), (0.5962402552031052, 1), (0.6144120853775612, 1), (0.44148434389609137, 1), (0.58908077939007, 1), (0.38438868263998505, 1), (0.6068597766790057, 1), (0.5288741501202234, 1), (0.5687501916097202, 1), (0.6601563257660084, 1), (0.5288741501201966, 1), (0.515130601038087, 1)…	hepta-methyl-dotriacontanoic-acid-7-methyl-branches	2.20273e-15
appl_c	83.3236	4.45962e-18	[(0.3829095559888501, 2), (0.27349927486760445, 1), (0.2528879522196197, 1), (0.6062857919065356, 1), (0.29685432816882784, 1), (0.2968543281688218, 1), (0.412504933569534, 1), (0.4364799673107985, 1), (0.4723084109413449, 1), (0.41860284480633947, 1), (0.4716703269334204, 1), (0.5895735730995899, 1), (0.5287178139024377, 1), (0.5287178139024443, 1), (0.3689110449947647, 1), (0.5312354464912669, …	1-Aminopropan-2-ol	3.81298e-15
2mop_c	82.9679	5.16668e-18	[(0.4543073413583529, 1), (0.42972373060042757, 1), (0.7977328145598469, 1), (0.6284845851175185, 1), (0.581597724569846, 1), (0.7369592551112865, 1), (0.523090275575074, 1), (0.6973145977155615, 1), (0.2512911430015736, 1), (0.6444985449941213, 1), (0.7236940673815562, 1), (0.6612418423784925, 1), (0.6116257105810662, 1), (0.35837626946745604, 1), (0.49470119466461593, 1), (0.5911740292831983, 1…	2-Methyl-3-oxopropanoate	4.41751e-15
achms_c	82.6387	5.92091e-18	[(0.5959007577477723, 2), (0.32987304709796916, 1), (0.5332361743687986, 1), (0.7858964863592095, 1), (0.5196829499490697, 1), (0.4782969653741569, 1), (0.5872599381352288, 1), (0.4136458001548533, 1), (0.6552250751621977, 1), (0.1408498671765132, 1), (0.6561042175754996, 1), (0.6355688871008084, 1), (0.5918846898430027, 1), (0.6250460311701425, 1), (0.37257174060533466, 1), (0.5124505780945317, …	O-Acetyl-L-homoserine	5.06237e-15
gthrd_e	82.0138	7.67106e-18	[(0.398753048168086, 1), (0.5756773914491558, 1), (0.749515697206245, 1), (0.6512338240016617, 1), (0.6468136930070131, 1), (0.625924018630771, 1), (0.5205207339161281, 1), (0.7435515585094193, 1), (0.20442482845286888, 1), (0.5897594437604619, 1), (0.7820357907378755, 1), (0.5128099649153552, 1), (0.5633086555522369, 1), (0.5699957622210956, 1), (0.5626476172220722, 1), (0.6426222795771124, 1), …	Reduced-glutathione	6.55875e-15
dca_c	81.7419	8.58705e-18	[(0.441541242950662, 2), (0.44154124295066466, 2), (0.3168970479928809, 1), (0.3724502988353414, 1), (0.780815361692653, 1), (0.4662242155812306, 1), (0.5555275896402705, 1), (0.6016974833390798, 1), (0.3533251765792559, 1), (0.5166066556603806, 1), (0.24192332773164837, 1), (0.573828014922763, 1), (0.4094368773390097, 1), (0.4553648136626508, 1), (0.5040656308183408, 1), (0.40462185443516746, 1)…	Decanoate-n-C100	7.34193e-15
hgbam_c	81.6203	9.03173e-18	[(0.49609948130169546, 6), (0.559926549596852, 4), (0.4280062136951527, 3), (0.3840435477353108, 2), (0.46175373235089834, 2), (0.5621409861000832, 2), (0.4363250552983266, 1), (0.2420996242731323, 1), (0.4529205141730707, 1), (0.4380233737063175, 1), (0.6234781287361233, 1), (0.4121596355415521, 1), (0.5008663715792173, 1), (0.4333621462975467, 1), (0.47214679998552633, 1), (0.6351637064211315, …	Hydrogenobyrinate-a-c-diamide	7.72213e-15
thr__L_e	81.2832	1.03888e-17	[(0.57935816007958, 2), (0.5133924301631042, 1), (0.38510999516950584, 1), (0.851417589324523, 1), (0.5788782083799972, 1), (0.6895165885186914, 1), (0.7178515300803496, 1), (0.6005234687870395, 1), (0.6577500363812812, 1), (0.17719590404867336, 1), (0.63398369992819, 1), (0.6631747264235113, 1), (0.6093703561243151, 1), (0.6280648315033077, 1), (0.5047873137035158, 1), (0.5232750179345816, 1), (…	L-Threonine	8.88238e-15
c78mycolatepp_c	80.984	1.17646e-17	[(0.8735175401309887, 1), (0.5338289624498309, 1), (0.10429014132163554, 1), (0.332425090806619, 1), (0.3079244291308123, 1), (0.6288584553138292, 1), (0.781071780871146, 1), (0.2120846587869965, 1), (0.9516933924562305, 1), (0.3711688649221342, 1), (0.5211202346342894, 1), (0.5220273502060583, 1), (0.5242459038175097, 1), (0.4555440777192567, 1), (0.6510867928835233, 1), (0.7607641666001577, 1),…	C78-alpha-mycolate-PP	1.00587e-14
orot5p_c	80.9505	1.19296e-17	[(0.26607291769227703, 1), (0.27672308327565065, 1), (0.8395638204604718, 1), (0.545080785646809, 1), (0.5931855149209059, 1), (0.7840084139770562, 1), (0.39134180027326293, 1), (0.7400058097801692, 1), (0.13030876042625095, 1), (0.6043489552161216, 1), (0.710778192955622, 1), (0.6043489552161218, 1), (0.604348955216127, 1), (0.5130778313884075, 1), (0.4750675811958839, 1), (0.5688677859429148, 1…	Orotidine-5-phosphate	1.01998e-14
dtdp_c	80.4568	1.46493e-17	[(0.4775761171944187, 3), (0.2815470603503955, 1), (0.31819694376709967, 1), (0.822654718896138, 1), (0.5225214616328459, 1), (0.5738884153259098, 1), (0.7482494217830364, 1), (0.38582083560180463, 1), (0.7308898396059234, 1), (0.1408467387774612, 1), (0.5868856881810642, 1), (0.6876500869461303, 1), (0.5868856881810636, 1), (0.5868856881810676, 1), (0.5193330722906266, 1), (0.5126245105454836, 1…	dTDP	1.25251e-14
pg160_c	79.3928	2.28243e-17	[(0.5552826846690498, 2), (0.5781280290489386, 2), (0.3911434372478788, 1), (0.4380830096754058, 1), (0.825899576145029, 1), (0.43277854227133516, 1), (0.5235010999565134, 1), (0.6333418814302509, 1), (0.46597707131679666, 1), (0.5835048760899784, 1), (0.3573755086648038, 1), (0.6089378609568205, 1), (0.538936515998242, 1), (0.5810653056814297, 1), (0.6091355421146791, 1), (0.5382784627969868, 1)…	Phosphatidylglycerol-dihexadecanoyl-n-C160	1.95148e-14
hdcaMAS_c	77.7028	4.6269e-17	[(0.6156662662499568, 2), (0.32904638426536537, 1), (0.38878949289712883, 1), (0.8301430394792404, 1), (0.46268635689283705, 1), (0.5532130973324955, 1), (0.6000154721255828, 1), (0.46268635689282867, 1), (0.6015369359204741, 1), (0.391529410269273, 1), (0.5836105691378195, 1), (0.4958505954379132, 1), (0.46377989916362694, 1), (0.5909528467469244, 1), (0.525253732227877, 1), (0.35007709355852434…	hexadecanoyl-MAS	3.956e-14
co2dam_c	77.0854	5.9939e-17	[(0.560730220323727, 7), (0.5264920123785605, 6), (0.5812074702733725, 6), (0.49655022090891304, 3), (0.587454939042852, 2), (0.4623120129637466, 2), (0.5625973544089277, 1), (0.8083067487717696, 1), (0.6831802497546031, 1), (0.6617221455175781, 1), (0.7622202572328711, 1), (0.7196618192539634, 1), (0.6595214039184527, 1), (0.559717864282187, 1), (0.6595214039184485, 1), (0.8225041077996782, 1), …	Cob-II-yrinate-a-c-diamide	5.12478e-14
prephthcoa_c	76.8843	6.52174e-17	[(0.5360303158035528, 2), (0.3699026613105356, 1), (0.396544538316871, 1), (0.5427755633570575, 1), (0.39861027033402574, 1), (0.49418954440160934, 1), (0.590377625261671, 1), (0.5618295574432017, 1), (0.5831025090884429, 1), (0.17160247443348103, 1), (0.534733787746311, 1), (0.6292405087709623, 1), (0.5411857178329222, 1), (0.48182545588613857, 1), (0.46401145977297, 1), (0.5303403408980021, 1),…	phthiocerol-precursor-bound-coenzyme-A	5.57609e-14
ump_c	76.7575	6.87829e-17	[(0.5981411888834361, 2), (0.26305992722732907, 1), (0.2736600795862525, 1), (0.8398561844529184, 1), (0.5530434030122016, 1), (0.5993450072691152, 1), (0.786320744081301, 1), (0.3980240859303158, 1), (0.7331421322261032, 1), (0.13334639660453654, 1), (0.7062133307520597, 1), (0.5981411888834363, 1), (0.5981411888834401, 1), (0.5122545111347093, 1), (0.4704125642725418, 1), (0.5756902793560758, 1…	UMP	5.88094e-14
mocdca_c	76.4738	7.7488e-17	[(0.7003285545175006, 2), (0.35790467079030036, 1), (0.45193097817709527, 1), (0.9017626745366109, 1), (0.4987478166501194, 1), (0.591107290969414, 1), (0.6081265164286551, 1), (0.3786502359568399, 1), (0.6078298966217458, 1), (0.23607461410300362, 1), (0.6674593251252264, 1), (0.5802958872609516, 1), (0.6545760755985489, 1), (0.5848257610276327, 1), (0.34344232767375127, 1), (0.566423006017588, …	10-methylstearic-acid	6.62522e-14
glucys_c	76.4618	7.78824e-17	[(0.27551052737578935, 1), (0.5765358575462913, 1), (0.7508035284140697, 1), (0.7276437486202588, 1), (0.4111207407424462, 1), (0.6582972150116637, 1), (0.5373798759393176, 1), (0.7521285316503286, 1), (0.42075614494005936, 1), (0.4572590847178961, 1), (0.7976094707888464, 1), (0.5147814041452564, 1), (0.7092001911509649, 1), (0.5470219149275279, 1), (0.6162921490593793, 1), (0.6692379585040453, …	gamma-L-Glutamyl-L-cysteine	6.65895e-14
co1dam_c	76.4138	7.94691e-17	[(0.5868812927173452, 2), (0.5782434758531958, 1), (0.5269974123974253, 1), (0.8180308042512356, 1), (0.6828718442557595, 1), (0.6693583456715344, 1), (0.7700215249684617, 1), (0.7274927595917025, 1), (0.6596518782487367, 1), (0.575835252631433, 1), (0.6593042141908935, 1), (0.8269751308459616, 1), (0.6909428384023506, 1), (0.7694265410873268, 1), (0.5745647562764699, 1), (0.7515177166831608, 1),…	Cob-I-yrinate-a-c-diamide	6.79461e-14
ttdca_e	76.1117	9.02319e-17	[(0.43291852626597593, 3), (0.38721892355654786, 1), (0.39366909583638443, 1), (0.9344190100014401, 1), (0.4329185262659815, 1), (0.5321879554225892, 1), (0.5835103051097564, 1), (0.4329185262659717, 1), (0.6155238993785117, 1), (0.44024091409029903, 1), (0.5923755590055924, 1), (0.4832634582641534, 1), (0.48974123657936963, 1), (0.6120016471508283, 1), (0.5368184190365008, 1), (0.314525009001870…	tetradecanoate-n-C140	7.71483e-14
oaa_c	75.6685	1.08729e-16	[(0.5751921396574471, 2), (0.468313032282203, 2), (0.802281653359622, 2), (0.4106995184351194, 1), (0.42972373060033253, 1), (0.7620458034910516, 1), (0.6284845851172809, 1), (0.5815977245697785, 1), (0.7214525056365598, 1), (0.5223622342308532, 1), (0.6973145977153646, 1), (0.1896978163625661, 1), (0.6075686777110285, 1), (0.6824311665979363, 1), (0.6357168385628986, 1), (0.5786189692187502, 1),…	Oxaloacetate	9.29629e-14
ps160_c	75.5745	1.13119e-16	[(0.5644836218246683, 2), (0.39384480464125915, 1), (0.4612346792519051, 1), (0.82710917418749, 1), (0.4329008576587494, 1), (0.5221192103178959, 1), (0.628118550431382, 1), (0.49094096508907475, 1), (0.5780406455862256, 1), (0.36056935251562594, 1), (0.602723289029836, 1), (0.5241423548742192, 1), (0.565061860584015, 1), (0.6114528110920057, 1), (0.5241411197751158, 1), (0.38755060650192785, 1),…	phosphatidylserine-dihexadecanoyl-n-C160	9.67165e-14
2ahbut_c	75.2938	1.27318e-16	[(0.09226092545264472, 1), (0.22260960008635472, 1), (0.8351301287623405, 1), (0.33442694632472936, 1), (0.21324620533764016, 1), (0.26068756753991984, 1), (0.14555085379608568, 1), (0.6064516149258588, 1), (0.48006468967515303, 1), (0.6849017036192848, 1), (0.41342394891545053, 1), (0.41794378544770855, 1), (0.30156539761900664, 1), (0.47455960394452545, 1), (0.3340101872763864, 1), (0.404928685…	S-2-Aceto-2-hydroxybutanoate	1.08857e-13
4mpetz_c	75.0374	1.41847e-16	[(0.4817522802592789, 1), (0.3336511124282153, 1), (0.8011632730573086, 1), (0.498202043045636, 1), (0.5505111276470489, 1), (0.7429359376656719, 1), (0.4715297902560678, 1), (0.5419911815562611, 1), (0.43706146481542985, 1), (0.7528229661832455, 1), (0.7813318398351943, 1), (0.7253412520161753, 1), (0.49170266016810055, 1), (0.7228823087965246, 1), (0.44606697260569406, 1), (0.5664501599025081, …	4-Methyl-5-2-phosphoethyl-thiazole	1.21279e-13
tartr__L_c	75.0267	1.42491e-16	[(0.4106995184350758, 1), (0.4297237306004137, 1), (0.7620458034910715, 1), (0.6284845851173754, 1), (0.5815977245698741, 1), (0.7214525056365619, 1), (0.5230902755750884, 1), (0.6973145977154985, 1), (0.18971458104656042, 1), (0.6075686777109861, 1), (0.6833998762552438, 1), (0.6357168385628882, 1), (0.5786189692187422, 1), (0.35837626946720513, 1), (0.49470119466461093, 1), (0.5540584724712774,…	L-tartrate	1.2183e-13
ocdca_e	74.7787	1.58199e-16	[(0.4317294450905571, 2), (0.5957098676850556, 2), (0.4317294450905551, 2), (0.39007736471734944, 1), (0.39737136457223426, 1), (0.9501495084538596, 1), (0.44277407199218133, 1), (0.5389865313648916, 1), (0.5858814795282965, 1), (0.43172944509054634, 1), (0.6168653527323712, 1), (0.4565752994568535, 1), (0.594626111218115, 1), (0.4863508113754193, 1), (0.4929381120405718, 1), (0.6223443528092056,…	octadecanoate-n-C180	1.3526e-13
ptd1ino160_c	74.094	2.11239e-16	[(0.4607510738458289, 3), (0.4888320889920116, 2), (0.5738937927452736, 2), (0.39379296476533865, 1), (0.4533914684889667, 1), (0.8161474219887778, 1), (0.4340097214961436, 1), (0.5191450468340494, 1), (0.6215591433501326, 1), (0.4885623154081269, 1), (0.5767597372394555, 1), (0.3705866550658804, 1), (0.6007768748556667, 1), (0.5260057565192099, 1), (0.5802859184137781, 1), (0.6084495508431255, 1…	phosphatidyl-1D-myo-inositol	1.8061e-13
hdca_e	73.7723	2.4201e-16	[(0.6226728932742154, 2), (0.38609547242347375, 1), (0.3927969431817744, 1), (0.935359035846572, 1), (0.4358294738704501, 1), (0.5341302110796248, 1), (0.5849517464950936, 1), (0.4358294738704363, 1), (0.61235363689684, 1), (0.44312680358580925, 1), (0.5897231463309821, 1), (0.4853655915238606, 1), (0.4841024694489395, 1), (0.6089933775781687, 1), (0.5393313776709352, 1), (0.3111183090539781, 1),…	Hexadecanoate-n-C160	2.06918e-13
tmha3_c	73.7062	2.48871e-16	[(0.42661572671919795, 2), (0.903740612312488, 1), (0.5717403938454779, 1), (0.11248621843078678, 1), (0.3352213736781653, 1), (0.3110437684088429, 1), (0.49273652484709407, 1), (0.8329114832995166, 1), (0.2178158856201776, 1), (0.9604620730863038, 1), (0.3666806591339734, 1), (0.5112245505358917, 1), (0.5404726316034971, 1), (0.5553656442382666, 1), (0.3857551511509125, 1), (0.6059754451295982, …	tetramycolyl-hexaarabinoside-tdm1-tdm4-tre--Mtb	2.12785e-13
tmha2_c	73.6887	2.50724e-16	[(0.9037406123124885, 1), (0.5717403938454779, 1), (0.11320463750981646, 1), (0.33590970569750844, 1), (0.31172439207596603, 1), (0.492736524847095, 1), (0.832911483299517, 1), (0.2178158856201776, 1), (0.960462073086304, 1), (0.3666806591339735, 1), (0.5112245505358917, 1), (0.540472631603497, 1), (0.5553656442382666, 1), (0.38575515115091263, 1), (0.6059754451295991, 1), (0.7929859605709881, 1)…	tetramycolyl-hexaarabinoside-tdm1-tdm3-tre--Mtb	2.14369e-13
cpppg3_c	73.6797	2.51681e-16	[(0.4740383299293508, 1), (0.5121288844586316, 1), (0.7719271969758144, 1), (0.5780946508457926, 1), (0.46144501597746856, 1), (0.4960164988289844, 1), (0.5342715177670795, 1), (0.6960590764113879, 1), (0.2390114432173499, 1), (0.6277665051535805, 1), (0.7451627913532555, 1), (0.627766505154168, 1), (0.6678356959588638, 1), (0.29301507021842177, 1), (0.47329475640959895, 1), (0.709875824395771, 1…	Coproporphyrinogen-III	2.15187e-13
glu1sa_c	73.3798	2.85727e-16	[(0.47403832992941103, 1), (0.5132801245006682, 1), (0.7737355982452095, 1), (0.5788471497182002, 1), (0.46144501597751564, 1), (0.4960164988290393, 1), (0.5354195589831399, 1), (0.6960590764113883, 1), (0.23901144321735288, 1), (0.629067325409277, 1), (0.7466245755395062, 1), (0.6290673254098648, 1), (0.6678356959588643, 1), (0.29317843798622917, 1), (0.4732947564096294, 1), (0.711337608582022, …	L-Glutamate-1-semialdehyde	2.44297e-13
5aop_c	73.3798	2.85727e-16	[(0.47403832992941103, 1), (0.5132801245006681, 1), (0.7737355982452094, 1), (0.5788471497182001, 1), (0.4614450159775156, 1), (0.49601649882903925, 1), (0.5354195589831398, 1), (0.6960590764113883, 1), (0.23901144321735282, 1), (0.6290673254092769, 1), (0.7466245755395062, 1), (0.6290673254098647, 1), (0.6678356959588643, 1), (0.29317843798622906, 1), (0.4732947564096294, 1), (0.7113376085820218…	5-Amino-4-oxopentanoate	2.44297e-13
ddca_c	73.3089	2.94434e-16	[(0.4674638813664177, 2), (0.3911573588457661, 1), (0.3695586691448366, 1), (0.7564995564633699, 1), (0.4674638813664241, 1), (0.5562168732296102, 1), (0.602102219029258, 1), (0.46746388136641315, 1), (0.5801156965472236, 1), (0.2480122578614114, 1), (0.6139373738994365, 1), (0.4403851529902838, 1), (0.5529454950197974, 1), (0.6249301191035032, 1), (0.4111835351047387, 1), (0.41626473155970356, 1…	Dodecanoate-n-C120	2.51741e-13
pe160_c	73.1028	3.21288e-16	[(0.4598410069125327, 2), (0.562406010709116, 2), (0.3973865352885806, 1), (0.4646685512722051, 1), (0.8072226400047303, 1), (0.43479699473435973, 1), (0.5237531022503271, 1), (0.6282152395948236, 1), (0.4953401322525877, 1), (0.5787039680710081, 1), (0.3645072232042931, 1), (0.6032259918065601, 1), (0.5307424948733954, 1), (0.5632607506770344, 1), (0.6091597751487935, 1), (0.5132783356820729, 1)…	phosphatidylethanolamine-dihexadecanoyl-n-C160	2.74701e-13
dump_c	71.7311	5.75011e-16	[(0.2746938866897048, 1), (0.2975088433830818, 1), (0.8358041093034027, 1), (0.5645789427117794, 1), (0.5906397848116409, 1), (0.7767050032413558, 1), (0.4054541733345343, 1), (0.7307685357296669, 1), (0.1357609578091801, 1), (0.5921859688805591, 1), (0.6972270439422663, 1), (0.5921859688805577, 1), (0.5921859688805643, 1), (0.5104143047571033, 1), (0.4665735705062807, 1), (0.5770685742077887, 1)…	dUMP	4.91634e-13
hmtria_c	71.1394	7.39555e-16	[(0.4076772892489343, 1), (0.4756081198103477, 1), (0.7433558473051642, 1), (0.5234451984932749, 1), (0.6154415979896788, 1), (0.6213920245013833, 1), (0.4559328086002813, 1), (0.6106904060728675, 1), (0.40139192933838425, 1), (0.600899970762742, 1), (0.5332723369860561, 1), (0.5574623066617875, 1), (0.6488099981593407, 1), (0.53327233698603, 1), (0.4907952050734854, 1), (0.4752629318615763, 1), …	hexa-methyl-triacontanoic-acid-C300-plus-6-methyl-branches	6.3232e-13
pa160_c	69.8906	1.25943e-15	[(0.6403305108950266, 2), (0.5309517182659407, 2), (0.4339021470597734, 1), (0.46270097313241715, 1), (0.8026372075113806, 1), (0.45238656642161923, 1), (0.5420963923427133, 1), (0.6341095535785889, 1), (0.5063574217261103, 1), (0.5929440943136444, 1), (0.40905993542741603, 1), (0.6172722318894219, 1), (0.5298965910974626, 1), (0.5324667432098209, 1), (0.6180861953548695, 1), (0.5298953359934424,…	1-2-dihexadecanoyl-sn-glycerol-3-phosphate	1.07681e-12
pyr_c	69.7654	1.32855e-15	[(0.5572677532874679, 2), (0.3663040823823253, 1), (0.38038984906585416, 1), (0.7160375526003668, 1), (0.6681466455956062, 1), (0.559238891070817, 1), (0.6737148924858933, 1), (0.43777296239452257, 1), (0.6893610979066287, 1), (0.29331208170258866, 1), (0.5430690766777287, 1), (0.5677523514314389, 1), (0.5663698377319994, 1), (0.5307970932122132, 1), (0.6860544409352549, 1), (0.4562934871323463, …	Pyruvate	1.13591e-12
ser__D_c	69.7534	1.33538e-15	[(0.505428141225623, 2), (0.366304082382314, 1), (0.3803898490658541, 1), (0.7160375526003673, 1), (0.668146645595586, 1), (0.5592388910708134, 1), (0.6737148924858902, 1), (0.4377729623945267, 1), (0.6893610979066167, 1), (0.29331208170257733, 1), (0.5430690766777205, 1), (0.5677523514314257, 1), (0.5663698377319895, 1), (0.5307970932122144, 1), (0.6860544409351914, 1), (0.4562934871323461, 1), …	D-Serine	1.14175e-12
hercyso_c	69.7534	1.33538e-15	[(0.5572677532874679, 2), (0.36630408238232526, 1), (0.38038984906585416, 1), (0.7160375526003667, 1), (0.6681466455956062, 1), (0.559238891070817, 1), (0.6737148924858933, 1), (0.43777296239452246, 1), (0.6893610979066287, 1), (0.29331208170258866, 1), (0.5430690766777287, 1), (0.5677523514314389, 1), (0.5663698377319994, 1), (0.5307970932122132, 1), (0.6860544409352548, 1), (0.4562934871323462,…	hercynylcysteine sulfoxide	1.14175e-12
tamlgnc_c	69.2305	1.66975e-15	[(0.5902585630624748, 2), (0.5902585630624702, 2), (0.38237611537411276, 1), (0.469705592321199, 1), (0.7849340804465372, 1), (0.5527927526561889, 1), (0.6432766085383106, 1), (0.6234771055248876, 1), (0.41630597962324445, 1), (0.6101197230002486, 1), (0.3623450867813335, 1), (0.5983045009396948, 1), (0.5401918922991384, 1), (0.5381336510769865, 1), (0.6294140995519555, 1), (0.5379164865005164, 1…	tri-methyl-lignoceric-acid	1.42763e-12
ocdcea_c	69.2262	1.67285e-15	[(0.40049029503917943, 1), (0.4391655316112709, 1), (0.8378485806397705, 1), (0.4574148506411906, 1), (0.550182123592649, 1), (0.595513431308939, 1), (0.46315803503220365, 1), (0.5949138066391674, 1), (0.45200662863713703, 1), (0.6057577895693829, 1), (0.459266505631716, 1), (0.5044788085776066, 1), (0.6317511737169736, 1), (0.5055707966177304, 1), (0.36755757863190486, 1), (0.44814927365097906, …	octadecenoate-n-C181	1.43028e-12
phdca_c	69.1441	1.73263e-15	[(0.8647673215523433, 3), (0.8315141783091603, 3), (0.872022857544374, 3), (0.8315141783091575, 3), (0.8315141783091577, 3), (0.8720228575443749, 3), (0.8456912037275326, 3), (0.8720228575443745, 3), (0.8647673215523421, 3), (0.8315141783091626, 2), (0.8315141783091597, 2), (0.6445783563133813, 2), (0.815028602393502, 2), (0.8315141783091551, 2), (0.8315141783091591, 2), (0.8315141783091586, 2), …	phenol-palmitic-acid	1.4814e-12
mssg_c	68.5706	2.21465e-15	[(0.23905668810175743, 2), (0.41671467864596407, 1), (0.3621730875099102, 1), (0.8936348624951721, 1), (0.5181681470367037, 1), (0.5371276080271189, 1), (0.7270703644495162, 1), (0.5760280710392232, 1), (0.6835863510927856, 1), (0.4740801669958067, 1), (0.6679766176009604, 1), (0.5965711667456866, 1), (0.5926676273121798, 1), (0.4542306084144663, 1), (0.6509922091904334, 1), (0.5837958505801932, …	mycothiol-oxidized--dimer	1.89353e-12
tamocta_c	68.4198	2.3625e-15	[(0.3521437722305907, 1), (0.33112794137078316, 1), (0.8220878992049433, 1), (0.4641752151636655, 1), (0.21260401257263323, 1), (0.509495400353793, 1), (0.4510158473680662, 1), (0.6507002937298602, 1), (0.3464018436795794, 1), (0.6377567745216008, 1), (0.5258377315042998, 1), (0.5298645740430294, 1), (0.5639580985625944, 1), (0.5144001296650071, 1), (0.4785230901692897, 1), (0.40972868147724095, …	tetra-methyl-octacosanoate	2.01994e-12
msh_c	67.8601	3.00319e-15	[(0.416728231496422, 1), (0.3638215088566033, 1), (0.8932055098886655, 1), (0.519164504313762, 1), (0.5400303073544711, 1), (0.7281731807700114, 1), (0.5780168284368479, 1), (0.6832733714651009, 1), (0.2391656985646546, 1), (0.474453653223068, 1), (0.6681108569629558, 1), (0.595879910100733, 1), (0.5926879360655264, 1), (0.4537578893205241, 1), (0.6509093821978447, 1), (0.5835618700483737, 1), (0…	mycothiol-reduced	2.56773e-12
dmlgnc_c	66.0701	6.4845e-15	[(0.3736619694661951, 2), (0.28749707256131596, 1), (0.3001754936129949, 1), (0.8139434581057017, 1), (0.3894630622225925, 1), (0.39667152502989156, 1), (0.41934844056187703, 1), (0.39545196738729704, 1), (0.6360691655146464, 1), (0.2807689083024082, 1), (0.6332734654707289, 1), (0.4748513601568807, 1), (0.5346008436196972, 1), (0.5430744806623997, 1), (0.4895385971700635, 1), (0.3976220344734364…	dimethyl-lignoceric-acid	5.54425e-12
4hbzACP_c	64.2748	1.40819e-14	[(0.5296543717450521, 2), (0.4193410871378344, 1), (0.29065264643014427, 1), (0.5007052648014991, 1), (0.6455132546557791, 1), (0.4320418316009157, 1), (0.528588363934686, 1), (0.39282007114108014, 1), (0.6150866136645186, 1), (0.43042034677679586, 1), (0.5824562931289428, 1), (0.5679398521105463, 1), (0.5346995642670052, 1), (0.5925283857063148, 1), (0.49217770312500597, 1), (0.3509992557186547,…	4-hydroxybenzoyl-ACP	1.204e-11
pat_c	63.356	2.09704e-14	[(0.48094384908611654, 2), (0.509457132745716, 2), (0.343771714970703, 1), (0.4506848618052962, 1), (0.8417511008716961, 1), (0.5288731026572514, 1), (0.6186122969510631, 1), (0.6114342372114239, 1), (0.4814449479229451, 1), (0.610758718560132, 1), (0.4188314539186453, 1), (0.5973280477380803, 1), (0.5402807949349585, 1), (0.5257304781467554, 1), (0.6117288818108638, 1), (0.5377604675086823, 1), …	penta-acyl-trehalose	1.79297e-11
tmhexc_c	63.306	2.14306e-14	[(0.4307388405388255, 2), (0.3479067504322657, 1), (0.3460684965287807, 1), (0.831279064233218, 1), (0.45539490281391953, 1), (0.2192415786379102, 1), (0.49303357977876666, 1), (0.4408414869449315, 1), (0.6491438017417077, 1), (0.3422030733948119, 1), (0.634607337508643, 1), (0.5009565737760049, 1), (0.5297697767831898, 1), (0.559381815818975, 1), (0.501470406127731, 1), (0.468441510348274, 1), (…	tri-methyl-hexacosanoate	1.83231e-11
nicrnt_c	63.1025	2.34102e-14	[(0.6776009864115295, 2), (0.6287897833895733, 2), (0.4288594173986504, 1), (0.33919381336968846, 1), (0.7637156758412343, 1), (0.5525245721685575, 1), (0.548285169642606, 1), (0.7250950909392282, 1), (0.39516954193507436, 1), (0.692161022891412, 1), (0.1417252036665781, 1), (0.6287897833895748, 1), (0.6712501706573134, 1), (0.6206403445515682, 1), (0.6129519029077312, 1), (0.5735310864255803, 1)…	Nicotinate-D-ribonucleotide	2.00157e-11
accb_c	62.1583	3.52903e-14	[(0.5642861048519985, 3), (0.5003051621074026, 3), (0.6973407452531144, 2), (0.3506203364552331, 2), (0.6150764571079619, 2), (0.45731228118974243, 2), (0.5440355435930315, 2), (0.5003051621073974, 2), (0.6150764571079639, 2), (0.32360147011109697, 2), (0.6150620555838422, 2), (0.3279322033976716, 2), (0.5642861048519993, 2), (0.45731228118974654, 2), (0.5597409672536768, 2), (0.286003427915186, …	apo-[acetyl-CoA:carbon-dioxide ligase (ADP-forming)]	3.01732e-11
ochol_c	61.6839	4.33888e-14	[(0.46953871670798075, 2), (0.3126895478236497, 1), (0.43854819907846126, 1), (0.6395355658774066, 1), (0.449973297144729, 1), (0.4499732971447533, 1), (0.4519783128829803, 1), (0.2726376121305903, 1), (0.547812401334566, 1), (0.13764176896392313, 1), (0.4984427412960206, 1), (0.4747167790582461, 1), (0.48172736822134243, 1), (0.48539511151556114, 1), (0.43576478577579547, 1), (0.4510129935200181…	26-Oxocholest-4-en-3-one	3.70974e-11
marach_c	61.6206	4.46029e-14	[(0.6224229637140941, 2), (0.5646371459402993, 2), (0.39483273795108764, 2), (0.5388397740101074, 2), (0.40003774607795684, 1), (0.41450427250964333, 1), (0.8386482758268884, 1), (0.493908757715583, 1), (0.5863614441855465, 1), (0.60456138416019, 1), (0.4626409556357224, 1), (0.6224229637140953, 1), (0.4671578828937442, 1), (0.6088388963307311, 1), (0.465014351890414, 1), (0.5019428573611687, 1),…	methyl-arachidic-acid	3.81355e-11
1hdecg3p_c	61.3554	5.00703e-14	[(0.5122926651975217, 2), (0.5122926651975218, 2), (0.6119990623233325, 2), (0.5470035365162151, 2), (0.4925786620799133, 1), (0.5046844561014241, 1), (0.729997170880418, 1), (0.4213937665996931, 1), (0.4711550812463676, 1), (0.6396327977578073, 1), (0.5347342191652966, 1), (0.5700065840473318, 1), (0.4237889792761791, 1), (0.6244139926950245, 1), (0.5370350895630414, 1), (0.551862109958582, 1), …	1-hexadecanoyl-sn-glycerol-3-phosphate	4.28101e-11
uri_c	60.9219	6.04966e-14	[(0.7210872897489886, 2), (0.29941135329386726, 1), (0.30919082295895056, 1), (0.7728984270180019, 1), (0.5234458899869465, 1), (0.5496757061765611, 1), (0.7129220122819938, 1), (0.42853104752271914, 1), (0.14813540968707126, 1), (0.5722390190279275, 1), (0.6607532799729811, 1), (0.5602813848118436, 1), (0.5448765491212939, 1), (0.4919492012547669, 1), (0.44978585294077517, 1), (0.578334602079436…	Uridine	5.17246e-11
dtmp_c	60.5303	7.17839e-14	[(0.5662172126187299, 2), (0.29355674992882863, 1), (0.34567974683739144, 1), (0.8239771079525451, 1), (0.5677488707580854, 1), (0.5772443742118928, 1), (0.7624703418614796, 1), (0.4301754527287295, 1), (0.7071079115303713, 1), (0.16334011721996436, 1), (0.5662172126187281, 1), (0.6800776542893159, 1), (0.5662172126187278, 1), (0.5662172126187303, 1), (0.4817139919189545, 1), (0.46692092193840795…	dTMP	6.13752e-11
dmbhn_c	59.4858	1.13378e-13	[(0.4759449612194838, 2), (0.5524250127471564, 2), (0.3831999233599573, 1), (0.45322863983152983, 1), (0.8526916388092192, 1), (0.5252768438018498, 1), (0.617962452212478, 1), (0.6122583443262677, 1), (0.47594496121947893, 1), (0.6239316169018696, 1), (0.44831600869187804, 1), (0.6078002869376868, 1), (0.49514101584495, 1), (0.4918082503207347, 1), (0.6268779284161987, 1), (0.5058319990775741, 1)…	di-methyl-behenic-acid	9.69383e-11
12dgr160_c	59.4352	1.15925e-13	[(0.5013312654750575, 2), (0.5425210087219519, 2), (0.5995940093845937, 2), (0.5013312654750597, 2), (0.4492170996353044, 1), (0.44341379065805836, 1), (0.7622912337206734, 1), (0.4639575974439726, 1), (0.5330882318170356, 1), (0.6226434724641163, 1), (0.5843140494684966, 1), (0.44980479229419035, 1), (0.6063535872415647, 1), (0.4985329110599598, 1), (0.5124563399970081, 1), (0.6074107940054165, …	1-2-Diacyl-sn-glycerol-dihexadecanoyl-n-C160	9.91157e-11
pmocta_c	59.1391	1.31995e-13	[(0.4637878417623382, 2), (0.6067688577587038, 2), (0.390374655631239, 1), (0.47235786481498854, 1), (0.7725645932091008, 1), (0.5391655739357035, 1), (0.6275887652788945, 1), (0.6247276224646847, 1), (0.4666540766958335, 1), (0.6102714984006374, 1), (0.42084775994334983, 1), (0.5992671386725921, 1), (0.5380703236733085, 1), (0.5442342603356854, 1), (0.6354973224067901, 1), (0.5364762374700027, 1…	penta-methyl-octacosanoate	1.12856e-10
hchol_c	58.6421	1.64162e-13	[(0.44265517157643075, 2), (0.31111784933050274, 1), (0.4436148279649125, 1), (0.6259081096214382, 1), (0.43889501449772944, 1), (0.43889501449774904, 1), (0.44124276581259525, 1), (0.2748059745687636, 1), (0.5524809605008926, 1), (0.12782492004690157, 1), (0.49694829346330793, 1), (0.45145382253588073, 1), (0.4825032656899716, 1), (0.4689171973934726, 1), (0.41320871386792213, 1), (0.42738611434…	26-Hydroxycholest-4-en-3-one	1.40358e-10
tmbhn_c	57.541	2.66435e-13	[(0.6083730843365903, 2), (0.35945955007244557, 1), (0.4634472368184101, 1), (0.8251442998851066, 1), (0.5611264344217323, 1), (0.65465584165244, 1), (0.6203188883186439, 1), (0.45331071599295947, 1), (0.6088340332014514, 1), (0.3838398903346093, 1), (0.5952395098345835, 1), (0.5322539232143759, 1), (0.5174710902907649, 1), (0.6124385766977467, 1), (0.5258631731420191, 1), (0.4170198659929033, 1)…	tri-methyl-behenic-acid	2.27802e-10
prepphthACP_c	57.1077	3.22493e-13	[(0.6114170608372878, 2), (0.6027124856855077, 2), (0.5736809488440189, 1), (0.6396835742172577, 1), (0.531328522306805, 1), (0.6892896212357975, 1), (0.5153489900353733, 1), (0.5708676872014115, 1), (0.45717193245418086, 1), (0.6373160813032352, 1), (0.3638556495995373, 1), (0.6722133554531632, 1), (0.603031456195948, 1), (0.6916417023719517, 1), (0.6361882235622105, 1), (0.6647925249021722, 1),…	phenolic-phthiocerol-precursor-bound-ACP	2.75731e-10
pre8_c	56.7989	3.69551e-13	[(0.44399645026729917, 1), (0.2846849368698907, 1), (0.5392295803158208, 1), (0.4702233640767255, 1), (0.450660660320656, 1), (0.6180864418388683, 1), (0.42010135854639763, 1), (0.4825508766213024, 1), (0.45741331119470774, 1), (0.46325531053249813, 1), (0.6300737002393173, 1), (0.5013263073642167, 1), (0.5800223920039731, 1), (0.28639015398507695, 1), (0.6808011219479717, 1), (0.6235899188622147…	Precorrin-8	3.15966e-10
lpro_c	56.6951	3.86874e-13	[(0.5777521290417542, 1), (0.558781742017299, 1), (0.19258812367475248, 1), (0.20103931405564818, 1), (0.3059401456172163, 1), (0.23913870134177462, 1), (0.6472558116157907, 1), (0.2580866194723053, 1), (0.7290385062538427, 1), (0.3803004120094855, 1), (0.28763209100652404, 1), (0.4284221355294284, 1), (0.43848557406806155, 1), (0.2382660523426515, 1), (0.701692445158749, 1), (0.5447343962867297,…	Lipoylprotein	3.30777e-10
arab__D_e	56.044	5.15807e-13	[(0.7303231672103048, 2), (0.33665638692506206, 1), (0.4670566642628349, 1), (0.7825375161823868, 1), (0.6858916726615676, 1), (0.612528378292061, 1), (0.6995976521383229, 1), (0.4947479717610511, 1), (0.7315153998778787, 1), (0.24035826594664048, 1), (0.58156169574858, 1), (0.7264200293277334, 1), (0.5599798888350722, 1), (0.5910806370741445, 1), (0.36040775124428703, 1), (0.48085233079540596, 1…	D-Arabinose	4.41015e-10
pphthiocerol_c	55.8607	5.59361e-13	[(0.3180284709625742, 2), (0.3873179505037653, 2), (0.36992475961068016, 1), (0.5862144383435031, 1), (0.38555667356660717, 1), (0.4106840909278257, 1), (0.4255808891367524, 1), (0.4018113772158546, 1), (0.3293534985806934, 1), (0.41682081766071505, 1), (0.3453135275638454, 1), (0.6220697566044882, 1), (0.4386068226282389, 1), (0.7279559777246591, 1), (0.465776780063642, 1), (0.5546942859615112, …	phenolphtiocerol	4.78254e-10
hgbyr_c	55.2681	7.2718e-13	[(0.44400568196896095, 1), (0.2897860031782127, 1), (0.5378727966667077, 1), (0.471279606482716, 1), (0.4514238445270661, 1), (0.6177319295903196, 1), (0.42059801303873245, 1), (0.4813765299946122, 1), (0.4584511879776936, 1), (0.4626785658764879, 1), (0.6297125087628872, 1), (0.5011374560574489, 1), (0.5798903770216753, 1), (0.28425432272292595, 1), (0.6810991293265394, 1), (0.6255569220879813, …	Hydrogenobyrinate	6.21739e-10
tmlgnc_c	55.013	8.14211e-13	[(0.4999839913045044, 2), (0.3673939495658702, 1), (0.4721471254189995, 1), (0.8446617684091147, 1), (0.5522985701335333, 1), (0.6452117583753749, 1), (0.617777440714508, 1), (0.48694250436166864, 1), (0.6174497839756876, 1), (0.43884550514409026, 1), (0.6033436839423783, 1), (0.5228982799267556, 1), (0.5080240614409344, 1), (0.6208178642428045, 1), (0.5185600069546166, 1), (0.3996659466097624, 1…	tri-methyl-lignoceric-acid	6.96151e-10
m1ocdca_c	54.2704	1.13206e-12	[(0.5383864174625106, 3), (0.47154325971461863, 2), (0.37022137315245823, 1), (0.4209810278051674, 1), (0.8262735281339688, 1), (0.4987478166500899, 1), (0.5911072909693895, 1), (0.6081265164286772, 1), (0.474993543230769, 1), (0.6096944651482713, 1), (0.43263540329119066, 1), (0.5911921655057892, 1), (0.47076504913285167, 1), (0.61260922264213, 1), (0.4973950459390861, 1), (0.3348139441623232, 1…	methyl-octadecanoate	9.67914e-10
[truncated: 68 more rows]

## Sheet: isoniazid_MAC_pathway_enrich
	subsys_pval_isoniazid	SIG_SUBSYS_NUM	TOTAL_SUBSYS_NUM	corrected_pVal
TCA cycle V (2-oxoglutarate:ferredoxin oxidoreductase)	5.70429e-07	10	16	0.000139755
Oxidative phosphorylation	1.41994e-06	10	17	0.000173943
glyoxylate cycle	0.00012931	5	8	0.00987914
[truncated: 10 more rows]

## Sheet: isoniazid_MAC_allele_params
	sampled_map_7462	sampled_map_19425	sampled_map_8580	sampled_map_21910	sampled_map_5681	sampled_map_15559	sampled_map_20646	sampled_map_12891	lor	num_strains	num_resist	lb_ub	pval_bin	cons	pval_dis	pathways	enrich_pathways	sig_reacts	gene	muts	Rv_locus_name	aa_seq
[truncated: 180 more rows]
