# Supplementary material for: A biochemically-interpretable machine learning classifier for microbial GWAS
Source: Nat Commun. 2020 May 22;11:2580. doi: 10.1038/s41467-020-16310-9 (PMC7244534; doi:10.1038/s41467-020-16310-9)
Supplement: Supplementary file 8 — Supplementary Data 6 [file 41467_2020_16310_MOESM8_ESM.xlsx]

## Sheet: outline
	sheet description for isoniazid, pyrazinamide, and para-aminosalicylic acid (PAS)
ANTIBIOTIC__ANOVA_bfr	Allele-ANTIBIOTIC associations with Bonferroni corrected P-value<0.05
ANTIBIOTIC__pathways_fdr	Pathway-ANTIBIOTIC associations with FDR<0.05

## Sheet: isoniazid__ANOVA_bfr
	F_value	pvalue	value_counts	log10pval	corrected_pVal
embB_9	262.491	4.466e-45	[(0.0, 234), (1.0, 141)]	102.12	8.7087e-43
pncA_10	247.427	3.98576e-43	[(0.0, 214), (1.0, 161)]	97.6284	7.77222e-41
katG_2	127.758	1.12764e-25	[(0.0, 324), (1.0, 51)]	57.4445	2.19889e-23
katG_3	56.8821	3.56226e-13	[(0.0, 298), (1.0, 77)]	28.6632	6.94641e-11
kdpC_3	48.6942	1.37319e-11	[(0.0, 306), (1.0, 69)]	25.0113	2.67773e-09
katG_1	47.9958	1.88217e-11	[(0.0, 344), (1.0, 31)]	24.696	3.67022e-09
fabD_1	47.7219	2.13018e-11	[(0.0, 307), (1.0, 68)]	24.5722	4.15385e-09
katG_7	47.0026	2.94998e-11	[(0.0, 303), (1.0, 72)]	24.2466	5.75246e-09
fabD_3	43.5541	1.41804e-10	[(1.0, 289), (0.0, 86)]	22.6766	2.76517e-08
embB_2	38.5116	1.44893e-09	[(0.0, 303), (1.0, 72)]	20.3524	2.8254e-07
katG_5	31.7912	3.39387e-08	[(0.0, 348), (1.0, 27)]	17.1987	6.61805e-06
accD6_2	31.6078	3.70249e-08	[(0.0, 228), (1.0, 147)]	17.1117	7.21986e-06
oxcA_3	31.1046	4.70232e-08	[(0.0, 326), (1.0, 49)]	16.8726	9.16952e-06
ppsA_4	28.6502	1.51791e-07	[(0.0, 208), (1.0, 167)]	15.7008	2.95993e-05
embB_10	26.4969	4.27941e-07	[(0.0, 332), (1.0, 43)]	14.6643	8.34484e-05
embB_11	24.2175	1.29375e-06	[(0.0, 330), (1.0, 45)]	13.558	0.00025228
accD6_3	23.8308	1.56231e-06	[(1.0, 197), (0.0, 178)]	13.3693	0.000304651
mshA_5	21.7393	4.35664e-06	[(0.0, 249), (1.0, 126)]	12.3438	0.000849545
oxcA_4	21.5168	4.8613e-06	[(0.0, 278), (1.0, 97)]	12.2342	0.000947954
ddlA_3	20.4034	8.42733e-06	[(0.0, 360), (1.0, 15)]	11.684	0.00164333
katG_6	19.567	1.27631e-05	[(0.0, 358), (1.0, 17)]	11.269	0.0024888
aroF_2	18.8144	1.85685e-05	[(0.0, 366), (1.0, 9)]	10.894	0.00362086
thyA_4	16.8037	5.09007e-05	[(1.0, 277), (0.0, 98)]	9.88563	0.00992564
katG_4	16.6789	5.42086e-05	[(0.0, 336), (1.0, 39)]	9.82267	0.0105707
ppsA_2	14.4048	0.000171987	[(0.0, 275), (1.0, 100)]	8.66809	0.0335374
mce4B_5	14.2121	0.000189804	[(0.0, 271), (1.0, 104)]	8.56952	0.0370118
kdpC_1	13.7597	0.00023934	[(0.0, 253), (1.0, 122)]	8.33762	0.0466714

## Sheet: isoniazid__pathways_fdr
	subsys_pval_isoniazid	SIG_SUBSYS_NUM	TOTAL_SUBSYS_NUM	corrected_pVal	alleles
Drug metabolism - other enzymes	7.64549e-07	7	8	2.8798e-05	['Rv1908c_2', 'Rv1908c_3', 'Rv1908c_1', 'Rv1908c_7', 'Rv1908c_5', 'Rv1908c_6', 'Rv1908c_4']
superoxide radicals degradation	7.64549e-07	7	8	2.8798e-05	['Rv1908c_2', 'Rv1908c_3', 'Rv1908c_1', 'Rv1908c_7', 'Rv1908c_5', 'Rv1908c_6', 'Rv1908c_4']
reactive oxygen species degradation	7.64549e-07	7	8	2.8798e-05	['Rv1908c_2', 'Rv1908c_3', 'Rv1908c_1', 'Rv1908c_7', 'Rv1908c_5', 'Rv1908c_6', 'Rv1908c_4']
Phenylalanine metabolism	0.000198993	7	12	0.00449724	['Rv1908c_2', 'Rv1908c_3', 'Rv1908c_1', 'Rv1908c_7', 'Rv1908c_5', 'Rv1908c_6', 'Rv1908c_4']
Tryptophan metabolism	0.000198993	7	12	0.00449724	['Rv1908c_2', 'Rv1908c_3', 'Rv1908c_1', 'Rv1908c_7', 'Rv1908c_5', 'Rv1908c_6', 'Rv1908c_4']

## Sheet: PAS__ANOVA_bfr
	F_value	pvalue	value_counts	log10pval	corrected_pVal
alr_2	60.9166	6.06373e-14	[(1.0, 309), (0.0, 66)]	30.4339	1.16424e-11
thyA_4	59.8236	9.77876e-14	[(1.0, 277), (0.0, 98)]	29.956	1.87752e-11
pncA_8	40.27	6.41751e-10	[(0.0, 363), (1.0, 12)]	21.1668	1.23216e-07
thyA_1	40.27	6.41751e-10	[(0.0, 363), (1.0, 12)]	21.1668	1.23216e-07
pncA_10	38.8212	1.25498e-09	[(0.0, 214), (1.0, 161)]	20.4961	2.40956e-07
alr_1	35.6185	5.58619e-09	[(0.0, 364), (1.0, 11)]	19.003	1.07255e-06
cysK2_8	32.9824	1.93098e-08	[(1.0, 188), (0.0, 187)]	17.7627	3.70748e-06
embB_9	32.5459	2.37357e-08	[(0.0, 234), (1.0, 141)]	17.5563	4.55726e-06
ppsA_4	28.5945	1.55899e-07	[(0.0, 208), (1.0, 167)]	15.6741	2.99327e-05
mmaA4_2	27.881	2.19611e-07	[(0.0, 191), (1.0, 184)]	15.3314	4.21652e-05
alr_3	27.6648	2.43676e-07	[(0.0, 351), (1.0, 24)]	15.2274	4.67859e-05
embB_10	27.5028	2.63433e-07	[(0.0, 332), (1.0, 43)]	15.1495	5.05791e-05
drrB_3	26.4739	4.32724e-07	[(1.0, 239), (0.0, 136)]	14.6532	8.3083e-05
oxcA_2	25.8134	5.95686e-07	[(0.0, 266), (1.0, 109)]	14.3336	0.000114372
fadD26_3	23.9864	1.44808e-06	[(0.0, 279), (1.0, 96)]	13.4453	0.000278032
ald_4	23.0436	2.29591e-06	[(1.0, 354), (0.0, 21)]	12.9844	0.000440815
folC_1	21.803	4.2221e-06	[(1.0, 305), (0.0, 70)]	12.3752	0.000810643
drrB_1	19.629	1.23757e-05	[(0.0, 264), (1.0, 111)]	11.2998	0.00237614
inhA_1	18.6268	2.03915e-05	[(1.0, 364), (0.0, 11)]	10.8004	0.00391516
mce4B_4	16.9193	4.80202e-05	[(0.0, 273), (1.0, 102)]	9.94389	0.00921987
accD6_3	16.905	4.83684e-05	[(1.0, 197), (0.0, 178)]	9.93666	0.00928673
accD6_2	16.3305	6.46346e-05	[(0.0, 228), (1.0, 147)]	9.64676	0.0124098
pncA_14	14.754	0.000143905	[(0.0, 355), (1.0, 20)]	8.84635	0.0276298
mmaA4_5	13.9999	0.000211592	[(0.0, 222), (1.0, 153)]	8.46085	0.0406256
katG_2	13.6088	0.000258615	[(0.0, 324), (1.0, 51)]	8.26017	0.0496541

## Sheet: PAS__pathways_fdr
	subsys_pval_4-aminosalicylic_acid	SIG_SUBSYS_NUM	TOTAL_SUBSYS_NUM	corrected_pVal	alleles
L-alanine biosynthesis I	0	3	3	0	['Rv3423c_2', 'Rv3423c_1', 'Rv3423c_3']

## Sheet: pyrazinamide__ANOVA_bfr
	F_value	pvalue	value_counts	log10pval	corrected_pVal
pncA_10	59.9668	3.66112e-11	[(0.0, 55), (1.0, 22)]	24.0307	3.51467e-09
embB_9	17.3399	8.26237e-05	[(0.0, 60), (1.0, 17)]	9.40121	0.00793188
ansP2_1	15.2192	0.000207063	[(0.0, 57), (1.0, 20)]	8.48249	0.0198781

## Sheet: pyrazinamide__pathways_fdr
	subsys_pval_pyrazinamide	SIG_SUBSYS_NUM	TOTAL_SUBSYS_NUM	corrected_pVal	alleles
